# Supplementary material for: Lateral root enriched Massilia associated with plant flowering in maize
Source: Microbiome. 2024 Jul 9;12:124. doi: 10.1186/s40168-024-01839-4 (PMC11234754; doi:10.1186/s40168-024-01839-4)
Supplement: Supplementary file 3 — Supplementary Material 2: Supplementary Table S1. Bacteria OTU table consisting of 1098 OTUs from 388 samples. Supplementary Table S2. PERMANOVA results for bacteria microbiota and root RNA sequencing. Supplementary Table S3. Detailed list of functional predicted microbial metabolism pathways using PICRUSt tool. Supplementary Table S4. Significant enriched KEGG pathways of differential expression genes between lateral root mutant and wild type B73. Supplementary Table S5. Top hub score OTUs in each OTU-OTU SparCC network. Supplementary Table S6. Indicator families in each compartment. Supplementary Table S7. Hub OTUs and GO functions of significantly correlated genes with each hub OTU in each gene-OTU network. Supplementary Table S8. Network associations between genes and OTUs underlying plant traits. Supplementary Table S9. Detailed list of GO terms of DE genes significantly correlated with ASVs. Supplementary Table S10. Sequence alighment results using BLASTn between OTU3535 and ASVs detected in validation experiment. [file 40168_2024_1839_MOESM2_ESM.xlsx]

## Sheet: Table S1
Supplemental Table 1 Bacteria OTU table consisting of 1098 OTUs from 388 samples. The rows are OTUs and columns are samples. Column names: S means soil/rhizosphere, R means root, C means control, P means low phosphorus, N means low nitrogen, and numbers are genotypes(1-B73, 2-rtcs, 3-rum1, 4-lrt1, 5-rth3, 6-rth5, 7-rth6), A means primary root without lateral roots, B means lateral roots, C means …
OTUid	SP5A1	RN6C2	SC3A2	SP6B	SP1A3	SP5A2	SN6B1	SC7B1	RP7A3	RC4A1	RN3A3	RP6B1	RP7B1	RC7B1	RP6A2	RN5A1	SP3	RC6B1	SN5A3	SN7B1	SN1B4	SN2A2	RN6B3	SC7A3	RP4C1	RP4A4	RC2A4	SP7	RP3A3	RC2B2	SN7B4	RC3A4	RN1B4	RP1B2	RC5A1	RN4S1	SC1	RN7B2	RC7B4	RC2B1	RC5C2	RC5B4	SP5B1	SC5A3	RP5S1	RC6B4	SC2B1	SN7A3	RC6C3
OTU354	7	0	7	8	4	8	2	3	0	0	0	0	0	1	0	0	3	0	5	7	4	1	0	5	0	0	0	2	0	0	4	0	1	0	0	0	24	0	0	0	0	0	3	9	0	0	3	2	0
OTU2164	7	0	8	10	1	4	10	10	0	0	4	0	0	4	0	0	9	0	8	9	5	1	0	1	0	0	0	7	0	0	10	0	1	0	0	0	26	0	0	0	0	0	7	9	0	0	8	1	0
OTU2370	6	0	13	6	3	6	4	4	0	0	0	0	0	0	0	0	6	0	4	2	2	1	0	0	0	0	0	3	0	0	2	0	1	0	0	0	8	0	0	0	0	0	3	3	0	0	1	2	0
OTU2434	19	0	8	19	4	18	11	11	0	0	0	0	0	0	1	0	17	0	12	16	2	3	0	6	3	1	0	10	0	0	9	0	0	0	1	0	21	0	0	2	0	0	15	10	0	1	5	10	0
OTU2222	75	0	38	52	33	93	54	104	0	0	1	1	5	1	0	4	77	0	47	97	33	22	0	39	0	0	0	58	0	1	45	0	4	2	1	0	80	7	0	1	7	0	92	82	0	1	54	28	0
OTU2422	7	0	17	26	10	13	16	16	0	0	1	0	0	1	0	0	34	0	4	23	8	4	0	4	4	0	0	44	1	0	3	0	0	0	0	0	44	0	0	0	0	0	12	16	0	0	4	5	0
OTU281	1	0	7	11	0	2	7	7	0	0	0	0	0	0	0	0	14	0	2	3	7	0	0	1	0	0	0	7	0	0	10	0	0	0	0	0	19	0	0	0	0	0	7	1	0	0	3	0	0
OTU476	23	0	1	22	9	20	13	17	0	0	0	0	0	0	0	0	26	0	10	24	16	3	0	8	0	0	0	20	0	0	11	0	0	0	0	0	7	0	0	1	0	2	24	7	0	0	7	2	0
OTU258	10	0	6	13	8	13	21	10	0	0	0	0	0	0	0	0	8	0	14	10	18	4	0	6	0	0	0	6	0	0	14	0	0	0	0	0	9	0	1	0	1	1	17	8	0	0	4	0	0
OTU212	0	0	3	7	1	4	3	6	0	0	0	0	0	0	0	0	13	0	1	4	3	1	0	2	0	0	0	11	0	0	4	0	0	0	0	0	6	0	0	0	0	0	3	3	0	0	1	1	0
OTU239	14	0	15	18	6	17	10	10	0	0	0	0	0	0	0	0	12	0	9	14	11	2	0	9	0	0	0	10	0	0	15	0	0	0	0	0	32	0	0	0	1	0	15	9	0	0	13	2	0
OTU271	18	0	19	38	2	23	18	14	0	0	0	0	0	0	0	0	18	0	7	14	28	1	1	8	0	0	1	13	0	0	13	0	0	0	0	0	38	0	0	0	0	0	18	10	0	0	9	1	0
OTU240	7	0	10	14	4	14	6	12	0	0	0	0	0	0	0	1	1	0	2	9	5	2	0	12	0	0	0	8	0	0	5	0	0	0	0	0	9	0	0	0	0	0	11	7	0	0	14	1	0
OTU5507	5	0	13	12	1	11	9	8	0	0	0	0	2	0	0	0	12	0	4	5	1	1	0	7	0	0	0	12	0	0	4	0	0	0	0	0	14	0	0	0	0	0	9	6	0	0	6	1	0
OTU262	11	0	8	7	0	5	7	10	0	0	0	2	0	0	0	0	8	0	2	6	7	0	1	3	0	0	0	6	0	0	0	0	1	0	0	0	9	0	0	1	0	0	5	9	0	0	3	1	0
OTU226	17	0	3	4	10	16	9	9	0	0	0	0	0	0	0	0	1	0	11	11	4	4	1	7	0	0	0	2	0	0	1	0	0	0	0	0	6	0	0	0	0	0	6	7	0	0	2	1	0
OTU234	13	0	14	27	4	17	8	17	0	0	0	0	0	0	0	0	31	0	10	11	20	4	1	10	0	0	0	39	0	0	12	0	4	0	0	0	33	0	0	0	0	0	17	11	0	0	13	1	0
OTU356	68	0	139	151	35	109	76	84	0	0	0	0	0	0	1	0	97	1	62	90	94	26	1	39	0	0	0	87	0	0	91	0	1	1	1	0	188	0	1	0	1	1	134	62	0	1	49	22	1
OTU203	93	2	155	305	34	92	86	135	0	0	0	1	1	0	1	2	159	1	53	84	138	38	2	60	0	1	0	174	0	2	134	0	1	2	0	0	303	0	1	2	0	0	114	55	0	0	72	14	0
OTU196	2	0	10	43	1	2	9	4	0	0	0	0	0	0	0	0	19	0	5	3	7	2	0	1	0	0	0	24	0	0	11	0	0	0	0	0	20	0	3	0	0	0	5	2	0	0	2	0	0
OTU202	8	0	14	5	0	6	3	3	0	0	0	0	0	0	0	0	6	1	4	9	3	5	0	4	0	0	0	7	0	0	8	0	0	1	0	0	20	0	0	0	0	0	8	7	0	0	2	2	0
OTU213	0	0	2	14	1	1	0	0	0	0	0	0	0	0	0	0	12	0	1	0	0	0	0	1	0	0	0	8	0	0	0	0	0	0	0	0	15	0	0	2	0	0	2	3	0	0	1	0	0
OTU217	1	0	0	30	1	0	3	3	0	0	0	0	0	0	0	0	17	0	0	0	0	0	0	0	0	1	0	11	0	0	0	0	0	0	0	0	10	0	0	0	0	0	5	1	0	0	0	0	0
OTU66	10	0	12	27	5	5	10	16	1	0	0	0	1	1	0	0	19	0	6	5	2	2	0	2	0	0	1	25	0	0	9	0	2	0	0	0	43	0	0	0	1	0	7	9	0	0	10	2	0
OTU803	5	0	5	12	0	0	1	11	0	0	0	0	0	0	0	0	7	0	1	5	4	0	0	0	0	0	0	5	0	0	2	0	0	0	0	0	12	0	0	0	0	0	3	1	0	0	1	0	0
OTU1101	8	0	12	17	4	7	14	20	0	0	0	0	0	0	0	0	6	0	7	10	4	3	0	3	0	0	0	13	0	0	6	0	0	0	0	0	24	0	0	1	0	0	9	3	0	0	8	3	0
OTU376	12	0	5	10	4	12	3	15	0	0	0	1	0	0	1	0	6	0	1	5	9	2	0	2	0	0	1	2	0	0	3	0	0	1	0	0	14	0	1	0	0	0	14	2	0	0	8	0	0
OTU372	6	0	3	4	4	6	1	2	0	0	0	0	0	0	0	0	6	0	5	13	5	0	0	3	0	0	0	3	0	0	9	0	0	0	0	0	12	0	2	0	0	0	13	1	0	0	4	3	0
OTU555	0	0	1	14	1	2	4	1	0	0	0	0	0	0	0	0	19	0	2	4	1	0	2	1	0	0	0	4	0	0	1	0	0	0	0	0	22	0	0	0	0	0	5	1	0	0	0	3	0
OTU569	0	0	4	14	0	0	3	1	0	0	0	0	0	0	0	0	4	0	0	2	1	1	0	0	0	0	0	4	0	0	1	0	1	1	0	0	12	0	0	3	0	0	0	2	0	0	0	0	0
OTU576	0	0	1	5	0	0	1	1	0	0	0	0	0	1	0	0	11	1	0	1	3	0	0	0	0	0	0	2	0	0	2	0	0	0	0	0	5	0	0	0	0	0	3	0	0	0	0	2	0
OTU4354	0	0	0	2	0	0	1	0	0	0	0	0	0	0	0	0	7	0	0	0	0	0	0	0	0	0	0	6	0	0	0	0	0	0	0	0	0	0	0	0	0	0	0	0	0	0	0	0	0
OTU4796	4	5	8	25	4	4	11	13	0	0	0	0	0	0	0	0	103	0	3	4	7	0	1	6	0	0	0	79	0	0	9	0	0	0	0	0	12	0	0	0	0	0	8	16	0	0	5	2	0
OTU4782	0	0	4	0	0	2	1	1	0	0	0	0	0	0	0	0	17	0	0	0	0	0	0	1	0	0	0	16	0	0	0	0	0	1	0	0	2	0	0	0	0	0	0	2	0	0	3	0	0
OTU4760	1	0	0	4	0	1	1	2	0	0	0	0	0	0	0	0	2	0	1	1	0	0	0	1	0	0	0	6	0	0	3	0	0	0	0	0	1	0	0	0	0	0	0	1	0	0	0	0	0
OTU1032	0	0	0	5	0	0	0	0	0	0	0	0	0	0	0	0	16	0	0	0	0	0	0	1	0	0	0	7	0	0	0	0	0	0	0	0	4	0	0	0	0	0	1	1	0	0	1	0	0
OTU868	0	0	0	4	3	1	0	1	0	0	0	0	0	1	0	0	17	0	1	0	0	0	0	2	0	0	0	9	0	0	0	0	0	0	3	0	0	0	0	0	0	0	0	5	0	0	0	1	0
OTU5100	2	0	1	3	0	3	7	4	2	0	0	7	3	20	16	0	31	16	4	17	11	0	25	5	0	2	4	7	0	3	15	0	42	24	1	0	1	0	18	5	0	8	8	15	0	7	1	2	0
OTU747	2	0	0	2	0	1	0	2	0	0	0	0	0	0	3	0	37	0	0	1	0	0	0	3	0	0	0	18	1	0	0	0	1	5	0	0	0	0	0	0	0	0	2	5	0	0	2	0	0
OTU5299	0	0	0	0	3	2	4	3	0	0	0	0	0	2	0	0	0	0	3	5	5	3	0	4	0	0	0	0	0	0	8	1	0	1	0	0	0	0	0	0	0	0	3	3	0	0	1	7	0
OTU4639	1	0	0	1	0	0	1	0	0	0	1	0	0	0	0	0	5	0	0	0	0	0	0	1	0	0	0	15	0	0	0	1	0	0	0	0	1	0	0	0	0	0	8	0	0	0	0	0	0
OTU4534	13	0	1	6	8	10	19	7	0	0	0	0	0	0	0	0	13	0	14	8	1	3	1	2	0	0	0	26	0	0	14	0	0	1	0	0	0	0	0	0	0	0	19	4	0	0	1	1	0
OTU4704	3	0	1	2	7	9	14	4	0	0	0	0	0	0	0	0	4	0	11	6	3	2	0	2	0	0	0	5	0	0	6	0	0	1	0	0	0	0	0	0	0	0	6	7	0	0	4	2	0
OTU4872	6	0	11	13	6	13	21	18	0	0	0	0	0	0	0	0	10	0	13	21	4	10	0	5	0	0	0	7	0	0	10	0	1	0	2	0	8	0	0	0	0	0	8	7	0	0	25	4	1
OTU4151	24	0	6	21	16	10	12	15	0	0	0	0	0	0	0	0	24	0	10	8	10	3	0	6	0	0	0	19	0	0	16	0	0	0	0	0	1	1	0	1	0	0	35	5	0	0	22	3	0
OTU4178	117	0	29	48	53	93	39	94	0	0	1	0	0	3	0	0	78	1	42	25	33	22	0	68	0	0	2	90	0	0	71	1	0	3	0	0	26	0	1	2	0	3	110	75	0	0	106	16	0
OTU3816	11	0	14	5	13	16	7	2	0	0	1	0	0	5	1	0	7	0	4	9	6	1	1	13	0	0	0	6	1	0	12	3	1	1	2	0	4	0	0	0	0	0	19	18	0	0	7	6	0
OTU3834	8	0	6	4	7	5	5	2	0	0	0	0	0	0	0	0	9	1	0	4	3	0	0	4	0	0	0	8	0	2	2	1	0	0	0	0	5	0	0	0	0	0	9	5	0	0	3	0	0
OTU3666	1	0	5	2	4	3	0	0	0	0	1	0	0	0	0	0	6	0	3	0	0	0	0	0	0	1	0	5	0	0	0	6	0	0	0	0	0	0	0	0	0	0	5	0	0	0	1	0	5
OTU2850	5	0	1	2	2	7	12	1	0	0	0	0	0	0	0	0	3	0	2	3	2	1	0	1	0	0	0	2	0	0	1	0	0	0	0	0	0	0	0	0	0	0	8	5	0	0	2	2	0
OTU2714	3	0	4	4	17	6	7	2	6	1	16	3	1	3	5	6	2	1	5	1	1	1	1	9	0	12	1	2	29	0	7	26	1	1	2	0	4	0	2	0	0	2	10	6	0	1	4	3	0
OTU4853	1	0	0	0	3	1	0	0	0	0	1	0	0	3	0	0	0	0	0	0	0	0	0	3	0	0	0	0	2	0	0	9	0	2	0	0	0	0	0	0	0	0	0	1	0	0	0	0	0
OTU2312	1	0	3	1	12	10	4	1	5	0	3	1	0	2	2	0	0	0	12	0	2	13	4	19	0	2	6	1	5	0	3	9	0	0	1	0	0	0	0	3	0	2	2	16	0	0	1	3	0
OTU2332	4	0	10	6	6	5	3	11	2	0	1	0	0	0	2	0	5	0	5	4	7	2	1	10	0	1	0	4	1	0	6	0	0	0	0	0	3	0	2	0	0	0	9	13	0	0	16	0	0
OTU2617	0	0	4	0	0	0	0	0	0	0	0	0	0	2	0	0	0	0	0	0	0	0	0	9	0	0	1	0	0	0	0	12	0	0	0	0	1	0	0	0	0	0	0	6	0	0	0	0	0
OTU2342	7	0	4	2	1	10	2	8	0	0	0	0	0	1	0	0	3	1	1	0	0	2	3	11	0	0	0	2	1	0	2	8	0	0	0	0	0	0	1	0	0	0	2	11	0	0	6	2	0
OTU5295	14	0	5	3	17	11	5	5	1	0	6	0	1	4	0	0	1	0	2	8	7	6	2	12	0	3	3	1	8	0	8	19	5	0	0	0	4	1	2	1	0	0	10	15	0	0	7	7	0
OTU6522	0	0	1	0	4	3	0	0	1	5	5	0	0	2	0	1	0	1	2	0	0	3	2	4	0	7	3	0	4	0	0	13	0	0	2	0	0	0	0	3	0	0	0	2	0	0	1	0	0
OTU2804	37	0	4	2	54	17	16	17	1	3	17	1	2	2	2	4	0	3	17	25	5	12	7	41	1	9	8	5	7	1	14	6	6	0	0	0	0	0	7	3	0	3	61	22	0	1	18	14	0
OTU2691	6	0	5	5	3	0	5	3	0	0	0	0	0	0	0	0	9	0	2	1	2	0	0	3	0	0	0	11	0	0	1	0	0	0	0	0	7	0	0	0	0	0	2	5	0	0	17	2	0
OTU2412	12	1	0	6	29	34	9	14	1	0	2	3	0	0	3	3	7	4	6	5	4	2	0	11	0	5	2	10	8	1	11	1	0	5	0	0	4	0	0	2	0	1	38	16	0	4	10	4	0
OTU2849	1	0	0	12	1	2	7	2	0	0	0	0	0	0	0	0	10	0	2	3	0	0	0	1	0	0	0	7	0	0	4	0	0	0	0	0	2	0	0	0	0	0	1	1	0	0	2	0	0
OTU6226	2	0	3	9	1	1	5	4	0	0	0	0	0	0	0	0	18	0	0	1	0	1	0	0	0	0	0	16	0	0	5	0	0	0	0	0	0	0	0	0	0	1	3	4	0	0	6	5	0
OTU5885	2	0	5	1	1	3	0	0	0	0	0	0	0	0	0	0	0	0	0	0	0	0	0	0	0	0	0	1	1	0	0	0	0	0	0	0	0	0	0	0	0	1	2	1	0	0	1	0	0
OTU5960	1	0	1	0	9	3	2	4	0	0	1	3	0	4	0	0	0	0	4	0	3	2	1	8	0	0	2	0	0	1	0	2	1	4	0	0	0	0	3	0	0	0	4	15	0	0	5	4	0
OTU6222	6	0	6	5	4	7	2	2	3	0	0	0	0	0	0	0	3	0	4	3	2	1	0	0	1	0	0	4	0	0	7	0	0	1	0	0	1	0	0	0	0	0	6	7	0	0	0	2	0
OTU6543	2	0	3	1	6	4	3	2	0	0	1	0	0	0	0	1	2	2	3	11	0	3	0	16	0	0	0	2	0	0	10	2	0	2	0	0	0	0	0	0	0	0	10	8	0	0	0	5	0
OTU6683	3	0	0	1	16	6	3	3	1	0	1	1	0	1	1	2	0	0	2	4	2	1	0	9	0	3	2	1	1	0	2	1	1	2	0	0	0	0	0	2	2	1	1	9	0	2	2	5	0
OTU5229	7	0	0	7	5	13	19	4	0	0	0	0	0	2	0	0	9	0	15	14	10	3	0	7	0	0	0	8	3	2	6	0	0	1	0	0	0	0	0	0	0	0	14	5	0	0	5	4	0
OTU5537	20	0	5	9	30	20	14	13	3	0	0	0	0	2	0	1	25	0	47	19	7	3	0	56	0	0	3	37	1	0	27	6	0	0	4	0	1	0	0	0	4	0	17	21	0	2	8	9	0
OTU4759	10	0	0	0	5	10	4	1	0	0	0	0	0	0	1	0	1	3	4	4	3	1	0	6	0	0	0	0	0	0	1	0	0	2	0	0	0	0	0	0	0	0	2	3	0	2	0	5	0
OTU6591	9	0	2	8	1	7	10	8	0	0	0	0	0	0	0	0	18	0	5	14	3	5	0	4	0	0	0	15	0	0	18	0	0	0	0	0	3	0	0	0	0	0	7	3	0	0	4	1	0
OTU6143	19	0	18	2	7	10	6	4	1	0	0	0	0	4	0	2	7	0	9	2	4	3	0	8	0	0	0	10	0	0	2	0	0	0	0	0	3	0	0	0	0	0	24	14	0	1	9	8	0
OTU6170	15	0	21	3	8	16	7	11	2	0	3	0	0	1	0	0	7	0	10	13	12	11	0	9	1	0	0	10	0	0	14	0	0	1	0	0	4	0	0	0	0	0	12	14	0	0	7	5	0
OTU5513	16	0	22	5	38	21	13	8	3	0	0	0	0	0	0	0	11	0	12	15	6	10	0	21	0	0	0	10	3	0	18	2	0	1	0	0	5	5	0	3	0	0	25	18	0	0	18	6	0
OTU6132	5	0	0	0	3	12	7	4	0	0	0	0	0	0	0	0	4	0	2	4	2	3	0	3	0	0	0	1	0	0	7	0	0	0	1	0	0	0	0	0	0	0	11	3	0	0	3	3	0
OTU5432	14	0	2	3	10	34	3	6	0	0	0	0	0	0	0	0	0	0	13	8	5	3	0	4	0	0	0	1	0	0	4	0	0	0	0	0	1	0	0	0	0	0	72	4	0	0	3	2	0
OTU5985	18	0	4	4	10	14	5	16	0	0	0	0	0	0	0	0	11	0	7	13	6	5	0	6	0	0	0	5	0	0	9	0	0	0	0	0	1	0	1	0	0	0	28	8	0	0	14	7	0
OTU6281	15	0	5	6	5	10	9	12	0	1	0	0	0	0	0	0	6	0	8	12	4	1	0	17	0	0	0	14	0	1	11	0	1	0	0	0	8	0	0	0	0	0	13	19	0	0	10	5	0
OTU5723	13	0	11	11	7	6	16	24	0	0	0	0	0	0	0	0	15	0	9	13	8	1	0	19	0	0	0	17	0	0	20	0	0	0	0	0	13	0	0	2	0	0	10	15	0	0	26	7	0
OTU5599	33	0	6	20	15	29	3	16	0	0	0	1	0	3	0	0	19	0	1	1	4	1	0	10	0	0	3	20	0	0	3	0	0	4	0	0	6	0	0	0	0	0	52	16	0	0	25	1	0
OTU6243	6	0	1	4	5	9	0	5	0	0	0	0	0	0	0	0	2	0	0	0	1	0	0	5	0	0	0	3	0	0	0	0	0	0	0	0	0	0	0	0	0	0	12	2	0	0	5	0	0
OTU6167	5	0	4	8	1	4	5	6	0	0	0	0	0	0	0	0	6	0	3	3	1	1	0	1	0	0	0	1	0	0	3	0	0	0	0	0	2	0	0	0	0	0	1	2	0	0	3	2	0
OTU6423	8	0	4	2	5	17	4	4	0	0	0	0	0	0	0	0	6	3	1	0	1	0	0	6	0	0	0	11	0	0	6	0	0	2	0	0	1	0	0	0	0	0	18	4	0	0	8	2	0
OTU5920	22	0	11	10	8	26	8	21	0	0	0	0	0	0	0	0	12	0	8	8	3	4	0	23	0	0	0	16	0	0	11	1	0	1	0	0	8	0	0	0	0	0	31	19	0	0	19	6	0
OTU5841	62	0	28	9	37	42	34	48	2	0	0	0	0	1	0	0	9	0	35	38	29	28	0	35	0	0	0	10	0	0	46	0	2	0	1	0	7	0	0	0	0	1	41	40	0	1	47	19	1
OTU5534	2	0	0	1	1	7	2	5	0	0	0	0	0	0	0	0	1	0	1	2	1	0	0	2	0	0	0	0	0	0	2	0	0	0	0	0	2	0	0	0	0	0	5	1	0	0	5	0	0
OTU6068	0	0	21	4	0	0	1	9	0	0	0	0	0	0	0	0	5	0	1	0	1	1	0	4	0	0	0	7	0	0	2	0	0	0	0	0	11	0	2	0	0	0	0	9	0	0	10	1	0
OTU6166	8	0	20	50	2	2	5	9	0	0	0	0	0	0	0	0	64	0	1	8	7	0	0	7	0	0	0	62	0	0	21	0	0	0	0	0	27	0	0	0	0	0	2	7	0	0	9	4	0
OTU5884	8	0	6	3	19	41	7	15	0	0	0	0	0	1	0	1	4	0	15	9	7	3	0	20	0	0	0	4	0	2	3	0	0	0	0	0	2	0	0	0	0	0	28	21	0	0	11	3	0
OTU5836	10	0	1	3	9	22	13	13	0	0	0	0	0	0	1	1	10	0	10	15	4	1	1	12	0	0	0	7	0	0	12	0	0	0	0	0	4	0	0	1	0	0	11	11	0	0	13	3	0
OTU5705	16	0	4	3	3	7	8	8	0	0	0	0	0	0	0	0	3	0	4	10	4	2	0	7	0	0	0	7	0	0	12	0	0	0	0	0	7	0	0	0	0	0	5	9	0	0	6	1	0
OTU5494	58	0	18	22	46	81	18	35	0	0	0	0	0	0	0	0	36	0	15	29	21	10	0	29	0	0	0	50	0	0	32	0	0	0	0	0	17	0	0	0	0	0	102	33	0	1	30	6	0
OTU6074	8	0	1	9	1	12	0	5	0	0	0	0	1	0	0	0	8	0	3	5	3	0	0	5	0	0	0	7	0	2	2	0	0	0	0	0	2	0	0	0	0	0	14	5	0	0	7	1	0
OTU5736	11	0	9	21	0	24	20	18	0	0	0	0	0	0	0	0	24	0	8	17	10	4	0	3	0	0	0	13	0	0	20	0	0	0	0	0	14	0	0	0	0	0	16	16	0	0	13	5	0
OTU5759	3	0	0	0	2	11	4	7	0	0	0	0	0	0	0	0	2	0	9	8	0	1	0	7	0	0	0	1	0	0	10	0	1	0	0	0	2	0	0	0	0	0	9	7	0	0	3	2	0
OTU5830	5	0	6	7	12	12	8	6	0	0	0	0	0	0	0	0	9	0	4	10	2	4	0	2	0	0	0	10	0	0	4	0	0	0	1	0	3	0	0	0	0	0	11	5	0	0	7	5	0
OTU5302	2	0	4	5	1	3	4	2	0	0	0	0	0	0	0	0	4	0	0	0	1	0	0	0	0	0	0	9	0	0	4	0	0	0	0	0	9	0	0	0	0	0	2	2	0	0	8	1	0
OTU5310	14	0	5	49	4	12	15	11	0	0	0	0	0	0	0	0	69	0	4	5	5	0	0	3	0	0	0	74	0	0	6	0	0	1	0	0	17	0	0	0	0	0	16	6	0	0	15	0	3
OTU5363	27	0	7	43	14	15	12	20	0	0	0	0	0	0	0	0	64	0	10	6	12	4	0	7	0	0	0	53	0	0	18	0	0	1	0	0	14	0	0	0	0	0	15	8	0	0	16	3	0
OTU6537	9	0	8	13	7	5	5	8	0	0	0	0	0	0	0	0	15	0	7	5	5	2	0	6	0	0	0	13	0	0	10	0	0	0	0	0	7	0	0	0	0	0	3	6	0	0	10	0	0
OTU6232	3	0	2	10	0	3	25	1	0	0	0	0	0	0	0	0	12	0	5	24	10	5	0	1	0	0	0	13	0	0	19	0	0	0	0	0	2	0	0	0	0	0	5	2	0	0	2	1	0
OTU6056	0	0	4	14	1	3	6	5	0	0	0	0	0	0	0	0	33	0	2	4	1	0	0	0	0	0	0	23	0	0	3	0	0	0	0	0	6	0	0	0	0	0	5	1	0	0	4	0	0
OTU6909	14	0	6	4	2	10	6	18	0	0	0	0	0	2	0	0	10	0	7	1	13	1	0	14	0	0	0	7	0	0	3	0	0	0	0	0	4	0	1	0	0	0	6	13	0	0	9	3	0
OTU7031	0	0	0	9	0	0	0	2	0	0	0	0	0	0	0	0	5	0	1	0	0	0	0	1	0	0	0	10	0	0	0	0	0	0	0	0	2	0	0	0	0	0	0	1	0	0	0	0	0
OTU6880	0	0	0	7	0	1	0	2	0	0	0	0	0	0	0	0	5	0	0	0	0	0	0	0	0	0	0	6	0	0	2	0	0	0	0	0	0	0	0	0	0	0	2	3	0	0	0	0	0
OTU6778	7	0	9	12	7	3	3	4	0	0	0	0	0	0	0	0	11	1	3	3	2	2	0	6	0	0	0	22	0	0	2	0	0	0	0	0	7	0	0	0	0	1	5	8	0	2	8	6	0
OTU6786	5	0	2	1	2	2	1	13	0	0	0	0	0	0	0	0	6	0	0	1	0	0	0	0	0	0	0	5	0	0	1	0	0	0	0	0	2	0	0	0	0	0	1	2	0	0	1	0	0
OTU6476	15	0	10	4	2	1	7	17	0	0	0	0	0	0	0	0	6	0	1	0	6	3	0	3	0	0	0	9	3	0	7	0	0	0	0	0	1	0	0	3	0	0	0	4	0	0	5	2	0
OTU2327	5	0	11	16	0	1	5	10	0	0	0	0	0	0	0	0	16	0	1	1	5	1	0	3	0	0	0	11	0	3	7	0	0	0	0	0	2	0	0	0	0	0	6	5	0	0	3	0	0
OTU434	2	0	0	1	3	1	3	0	0	0	0	0	0	0	0	0	3	0	2	1	3	1	0	1	0	0	0	4	0	0	3	0	0	0	0	0	2	0	0	0	0	0	4	0	0	0	0	1	0
OTU4047	1	0	0	37	0	0	0	0	0	0	0	0	0	0	1	0	12	0	0	0	0	0	0	0	0	0	0	6	0	0	0	0	0	0	0	0	2	0	0	0	0	0	1	2	0	0	0	0	0
OTU4543	2	0	1	20	2	4	0	4	0	0	0	0	0	0	0	0	10	0	0	0	0	0	0	4	0	0	0	12	0	0	1	0	0	0	0	0	7	0	0	0	0	0	0	6	0	0	2	0	0
OTU1008	1	0	5	6	1	2	1	3	0	0	0	0	0	0	0	0	47	0	2	0	2	0	0	0	0	0	0	55	0	0	0	0	3	0	0	0	6	0	0	0	0	3	3	2	0	0	0	1	0
OTU4572	1	0	1	13	0	0	0	7	0	0	0	0	0	0	0	0	3	0	0	0	2	0	0	0	0	0	0	4	0	0	2	0	0	0	0	0	4	0	0	0	0	0	3	1	0	0	1	0	0
OTU206	0	0	0	24	0	1	2	1	1	0	0	0	0	0	0	0	53	0	0	0	0	0	0	0	0	0	0	50	0	0	0	0	0	0	0	0	2	0	0	0	0	0	1	8	0	0	0	0	0
OTU1710	5	0	8	28	2	11	3	7	0	0	0	0	0	0	0	0	43	0	1	0	3	2	0	3	0	0	0	39	0	0	2	0	0	0	0	0	11	0	0	0	0	0	3	4	0	0	3	0	0
OTU1879	1	0	0	10	0	1	0	6	0	0	0	0	0	0	0	0	11	0	0	0	0	0	0	1	0	0	0	13	0	0	0	0	0	0	0	0	5	0	0	0	0	0	1	1	0	0	1	0	0
OTU2143	1	0	4	5	1	0	0	4	0	0	0	0	0	0	0	0	5	0	0	0	2	0	0	1	0	0	0	4	0	0	2	0	0	0	0	0	4	0	0	0	0	0	0	2	0	0	3	1	0
OTU2122	2	0	0	3	0	0	3	6	0	0	0	0	0	0	0	0	3	0	0	0	1	0	0	2	0	0	0	2	0	2	2	0	0	0	0	0	2	0	0	0	0	0	0	0	0	0	2	1	0
OTU2059	0	0	0	3	0	2	0	2	0	0	0	0	0	0	0	0	6	0	0	0	0	0	0	0	0	0	0	7	0	0	0	0	2	0	0	0	1	0	0	0	0	0	0	1	0	0	0	0	0
OTU101	0	0	1	8	1	0	0	0	0	0	0	0	0	0	0	0	27	0	0	0	0	0	0	0	0	0	0	7	0	0	0	0	0	0	0	0	0	0	0	0	0	0	0	0	0	0	0	0	0
OTU1368	6	0	3	12	7	6	3	4	0	0	0	0	0	0	0	1	6	0	0	2	3	0	0	3	0	0	0	7	0	0	3	0	0	0	0	0	4	0	0	0	0	0	12	2	0	0	11	1	0
OTU1312	0	0	0	0	1	1	1	1	0	0	0	0	0	1	0	0	16	0	0	0	1	0	0	0	0	0	0	11	0	0	0	0	0	0	0	0	4	0	0	0	0	0	0	2	0	0	0	2	0
OTU3940	4	0	2	39	1	3	7	10	0	0	0	0	0	0	0	0	23	0	1	1	2	0	0	1	0	0	0	39	0	0	12	2	0	0	0	0	10	0	0	0	0	0	3	5	0	0	4	0	0
OTU1204	3	0	8	54	3	3	4	7	0	0	0	0	0	3	2	0	104	0	0	1	3	0	0	1	0	0	0	109	0	0	12	0	0	0	0	0	12	0	0	2	0	0	10	4	0	1	13	2	0
OTU1175	0	0	2	3	1	3	1	2	0	0	0	0	0	0	0	0	16	0	0	0	4	0	0	0	0	0	0	8	0	0	1	0	0	0	0	0	7	0	0	0	0	0	8	1	0	0	4	0	0
OTU1321	8	0	1	16	2	0	4	1	0	0	0	0	0	0	0	0	23	0	0	1	2	0	0	1	0	0	0	18	0	0	2	0	0	0	0	0	4	0	0	0	0	0	6	4	0	0	5	0	0
OTU1998	2	0	7	11	0	2	2	3	0	0	0	0	2	0	0	0	17	0	0	0	1	0	0	0	0	0	0	43	0	0	5	0	0	0	0	0	6	0	0	0	0	0	1	13	0	0	0	0	0
OTU1963	0	0	1	16	0	0	4	7	0	0	0	0	0	0	0	0	65	0	0	0	0	0	0	3	0	0	1	64	0	1	0	0	0	0	0	0	5	0	0	0	0	0	1	1	0	0	0	0	0
OTU2014	0	0	1	9	1	0	0	0	0	0	0	0	0	0	0	0	10	0	0	0	0	0	0	0	0	0	0	28	0	0	0	0	0	0	0	0	10	0	0	0	0	0	0	1	0	0	0	0	0
OTU1959	1	0	4	33	1	1	0	0	0	0	0	0	0	0	0	0	79	0	0	2	0	1	0	0	0	0	0	85	0	0	0	0	1	0	0	0	11	0	0	0	0	0	3	6	0	0	0	1	0
OTU1891	4	0	1	3	10	2	3	7	0	0	1	0	1	1	0	0	10	0	2	2	6	0	0	5	0	0	0	13	0	0	3	0	0	1	0	0	1	0	0	1	0	0	5	11	0	1	0	1	0
OTU581	0	0	0	5	0	1	0	2	0	0	0	0	0	1	2	0	20	0	1	0	0	0	0	0	0	0	0	10	0	0	0	0	0	0	0	0	0	0	0	0	0	0	0	1	0	0	1	0	0
OTU520	4	0	3	44	2	1	6	16	0	0	0	0	0	1	0	0	119	0	0	1	0	0	0	3	0	0	2	142	0	0	1	0	1	1	2	0	29	0	0	1	0	0	4	11	0	0	2	1	0
OTU887	1	0	1	14	1	1	2	3	0	0	0	0	0	0	0	0	32	0	0	0	0	0	0	2	2	0	1	44	0	0	1	0	0	0	0	0	8	0	0	0	0	0	0	4	0	0	0	1	0
OTU365	1	0	2	9	1	4	1	5	0	0	0	0	0	0	0	0	10	0	5	1	1	3	0	1	0	0	0	6	0	0	8	0	0	0	0	0	7	0	0	0	0	0	7	3	0	0	0	2	0
OTU6454	8	0	2	10	3	10	6	7	0	0	0	0	0	0	0	0	5	0	3	5	5	1	0	4	0	0	0	7	0	0	3	0	0	0	0	0	4	0	0	0	0	0	9	3	0	0	6	0	1
OTU854	5	0	0	7	12	4	3	10	0	0	0	0	0	0	0	0	0	0	5	3	3	1	0	3	0	0	0	1	0	0	5	0	0	0	0	0	4	0	0	0	0	0	7	1	0	0	5	2	0
OTU888	1	0	1	11	0	1	5	1	0	0	0	0	0	0	0	0	15	0	0	1	2	1	0	1	0	0	0	19	0	0	3	0	0	0	0	0	3	0	0	0	0	0	2	0	0	0	0	0	0
OTU896	8	0	1	14	0	2	1	2	0	0	0	0	0	0	0	0	15	0	2	0	1	0	0	3	0	0	0	19	0	0	6	0	0	0	0	0	7	0	0	0	0	0	3	1	0	0	3	1	0
OTU570	34	0	5	97	22	30	34	40	0	0	0	0	0	0	0	0	138	0	16	17	21	7	4	16	0	0	0	151	0	0	36	0	0	0	0	0	22	1	0	0	0	0	33	16	0	0	23	10	0
OTU822	3	0	3	21	2	6	2	2	0	0	0	0	0	0	0	0	35	0	0	1	2	0	0	0	0	0	0	74	0	0	1	0	0	0	0	0	7	0	0	0	0	0	4	2	0	0	0	1	0
OTU796	4	0	2	27	4	5	5	6	0	0	0	0	0	0	0	0	27	0	2	1	5	0	0	2	0	0	0	12	0	0	4	0	0	0	0	0	12	0	0	0	0	0	10	6	0	0	8	0	0
OTU1023	1	0	4	4	0	1	2	2	0	0	0	0	0	0	0	0	3	0	2	1	4	0	0	0	0	0	0	8	0	0	2	0	0	0	0	0	11	0	0	0	0	0	3	3	0	0	0	0	0
OTU858	0	0	1	18	1	0	2	0	0	0	0	0	0	0	0	0	38	0	0	0	0	1	0	0	0	0	0	47	0	0	2	0	0	0	0	0	3	0	0	0	0	0	3	0	0	0	1	1	0
OTU469	4	0	0	1	7	6	2	4	0	0	6	0	0	0	2	3	0	0	2	2	5	0	5	10	1	0	8	0	1	6	1	1	1	8	1	0	0	0	2	6	0	1	4	11	0	0	2	3	0
OTU421	4	0	11	5	20	21	13	10	8	3	28	2	3	16	7	8	26	6	4	2	1	8	13	31	2	11	3	20	26	9	6	18	21	25	4	0	6	13	8	11	0	8	6	52	0	4	5	16	0
OTU583	6	0	6	14	3	5	6	11	0	0	0	0	0	2	0	0	12	0	2	0	3	0	0	3	0	0	0	8	0	0	1	0	0	0	0	0	13	0	0	0	0	0	2	2	0	1	2	1	0
OTU719	3	0	1	4	2	2	2	5	1	1	2	0	0	1	1	0	2	0	2	1	3	0	0	7	0	0	0	2	1	0	0	0	0	1	0	0	5	0	1	0	0	0	1	2	0	0	4	4	0
OTU646	7	0	4	7	1	0	8	2	0	0	0	0	0	2	0	0	15	0	4	2	2	0	1	1	0	0	0	3	0	0	2	0	0	1	0	0	7	0	0	0	0	0	4	1	0	0	6	5	0
OTU734	23	0	8	16	45	37	6	17	7	1	0	5	2	7	2	1	9	0	2	10	3	5	4	37	0	0	12	12	2	2	2	0	4	21	6	0	8	0	1	7	0	6	24	42	0	4	12	15	0
OTU671	2	0	1	0	4	3	20	13	9	0	0	3	4	14	4	0	0	13	1	10	1	0	3	11	2	0	1	0	1	2	3	0	5	6	0	0	0	0	4	3	1	3	14	30	0	15	6	1	2
OTU396	22	0	2	5	9	12	4	14	0	0	0	0	0	2	0	3	1	0	8	13	2	3	0	11	0	0	0	3	0	0	7	0	0	0	0	0	6	0	0	0	0	1	41	17	0	0	2	9	0
OTU200	52	0	6	13	12	53	10	17	0	0	0	0	0	0	1	0	23	0	9	16	4	5	0	18	1	1	0	31	0	3	14	0	4	0	0	0	14	4	2	0	0	0	85	27	0	0	19	11	0
OTU261	33	0	8	5	21	38	9	31	1	0	0	0	2	0	0	0	3	0	16	19	6	1	0	14	0	0	0	7	0	1	8	0	1	1	0	0	23	1	1	0	0	1	93	54	0	0	24	13	0
OTU3781	6	0	3	5	5	17	11	6	0	0	0	0	0	1	0	0	2	0	13	19	5	5	0	6	0	2	0	6	0	1	10	0	0	0	0	0	7	0	0	0	0	0	19	8	0	0	7	4	0
OTU1652	5	0	3	5	4	13	6	6	0	0	0	0	0	0	0	0	1	0	2	4	2	3	0	10	0	0	1	3	0	0	3	0	0	0	0	0	7	0	1	0	0	0	50	8	0	1	8	3	0
OTU1136	11	0	1	1	4	8	6	3	1	0	0	1	4	1	2	0	0	0	3	5	1	2	1	3	0	0	6	0	1	1	7	0	1	6	0	0	1	0	1	0	0	3	7	4	0	0	6	5	0
OTU572	1	0	0	0	2	5	2	2	1	0	0	2	0	0	2	1	0	2	0	3	5	0	3	0	0	5	0	0	0	3	4	0	1	4	0	0	2	0	1	0	0	0	26	4	0	6	3	1	0
OTU692	0	0	2	1	2	3	1	3	0	0	0	0	0	1	0	0	0	0	1	6	2	0	0	2	0	0	0	1	0	0	2	0	0	0	0	0	4	0	0	0	0	0	5	2	0	0	10	1	0
OTU677	4	0	0	1	5	6	1	5	1	0	0	0	4	1	0	3	0	0	15	5	8	1	0	3	0	2	0	1	0	0	6	0	3	3	0	0	6	3	0	0	0	0	20	3	0	1	7	7	0
OTU688	9	0	0	1	11	9	1	1	2	0	0	0	2	0	2	1	0	0	18	1	7	7	1	4	0	0	2	0	2	0	2	0	0	0	2	0	4	0	0	0	0	0	15	3	0	0	0	1	0
OTU704	3	0	0	0	7	11	2	1	0	1	0	0	0	2	0	2	0	0	58	17	14	5	0	1	0	0	2	0	1	0	8	0	2	1	0	0	0	0	0	0	0	0	10	1	0	0	6	7	0
OTU697	1	0	0	0	2	7	0	0	0	0	0	1	0	0	0	1	0	0	7	3	1	0	0	0	0	0	3	0	0	0	2	0	0	2	0	0	1	0	0	0	0	0	21	0	0	0	0	0	0
OTU678	3	0	0	1	3	7	0	5	1	0	0	0	1	0	2	0	0	0	0	6	4	1	1	1	0	1	4	1	0	1	4	0	0	2	0	0	4	0	0	0	0	0	20	1	0	1	0	0	0
OTU2258	27	0	4	6	29	64	25	24	1	1	1	5	8	18	4	5	3	6	19	68	71	20	15	33	1	2	7	0	4	2	59	3	7	13	1	0	3	4	17	2	0	3	106	25	0	3	25	27	0
OTU2045	14	0	1	0	19	43	8	38	9	2	5	5	5	5	7	0	0	0	25	72	41	11	6	21	0	9	4	0	2	1	36	0	10	9	0	0	0	12	8	3	0	3	77	10	0	3	6	29	0
OTU577	2	0	0	0	2	7	3	2	0	0	0	1	0	1	2	0	0	0	1	4	6	0	1	3	0	0	0	0	0	0	2	0	1	0	0	0	0	0	0	0	0	0	23	0	0	0	0	0	0
OTU205	0	0	0	1	2	16	3	6	1	0	1	1	2	1	2	3	0	1	4	6	9	2	4	2	0	2	2	0	0	1	11	0	4	6	0	0	0	0	4	1	0	0	23	1	0	0	1	0	0
OTU6896	16	1	6	1	5	32	12	4	5	0	0	4	0	1	0	4	0	1	9	16	11	4	1	9	0	0	6	4	3	1	16	0	5	5	0	0	3	5	1	0	0	0	43	8	0	5	22	6	0
OTU7146	0	0	0	0	1	0	0	0	0	0	0	0	0	0	0	0	0	0	3	0	0	7	0	5	0	0	0	0	0	0	0	0	0	0	0	0	0	0	0	0	0	0	1	0	0	0	0	1	0
OTU7062	39	5	22	1	21	132	33	60	21	15	9	9	6	44	14	8	1	18	47	99	54	19	16	92	7	19	11	0	19	14	73	23	13	18	0	0	2	18	21	16	0	17	146	68	0	20	61	41	0
OTU7128	28	3	10	0	14	84	31	13	4	1	5	1	7	13	10	6	0	0	49	83	29	9	6	45	0	7	1	1	4	2	43	8	3	11	0	0	0	0	9	3	0	5	121	28	0	9	16	43	0
OTU7052	15	22	6	2	7	29	13	28	6	16	1	3	5	43	14	14	0	8	19	50	22	6	24	29	10	11	6	0	0	13	27	0	20	17	2	0	0	27	15	14	0	19	42	22	0	17	22	27	0
OTU7001	1	0	0	0	0	1	0	1	2	22	3	0	2	1	0	0	0	1	0	0	0	0	0	122	0	8	0	0	0	0	0	2	0	2	0	0	0	0	1	0	0	0	3	5	0	0	2	1	1
OTU2783	2	0	0	0	0	0	0	0	3	10	1	0	1	0	0	0	0	0	0	2	0	1	0	13	0	3	0	0	4	2	0	7	0	0	0	0	1	0	1	0	0	0	1	2	0	0	0	0	0
OTU2829	2	0	0	0	2	5	2	1	10	12	2	0	1	0	1	14	0	0	4	7	1	3	3	13	0	9	0	0	11	0	3	8	0	2	3	0	0	0	0	0	0	1	1	6	0	0	0	2	0
OTU1903	0	0	1	1	0	1	0	0	0	0	3	0	0	0	0	0	0	0	0	0	0	1	0	0	0	2	0	0	0	0	0	1	0	0	0	0	0	3	0	0	0	0	0	0	0	0	0	0	0
OTU2967	2	0	0	0	3	3	1	2	6	2	15	0	0	3	4	12	0	0	4	9	2	3	2	8	0	8	4	0	3	2	3	4	3	6	0	0	0	4	5	0	0	0	8	2	0	0	0	6	0
OTU760	0	0	1	3	1	2	2	5	0	0	0	0	0	0	0	0	7	0	0	0	2	0	0	0	0	0	0	8	0	0	1	0	0	0	0	0	18	0	0	0	0	0	6	2	0	0	1	0	0
OTU1378	0	0	0	3	0	0	0	0	0	0	0	0	1	0	0	0	6	0	0	3	0	0	0	1	0	0	0	16	0	0	3	0	1	0	0	0	4	0	0	0	0	0	2	4	0	0	1	0	0
OTU1332	3	0	2	15	1	2	1	6	0	0	0	0	0	0	1	0	21	3	0	1	1	3	0	1	0	0	0	13	0	1	1	0	1	0	0	0	20	0	2	0	0	1	12	3	0	0	7	5	0
OTU1354	0	0	1	2	0	0	0	1	0	0	0	0	0	0	0	0	0	0	1	1	0	1	0	0	0	0	0	1	0	0	1	0	0	0	0	0	2	0	0	0	0	2	0	4	0	0	0	1	0
OTU1234	3	0	4	30	1	4	2	6	0	0	0	0	0	0	0	0	18	0	0	1	3	1	2	0	0	0	0	23	0	2	7	0	0	0	0	0	29	0	0	1	0	0	7	7	0	0	3	6	0
OTU54	13	1	7	10	4	27	4	10	0	0	0	1	2	0	0	0	15	0	7	11	10	3	0	8	0	0	2	9	0	0	5	0	0	2	0	0	7	0	0	0	0	0	37	12	0	0	3	11	0
OTU162	5	0	8	8	1	8	5	7	0	0	0	0	2	3	0	0	20	0	1	5	6	3	0	1	0	0	0	11	0	0	5	0	0	0	0	0	16	0	0	0	0	3	16	3	0	0	9	4	0
OTU2399	12	0	1	11	9	21	5	6	4	0	0	0	0	0	0	0	6	0	2	3	7	2	1	16	0	0	0	7	0	1	5	1	1	1	0	0	12	0	0	1	0	0	40	9	0	0	6	7	0
OTU1288	10	0	0	4	10	43	4	10	7	0	0	3	3	4	4	3	11	1	4	10	10	5	3	18	0	1	1	4	1	0	20	0	9	10	0	0	1	0	3	5	0	4	73	17	0	8	10	29	0
OTU92	5	0	1	4	4	9	0	9	0	0	0	0	0	0	0	0	1	0	1	5	0	2	0	1	0	0	0	0	0	0	5	0	0	0	0	0	2	4	0	0	0	0	9	8	0	0	0	3	0
OTU73	4	0	14	10	5	8	6	12	1	0	0	0	0	1	0	1	28	0	2	12	8	6	0	6	0	0	0	28	0	0	13	0	3	1	0	0	16	0	0	0	0	0	12	14	0	0	8	15	0
OTU64	1	0	3	6	1	3	1	2	0	0	0	0	0	0	0	0	25	0	0	1	0	0	0	2	0	1	0	22	0	1	0	0	0	0	0	0	13	0	0	0	0	0	1	3	0	0	3	1	0
OTU26	2	0	1	9	0	2	2	6	0	0	0	0	0	1	0	1	12	0	2	2	2	3	0	1	0	0	0	10	0	2	4	0	0	0	0	0	9	0	0	0	0	1	15	3	0	0	2	2	0
OTU773	1	0	1	2	2	2	1	2	0	0	0	0	0	0	0	0	14	0	0	1	1	0	0	1	0	0	0	13	0	0	1	0	0	0	0	0	9	0	0	0	0	0	2	5	0	0	0	0	0
OTU100	1	0	2	8	1	1	0	2	0	0	0	0	0	0	0	0	8	0	0	0	0	0	0	2	0	0	0	15	0	0	0	0	0	0	0	0	12	0	0	0	0	0	4	6	0	1	0	0	0
OTU708	2	0	0	5	0	2	2	2	0	0	0	0	0	0	0	0	10	0	1	2	1	3	0	4	0	0	0	5	0	0	3	0	0	0	0	0	9	0	1	1	0	1	7	6	0	0	3	2	0
OTU826	3	0	0	7	5	6	5	6	0	0	0	0	0	0	0	0	15	0	3	5	2	1	0	6	0	0	0	10	0	0	5	0	0	0	0	0	10	0	2	0	0	0	7	2	0	0	5	5	0
OTU30	0	0	2	5	0	2	1	0	0	0	0	0	0	1	0	1	10	0	1	0	0	2	0	1	0	0	0	14	0	0	3	0	0	0	0	0	9	0	0	0	0	0	2	8	0	0	3	1	0
OTU761	1	0	2	9	0	0	0	2	0	0	0	0	1	0	0	0	13	0	1	3	0	0	0	0	0	0	0	6	0	0	2	0	0	0	0	0	4	0	0	0	0	0	0	3	0	0	0	1	0
OTU805	0	0	0	7	0	1	0	3	0	0	0	0	0	0	1	0	15	2	0	0	0	0	0	1	0	0	0	8	0	0	3	0	0	0	0	0	9	0	0	1	0	0	1	2	0	0	0	0	0
OTU1358	1	0	1	7	3	6	3	6	0	0	4	1	3	1	0	1	11	0	1	0	1	1	3	3	0	0	1	22	0	0	2	0	3	0	0	0	5	0	2	0	0	0	3	5	0	0	2	4	0
OTU846	1	0	1	1	0	0	0	2	0	0	0	0	0	0	0	0	3	1	0	0	0	0	0	0	0	0	1	1	0	0	0	0	0	0	0	0	4	0	0	0	0	0	3	3	0	0	1	0	0
OTU72	3	0	1	8	3	5	2	1	0	0	0	0	0	0	0	0	13	0	1	1	4	0	0	3	0	0	0	14	0	0	3	0	0	0	0	0	3	0	0	1	0	0	10	0	0	0	0	1	0
OTU36	6	0	2	7	1	3	1	6	0	0	0	0	0	0	0	0	9	0	1	4	2	0	0	3	0	0	0	19	0	0	6	0	1	1	0	0	7	0	0	0	0	0	9	4	0	0	4	0	0
OTU71	0	0	4	3	1	0	8	3	0	0	0	0	0	0	0	0	8	0	0	4	0	1	0	2	0	0	0	7	0	0	8	0	0	0	0	0	13	0	0	0	0	0	1	1	0	0	0	2	0
OTU3	1	0	0	15	1	2	5	0	0	0	0	0	0	0	0	0	4	0	1	0	2	0	0	0	0	0	0	3	0	0	5	0	0	0	0	0	14	0	0	0	0	0	3	1	0	0	1	0	0
OTU4369	0	0	0	3	0	0	0	1	0	0	0	0	0	0	0	0	17	0	0	1	0	0	0	0	0	0	0	4	0	0	0	0	0	0	0	0	1	0	0	0	0	0	0	4	0	0	0	0	0
OTU4652	0	0	0	1	0	0	0	0	6	0	5	6	0	2	2	1	0	0	0	1	1	1	5	0	1	2	19	1	0	22	0	0	22	6	5	0	0	0	1	53	0	2	0	1	0	5	0	1	0
OTU4603	0	0	3	0	0	0	1	0	3	4	22	0	0	1	1	2	0	0	0	0	0	0	0	0	0	8	0	0	35	1	1	5	5	1	0	0	0	0	0	0	0	0	0	0	0	1	0	0	0
OTU4302	0	0	0	0	0	0	0	0	7	1	3	0	0	5	2	10	5	4	0	0	0	0	4	0	9	7	2	2	2	7	0	0	10	1	0	0	5	3	6	9	0	1	1	2	0	3	0	0	0
OTU254	0	0	7	13	2	3	0	6	0	0	0	0	0	0	0	0	8	0	3	3	4	1	0	0	0	0	0	3	0	0	4	0	1	0	0	0	34	1	0	0	0	0	4	5	0	0	2	0	0
OTU917	7	0	11	11	1	7	7	10	0	0	0	0	0	0	0	0	1	0	4	8	4	0	1	2	0	0	0	5	0	0	5	0	0	0	0	0	12	0	2	0	1	0	7	5	0	0	0	1	0
OTU1762	5	0	3	39	1	3	1	6	0	0	0	0	0	0	0	1	35	3	2	3	6	1	0	3	0	0	0	25	0	0	3	0	4	1	1	0	39	0	0	0	0	0	5	6	0	0	5	2	0
OTU359	3	0	1	7	1	0	1	2	0	0	0	0	0	0	1	0	1	0	3	3	2	1	0	1	0	0	0	7	0	0	2	0	0	0	0	0	12	0	0	0	0	0	3	2	0	0	0	1	0
OTU578	5	0	6	6	3	5	4	3	0	0	0	0	0	0	1	0	5	0	2	5	4	0	0	2	0	0	0	3	1	1	5	1	0	1	0	0	13	0	0	0	0	0	3	2	0	0	4	0	0
OTU1566	0	0	0	4	0	0	0	3	0	0	0	0	0	0	0	0	6	0	0	0	0	0	0	0	0	0	0	5	0	0	0	0	0	0	0	0	5	0	0	0	0	0	1	4	0	0	1	1	0
OTU2643	0	0	0	1	3	0	3	0	12	0	4	0	8	0	0	4	0	2	0	0	0	2	0	3	0	4	0	0	6	0	0	1	0	0	2	0	1	0	0	0	0	0	0	0	0	0	0	0	0
OTU2656	0	0	1	3	0	3	2	3	0	0	0	0	0	0	0	0	0	0	0	0	1	0	0	0	0	2	1	0	0	0	0	0	0	0	1	0	9	0	0	0	0	0	1	2	0	0	2	0	0
OTU670	0	0	0	0	3	2	0	0	11	0	0	3	5	12	16	0	1	6	1	0	0	0	9	0	0	0	3	1	3	20	0	0	4	21	3	0	1	0	7	5	0	3	1	0	0	5	0	0	0
OTU1036	0	0	1	2	2	0	2	0	1	0	6	5	3	5	1	2	3	2	0	1	1	1	1	0	2	3	2	0	25	7	0	11	0	0	4	0	2	0	2	3	0	2	2	2	0	2	0	1	0
OTU1363	0	0	3	0	0	0	0	0	1	3	17	0	0	0	0	0	0	0	0	0	0	0	0	0	0	0	0	0	14	0	0	18	0	0	0	0	0	0	2	0	0	1	0	0	0	0	0	0	0
OTU1323	0	0	0	0	0	0	0	0	0	0	0	0	0	0	0	0	0	0	0	0	0	0	0	1	0	0	0	0	0	0	0	0	0	0	0	0	0	0	0	0	0	0	0	0	0	0	0	0	0
OTU1484	0	0	3	1	2	0	0	1	5	1	31	15	2	28	11	2	2	3	2	0	1	0	9	0	11	16	11	1	36	45	0	53	37	25	3	0	0	0	5	71	0	5	0	1	0	9	0	3	0
OTU895	0	0	1	0	2	1	0	0	10	7	16	0	0	2	0	22	0	0	0	0	0	0	0	0	0	33	0	1	91	4	0	49	0	0	2	0	1	2	3	0	0	1	2	1	0	0	0	3	0
OTU848	0	0	1	0	1	0	0	0	15	0	0	2	2	8	4	0	9	3	0	0	0	0	10	1	3	3	1	9	1	9	0	0	8	2	1	0	8	0	8	11	0	8	0	3	0	4	2	2	0
OTU886	0	1	0	0	1	0	0	0	9	0	4	8	2	18	12	1	2	14	0	0	0	0	23	0	1	1	7	2	3	19	0	0	14	7	4	0	2	2	13	16	1	18	0	2	0	7	0	0	0
OTU948	0	0	0	3	0	0	2	0	0	0	0	0	0	0	0	0	8	0	0	0	0	0	0	0	0	0	0	18	0	0	0	0	0	0	0	0	1	0	0	0	0	0	0	1	0	0	0	0	0
OTU1209	2	10	6	11	34	38	4	13	357	35	155	244	207	426	330	121	10	159	7	5	2	11	468	22	51	179	279	19	201	406	4	52	571	724	119	0	31	51	444	463	1	365	15	62	0	318	2	12	0
OTU926	1	0	0	0	10	10	2	1	120	2	4	100	90	82	109	11	0	64	0	0	2	3	96	2	17	28	68	0	41	98	0	0	96	170	45	0	3	24	83	88	0	81	4	13	0	56	0	6	0
OTU863	2	0	0	4	0	0	0	2	2	0	0	1	1	0	0	1	7	1	0	0	0	0	2	0	0	0	0	8	0	0	0	0	1	0	0	0	2	0	0	1	0	0	1	3	0	0	0	0	0
OTU728	0	0	0	0	0	0	0	0	0	0	0	0	0	0	0	0	10	0	0	0	0	0	0	0	0	0	0	6	0	0	0	0	0	0	0	0	3	0	0	0	0	0	1	0	0	0	0	0	0
OTU674	0	0	1	3	0	0	0	0	0	0	0	0	0	0	0	0	15	0	0	0	0	0	0	0	0	0	0	17	0	0	0	0	0	0	0	0	6	0	0	0	0	0	0	0	0	0	0	0	0
OTU777	0	0	0	5	0	2	0	0	6	0	0	2	5	3	4	0	0	3	0	0	0	1	6	1	1	2	6	1	0	8	0	0	22	9	2	0	0	5	2	21	0	0	0	0	0	2	0	0	0
OTU881	2	0	4	32	2	2	3	6	1	2	3	2	2	8	5	5	9	5	5	5	1	0	3	4	0	0	3	10	4	6	3	2	1	1	4	0	42	0	4	3	0	4	3	7	0	3	2	3	0
OTU661	0	3	6	0	3	2	0	1	44	28	428	9	8	19	12	52	0	17	0	0	0	0	4	2	5	35	2	0	199	6	0	182	12	1	16	0	0	8	100	5	0	11	1	0	0	7	0	2	0
OTU716	1	0	15	0	0	0	1	1	18	15	294	1	10	22	4	18	0	17	0	2	0	0	13	1	7	31	0	0	129	12	0	169	36	5	9	0	0	10	45	15	0	13	1	3	0	21	0	0	0
OTU1000	0	0	0	0	1	2	3	3	4	1	6	19	9	16	11	7	0	8	1	1	2	1	15	0	0	0	2	1	0	17	0	0	27	4	2	0	0	3	21	22	0	11	6	8	0	15	3	5	0
OTU1030	0	0	0	0	0	0	0	0	7	1	8	2	5	6	1	19	0	0	0	0	1	0	7	0	0	0	5	0	5	1	1	4	9	0	0	0	0	11	3	0	0	2	2	4	0	2	0	2	0
OTU876	0	0	2	0	0	0	0	2	7	2	11	7	0	11	2	2	0	1	0	1	0	0	6	2	0	3	0	0	9	9	0	1	7	2	2	0	0	0	8	1	0	2	0	1	0	7	0	0	0
OTU916	0	0	0	9	0	0	1	0	0	0	0	0	0	0	1	0	3	0	0	0	1	0	1	1	0	0	0	6	0	0	0	0	1	0	0	0	17	0	0	0	0	0	0	0	0	0	0	0	0
OTU1480	0	0	0	4	1	0	1	0	6	1	8	12	4	11	14	0	0	10	0	0	1	0	12	1	5	0	0	4	1	27	0	1	20	14	2	0	11	5	5	27	0	14	3	1	0	11	0	1	0
OTU1009	0	1	0	0	1	1	0	0	5	2	34	0	4	11	7	3	1	2	0	0	1	1	7	1	2	4	9	0	23	3	0	13	28	1	4	0	2	9	14	4	0	7	0	2	0	8	1	2	0
OTU1017	1	4	2	9	1	2	1	4	5	0	4	12	4	5	9	1	1	8	0	0	2	1	15	1	7	0	1	2	0	19	1	0	30	14	1	0	6	4	5	11	0	8	1	3	0	7	1	2	0
OTU255	1	0	3	7	2	4	1	3	0	0	0	3	0	0	1	0	7	0	1	0	1	0	0	0	1	2	1	5	0	6	1	0	1	3	0	0	15	0	0	2	0	2	1	3	0	0	0	0	0
OTU1779	2	0	1	5	2	2	0	2	22	1	15	51	24	48	61	1	2	41	0	0	0	1	32	1	15	3	13	3	22	56	0	10	26	3	7	0	2	5	17	39	0	39	2	3	0	32	0	0	0
OTU1597	1	0	1	21	0	0	3	1	0	0	0	0	0	0	0	0	7	0	1	0	0	0	0	0	0	0	0	13	0	0	1	0	0	0	0	0	17	0	0	0	4	0	0	2	0	0	0	1	0
OTU1654	0	0	0	1	1	2	0	0	3	0	0	3	0	4	7	0	1	9	0	0	0	0	8	0	0	1	3	1	0	9	0	0	7	1	2	0	0	0	3	11	0	4	0	4	0	18	2	4	0
OTU1589	0	0	1	14	0	0	1	6	0	0	0	0	0	0	0	0	16	0	0	0	0	0	0	0	0	0	0	17	0	0	0	0	0	0	0	0	24	0	0	0	0	0	1	3	0	0	0	2	0
OTU1584	0	0	1	4	0	0	0	0	0	0	0	0	0	0	0	0	4	0	0	0	0	0	0	0	0	0	0	10	0	0	0	0	0	0	0	0	10	0	0	0	0	0	0	1	0	0	0	0	0
OTU1578	0	0	1	22	0	0	1	5	0	0	0	0	0	0	0	0	17	0	1	2	0	1	0	2	0	0	0	13	0	0	0	0	0	0	0	0	22	0	0	0	0	2	1	2	0	2	1	0	1
OTU1602	2	0	6	13	1	0	2	3	0	0	0	0	0	0	1	0	3	0	0	0	0	0	0	2	0	0	0	3	0	0	1	0	2	0	0	0	23	0	0	3	0	1	1	2	0	0	2	1	0
OTU1599	0	0	1	19	0	0	1	3	0	0	0	0	0	0	0	0	4	0	1	1	0	0	0	0	0	0	0	5	0	0	1	0	0	0	0	0	19	0	0	0	0	0	1	0	0	0	0	0	0
OTU1691	1	0	3	14	1	1	2	1	0	0	0	3	0	3	2	0	15	0	0	0	0	0	6	0	0	0	0	12	0	2	0	0	4	0	0	0	13	3	1	4	0	2	0	2	0	0	0	0	0
OTU1810	0	1	1	2	7	1	2	0	49	2	22	66	17	46	46	10	0	44	0	1	2	1	63	1	44	14	12	1	31	68	1	15	64	3	14	0	5	34	17	59	0	52	3	7	0	38	0	0	0
OTU2378	0	0	1	7	1	0	0	2	1	0	0	2	0	3	5	0	6	0	0	0	2	0	2	0	1	0	0	4	0	2	0	0	9	2	1	0	5	0	1	6	0	1	0	1	0	4	0	1	0
OTU2608	0	0	1	2	4	1	1	0	12	4	2	11	3	13	13	2	0	17	0	1	2	0	17	3	0	4	5	1	11	15	0	3	17	4	5	0	1	1	15	11	0	6	1	10	0	26	1	2	0
OTU2319	1	0	0	12	0	1	1	0	3	0	1	3	0	5	3	0	1	0	0	1	2	0	5	0	0	0	0	1	2	3	0	1	9	0	0	0	1	1	1	5	0	0	3	1	0	5	1	0	0
OTU1609	0	0	1	0	0	0	0	1	13	4	5	5	12	4	10	2	0	2	0	0	1	0	13	0	1	4	2	1	18	11	0	3	12	3	3	0	0	6	6	3	0	4	1	1	0	7	0	0	0
OTU1279	0	0	0	14	0	0	0	1	0	0	0	0	0	0	1	0	13	0	0	0	0	0	1	0	0	0	0	10	0	0	0	0	0	0	0	0	2	0	0	0	0	0	0	0	0	2	0	1	0
OTU722	2	3	0	4	1	0	0	0	0	0	0	0	0	0	0	0	9	0	0	2	0	0	0	0	0	0	0	10	0	0	1	0	0	0	0	0	6	0	1	3	0	0	1	4	0	0	0	0	0
OTU1507	0	0	0	1	0	0	0	0	0	0	1	0	0	0	0	0	0	1	0	0	0	0	0	0	0	0	0	0	0	0	0	0	0	0	0	0	0	0	0	0	0	0	0	0	0	0	0	0	0
OTU289	5	0	2	2	1	3	2	5	0	0	0	0	0	0	1	0	5	0	1	3	1	0	0	3	0	0	0	0	0	0	4	0	0	0	0	0	23	0	0	0	0	0	2	3	0	0	2	2	0
OTU483	1	0	2	12	2	4	0	1	1	0	0	0	0	0	0	0	4	0	0	1	3	0	0	0	0	0	0	6	0	0	3	0	0	0	0	0	9	0	0	0	0	0	0	2	0	0	2	0	0
OTU334	0	0	5	1	0	0	2	2	0	0	0	0	0	0	0	0	4	0	1	5	4	0	0	1	0	0	0	1	0	0	3	0	0	0	0	0	9	0	0	0	0	1	1	2	0	0	1	1	0
OTU567	21	0	32	34	7	15	22	23	0	0	0	1	1	1	0	0	48	0	15	31	22	8	0	21	0	0	2	32	0	0	31	0	3	0	0	0	93	0	3	2	0	0	23	13	0	0	21	8	0
OTU804	0	0	5	2	0	0	0	1	0	0	0	0	0	0	0	0	8	0	0	0	0	0	0	0	0	0	0	24	0	0	0	0	0	0	0	0	2	0	0	0	0	0	0	1	0	0	0	0	0
OTU546	14	0	15	33	4	8	7	11	0	0	0	1	0	0	0	0	31	0	9	18	11	3	0	3	0	0	1	31	0	0	16	0	2	0	0	0	66	0	0	0	1	1	13	11	0	0	10	7	0
OTU548	15	0	25	54	8	16	14	24	0	0	0	0	0	0	0	0	55	3	8	14	15	2	0	8	0	1	0	37	0	0	15	0	0	0	0	0	100	0	0	1	0	1	21	10	0	0	8	7	0
OTU330	5	0	11	5	5	6	5	12	0	0	0	0	0	0	0	0	4	0	7	8	12	2	0	3	0	0	0	8	0	0	5	0	1	0	0	0	25	0	3	1	0	1	8	1	0	0	6	4	0
OTU305	8	0	15	17	5	16	21	13	1	0	0	0	0	1	0	0	10	0	15	27	26	4	0	5	1	0	0	11	0	1	22	0	2	0	0	0	11	0	0	0	0	0	14	9	0	0	11	1	0
OTU2459	1	0	14	17	0	3	5	8	0	0	0	0	1	0	0	0	9	1	2	3	3	0	1	2	0	0	0	6	0	0	1	0	0	0	0	0	52	0	0	0	0	0	8	8	0	0	4	0	0
OTU995	2	0	0	1	0	0	3	2	0	0	0	0	0	0	0	0	0	0	0	1	0	0	0	1	0	0	0	1	0	0	0	0	0	0	0	0	6	0	0	0	0	0	0	4	0	0	1	1	0
OTU942	2	0	6	37	1	2	7	8	0	0	0	6	0	0	0	2	4	1	7	9	2	3	2	4	1	0	0	1	0	1	7	0	0	0	0	0	40	0	3	1	1	0	8	5	0	1	4	4	0
OTU2218	0	0	0	4	1	0	0	0	0	0	0	0	0	0	0	0	5	0	0	0	0	0	0	1	0	0	0	10	0	0	0	0	0	1	0	0	1	0	0	0	0	0	0	0	0	0	0	0	0
OTU5057	0	0	1	4	1	4	2	5	29	4	35	22	37	33	35	7	6	10	0	4	0	1	76	3	1	26	5	1	40	16	0	44	38	85	5	0	1	24	29	56	0	24	12	7	0	15	0	1	0
OTU6105	0	0	0	0	5	5	0	0	8	0	19	3	2	4	7	1	0	0	1	1	0	1	18	3	2	18	0	0	18	3	0	4	8	24	3	0	0	5	2	1	0	3	1	1	0	0	0	2	0
OTU2606	0	0	0	0	3	1	0	2	25	3	40	11	9	1	17	13	1	8	1	0	0	0	26	0	1	6	7	0	61	6	0	14	15	49	3	0	0	0	8	2	0	4	0	1	0	7	0	0	0
OTU4286	20	1	1	0	3	1	0	0	1	3	0	0	0	0	0	0	0	1	1	3	0	2	0	0	0	3	0	0	0	0	1	1	0	0	0	0	0	0	0	0	0	0	1	1	0	0	8	3	0
OTU4247	62	0	25	0	29	20	3	18	10	12	4	0	4	2	1	7	0	3	17	7	3	13	1	69	0	4	7	0	26	0	15	46	1	1	16	0	1	0	9	0	2	3	18	26	0	1	11	9	2
OTU4248	0	1	2	0	2	4	7	3	0	1	1	0	3	3	1	0	0	5	4	11	1	1	0	5	1	0	0	0	5	0	3	2	0	2	0	0	0	0	3	0	0	1	0	6	0	0	5	4	0
OTU4460	1	0	0	0	2	2	0	5	0	0	0	0	0	0	0	0	0	0	0	0	0	0	0	2	1	0	0	0	0	0	0	0	0	0	2	0	0	0	1	1	1	1	2	2	0	1	1	1	0
OTU4254	1	0	1	0	1	1	0	1	0	0	0	0	0	1	0	0	0	0	0	0	0	0	0	3	1	2	0	0	0	0	0	0	0	2	0	0	0	0	2	1	0	0	6	5	0	3	3	1	0
OTU3220	1	7	0	0	6	2	1	1	2	0	0	2	0	0	0	5	0	0	0	21	0	5	0	21	2	0	0	0	2	0	40	1	5	1	1	0	0	0	0	0	0	0	2	1	0	1	0	145	0
OTU4430	4	0	0	0	6	2	15	0	0	0	0	0	0	0	0	0	0	0	0	1	0	0	0	44	0	0	0	0	0	0	0	0	0	1	1	0	0	0	0	0	0	0	26	1	0	0	0	0	0
OTU4398	1	0	0	0	9	0	0	0	0	0	0	0	0	0	0	0	0	0	0	0	0	8	0	3	0	0	0	0	0	0	0	0	0	0	0	0	0	0	0	0	0	0	0	0	0	1	0	0	0
OTU4183	24	0	8	0	10	9	1	12	1	5	16	1	0	1	0	1	0	3	13	0	5	18	0	54	0	5	4	0	8	1	0	4	0	0	1	0	2	0	0	0	0	1	3	13	0	0	7	9	0
OTU4889	8	0	1	0	10	12	1	6	0	2	16	0	1	0	0	1	0	0	20	3	6	8	0	27	0	2	0	0	11	1	0	5	0	1	3	0	0	0	1	0	0	1	0	6	0	2	2	1	0
OTU4146	19	0	1	0	20	5	0	5	4	3	13	0	0	1	0	1	1	0	8	4	7	8	0	23	0	3	0	0	6	0	1	0	0	1	1	0	0	0	5	0	0	0	1	6	0	0	2	6	0
OTU4213	13	0	0	0	51	4	0	0	0	0	0	0	0	0	0	0	0	1	23	2	6	1	0	4	0	0	2	1	0	0	3	0	0	0	0	0	1	0	0	0	0	2	12	3	0	1	5	2	0
OTU4162	36	0	0	0	6	18	3	1	1	0	0	0	0	0	0	0	0	0	10	1	25	89	3	4	0	0	0	0	0	0	2	0	0	0	0	0	0	0	0	0	0	0	6	23	0	0	1	1	0
OTU4214	387	0	2	1	1041	44	19	22	20	3	0	3	1	1	2	9	0	1	133	17	38	1127	3	154	2	2	11	2	0	0	26	2	0	3	5	0	0	3	2	8	3	2	78	80	0	5	14	33	0
OTU4176	4	0	1	0	4	0	0	3	2	0	0	0	0	1	2	0	0	0	1	0	0	17	0	7	0	0	2	0	0	0	1	0	3	0	1	0	0	0	0	2	0	0	7	3	0	0	2	5	0
OTU4119	1	0	0	0	0	1	0	0	0	0	0	0	0	0	0	0	0	0	2	0	0	0	0	2	0	0	0	0	0	0	0	0	0	0	0	0	0	0	0	0	0	0	2	1	0	0	1	0	0
OTU4204	0	0	0	0	4	0	2	1	2	0	0	0	0	0	2	0	0	0	2	3	0	0	0	7	0	1	0	1	0	0	0	0	0	0	0	0	0	0	0	1	0	0	8	3	0	0	10	1	0
OTU4236	15	0	0	1	39	13	0	0	3	0	0	0	0	1	0	0	0	0	0	0	0	0	0	2	0	0	0	2	0	1	0	0	0	0	0	0	0	0	0	1	0	0	30	15	0	3	6	0	0
OTU4297	4	0	1	0	3	9	1	7	2	1	0	1	0	3	1	0	0	0	26	0	0	289	0	5	0	0	1	0	0	1	1	1	1	0	1	0	0	0	0	0	0	0	2	16	0	0	5	2	0
OTU4087	0	0	0	0	0	0	0	0	0	0	0	0	0	0	0	0	0	0	0	0	0	0	0	0	0	2	0	0	0	0	0	0	0	0	0	0	0	0	0	0	0	0	3	0	0	0	1	0	0
OTU4862	0	0	2	0	1	0	0	1	1	1	42	0	0	1	0	5	0	0	0	0	0	0	1	0	0	6	12	0	17	0	0	10	0	0	1	0	0	0	1	0	0	0	0	2	0	2	0	0	0
OTU4895	0	0	32	1	3	4	0	3	0	1	11	0	3	1	0	1	2	2	0	1	0	0	1	0	1	4	4	4	2	0	0	5	3	3	2	0	8	0	5	2	0	2	2	7	0	1	0	0	0
OTU4670	2	0	11	3	6	11	1	6	4	0	0	0	0	2	0	0	11	5	0	1	3	0	0	10	0	0	0	9	0	0	4	0	0	3	0	0	0	0	1	0	0	1	8	13	0	0	0	1	0
OTU3897	1	0	0	0	5	2	1	0	1	1	25	0	6	3	1	6	1	1	3	0	0	0	3	4	0	7	1	0	8	0	1	7	4	2	2	0	0	0	0	5	0	0	1	3	0	0	0	0	0
OTU3988	3	0	1	7	4	8	4	6	0	0	0	0	0	0	0	0	2	0	0	1	1	1	0	5	0	0	0	0	0	0	1	0	0	0	0	0	5	0	0	0	0	1	0	3	0	0	4	0	0
OTU4498	0	0	0	1	0	0	1	0	0	0	0	0	0	0	0	0	18	0	0	0	0	0	0	0	0	0	0	11	0	0	0	0	0	0	0	0	1	0	0	0	0	0	0	1	0	0	0	0	0
OTU4948	1	0	4	5	0	5	1	2	0	0	0	0	0	0	0	0	2	0	1	2	1	0	0	1	0	0	0	3	0	0	2	0	0	0	0	0	3	0	0	0	0	0	2	2	0	0	0	0	0
OTU4789	2	0	1	4	0	0	2	0	0	0	0	0	0	0	0	0	5	0	1	3	1	0	0	0	0	0	0	5	0	0	3	0	2	0	0	0	8	0	0	0	0	0	4	2	0	0	5	0	0
OTU4787	0	0	0	4	1	4	3	5	0	0	0	0	0	0	0	1	2	0	2	1	1	0	0	1	0	0	0	0	0	0	3	0	0	0	0	0	1	0	0	0	0	0	1	0	0	0	0	1	0
OTU4561	0	0	1	0	0	0	2	0	0	0	0	0	0	0	0	0	0	0	0	0	0	0	0	0	0	0	0	2	0	0	0	0	0	0	0	0	0	0	0	0	0	0	0	0	0	0	2	1	0
OTU3877	1	0	1	2	14	4	6	13	5	0	14	5	5	1	6	5	4	1	2	3	3	1	19	9	0	19	3	4	31	4	3	4	17	14	1	0	2	0	4	11	0	2	2	5	0	4	1	1	0
OTU3893	0	0	0	1	2	0	1	0	8	1	36	1	10	9	5	7	0	7	1	0	0	0	12	2	1	11	5	0	19	5	1	39	7	20	3	0	0	5	12	7	0	11	1	4	0	9	0	1	0
OTU3745	0	0	7	0	0	0	1	0	3	3	9	1	0	6	1	2	0	12	2	0	0	0	1	1	9	2	2	0	5	2	0	14	0	1	0	0	0	0	0	1	1	0	0	0	0	7	0	0	0
OTU4665	0	0	0	0	0	0	0	0	0	0	0	0	0	0	0	28	0	0	0	0	0	0	0	0	0	0	0	0	0	0	0	0	0	0	0	0	0	0	0	0	0	0	0	0	0	0	0	0	0
OTU4744	0	0	0	0	0	0	0	0	0	0	0	0	0	0	0	5	0	0	0	0	0	1	0	0	0	0	0	0	0	0	1	0	0	0	3	0	0	0	0	0	0	0	0	0	0	0	0	15	2
OTU4852	0	0	0	0	0	0	0	0	0	0	0	0	0	0	0	0	0	0	0	0	0	0	0	0	0	0	0	0	0	0	0	0	0	0	0	0	0	0	0	0	0	0	0	1	0	0	0	0	0
OTU6363	15	0	0	0	3	2	0	0	0	0	0	0	0	0	0	0	0	5	2	0	0	0	0	1	0	0	0	0	0	0	0	0	0	0	0	0	0	0	0	0	0	0	1	0	0	0	0	0	0
OTU6373	267	0	0	0	70	46	9	3	5	0	0	0	2	16	2	0	0	83	11	18	1	2	0	25	0	0	0	0	0	0	21	0	0	0	3	0	0	0	0	0	0	2	20	12	0	2	2	9	0
OTU5039	3	0	3	0	39	3	2	13	14	7	17	4	7	36	6	1	0	15	0	1	0	4	8	2	15	4	17	0	17	10	4	19	0	12	12	0	1	23	29	13	0	9	6	13	0	17	10	2	0
OTU4847	1	0	3	4	1	1	0	4	0	0	0	0	0	0	0	0	4	0	0	0	0	0	0	0	0	0	0	2	0	0	1	0	0	0	0	0	1	0	0	0	0	0	1	2	0	0	3	0	0
OTU6874	0	0	0	0	0	0	0	0	0	0	0	0	0	0	0	0	0	0	0	0	0	0	0	0	0	0	0	0	0	0	1	0	0	0	0	0	0	0	0	0	0	0	1	1	0	0	0	0	0
OTU5043	4	0	5	2	3	6	7	11	0	0	0	0	1	0	0	0	2	0	0	1	3	2	0	12	0	1	2	4	4	2	6	4	0	0	0	0	7	1	0	0	0	0	4	7	0	0	14	1	0
OTU5033	0	0	0	0	1	0	0	0	0	0	0	0	0	0	0	0	0	0	0	0	0	0	0	1	0	0	0	0	1	0	0	1	0	1	0	0	0	0	0	0	0	0	0	0	0	0	0	0	0
OTU5035	3	2	5	0	13	0	0	2	4	1	1	3	1	11	0	0	1	2	3	3	0	5	0	5	1	1	3	2	7	3	10	1	1	7	0	0	0	0	1	25	44	0	3	1	1	2	6	3	0
OTU5004	6	1	2	0	12	2	1	15	2	2	0	2	0	1	0	0	1	4	4	8	3	1	1	4	0	2	5	0	1	1	14	3	1	8	0	0	0	5	0	1	4	2	7	4	0	6	6	2	2
OTU5008	11	8	5	0	15	9	1	22	30	10	0	2	5	19	23	0	2	172	10	6	4	11	2	5	5	7	25	0	7	9	17	13	11	20	5	0	1	5	35	8	5	2	9	8	0	72	39	4	1
OTU5056	5	0	5	2	3	8	0	4	0	5	1	0	0	3	0	0	3	1	1	3	1	2	0	6	0	1	8	1	1	13	3	8	1	3	2	0	4	7	7	2	4	1	2	5	0	2	3	4	0
OTU4939	0	0	0	0	5	0	0	0	2	0	0	0	0	0	0	0	0	0	0	0	0	0	0	9	0	2	0	0	0	0	0	1	0	1	0	0	0	0	0	0	0	0	0	1	0	0	5	0	0
OTU4798	0	0	2	0	0	0	0	4	3	3	18	0	1	5	0	0	0	2	3	1	0	1	0	1	0	4	0	0	2	0	0	8	3	0	1	0	0	0	3	3	0	0	0	0	0	0	1	0	0
OTU4966	1	0	0	0	0	1	0	1	0	0	0	0	0	37	0	0	0	0	0	0	1	0	0	18	0	0	0	0	0	0	0	1	0	0	0	0	0	0	0	0	0	0	0	0	0	0	0	0	0
OTU5510	0	0	1	0	0	0	0	1	0	4	0	0	0	0	0	0	0	0	0	0	0	0	0	0	0	0	0	0	0	0	0	3	0	0	0	0	0	0	0	0	0	0	0	0	0	0	1	0	0
OTU7320	5	0	0	0	0	3	0	0	0	0	0	0	0	0	0	0	0	0	1	0	0	0	0	5	0	0	0	0	0	0	0	1	0	0	0	0	0	0	0	0	0	0	3	2	0	0	2	0	0
OTU5465	3	0	0	0	6	4	0	0	2	0	0	0	0	0	0	0	0	0	1	0	0	1	0	3	0	1	0	0	1	0	1	1	0	1	0	0	0	1	0	1	0	0	2	1	0	0	0	0	0
OTU5434	7	0	5	0	8	9	3	3	6	5	12	2	9	10	2	2	0	5	3	12	5	2	1	8	0	4	3	0	5	3	11	21	0	2	1	0	0	12	5	3	1	3	8	8	0	3	5	36	0
OTU7287	6	0	7	0	4	1	0	0	0	2	6	4	0	0	0	0	0	0	4	6	2	2	0	5	0	0	4	0	0	0	0	13	0	0	1	0	0	0	0	0	0	0	1	3	0	0	1	2	0
OTU5463	31	0	22	0	39	20	1	16	19	10	35	6	3	9	0	1	0	3	18	36	3	12	3	53	0	7	0	0	17	0	15	89	5	7	4	0	0	9	1	0	5	2	23	18	0	8	15	39	0
OTU3950	0	0	0	0	0	0	0	0	0	0	0	0	0	0	0	0	0	0	0	0	0	0	0	0	0	0	0	0	0	0	0	0	0	0	0	0	0	0	0	0	0	0	0	0	0	0	0	0	0
OTU4440	2	0	6	0	3	3	0	1	5	4	7	8	8	27	6	2	3	3	1	1	1	3	6	3	1	7	10	4	5	18	2	9	7	32	5	0	0	3	22	15	0	14	5	2	0	9	2	1	0
OTU4408	0	0	1	0	0	1	0	0	1	1	2	0	0	3	0	0	0	8	0	0	0	0	0	1	0	0	13	0	2	0	0	4	2	1	3	0	0	0	10	1	0	3	0	0	0	1	1	0	0
OTU4039	0	3	0	0	0	0	1	1	1	1	9	0	0	4	0	0	0	0	1	1	0	1	7	0	0	0	1	0	0	3	0	2	12	0	0	0	0	5	0	1	0	0	0	0	0	1	0	1	0
OTU5738	1	0	0	0	1	2	1	0	5	2	10	6	7	2	8	6	3	4	0	0	0	1	7	0	1	5	2	4	11	5	0	8	5	20	0	0	0	0	6	0	0	2	0	3	0	3	0	1	0
OTU3925	1	0	3	0	2	0	3	0	0	1	6	0	1	18	0	0	0	1	0	0	0	0	1	5	0	2	0	0	5	6	3	28	0	2	3	0	0	3	15	2	0	4	1	8	0	3	0	3	0
OTU4194	1	0	15	0	3	3	6	9	1	1	0	0	0	0	1	0	1	4	1	11	2	0	1	7	0	0	0	0	0	0	7	0	4	1	0	0	0	0	2	0	0	4	2	4	0	0	1	6	0
OTU3975	1	0	0	0	6	1	0	2	10	0	0	23	4	16	24	0	2	5	0	0	0	0	7	3	4	0	2	3	1	5	1	2	6	34	3	0	1	0	11	13	0	5	0	11	0	7	2	0	0
OTU4076	0	0	1	0	1	0	2	0	16	2	27	7	9	24	19	12	0	5	1	0	2	1	34	1	1	18	2	0	18	18	2	33	21	36	6	0	0	1	9	15	0	11	3	2	0	7	1	3	0
OTU5631	4	7	6	5	15	6	5	4	42	8	29	16	37	52	35	15	4	11	4	2	2	1	35	9	29	35	20	4	80	28	4	34	37	99	13	0	6	11	45	44	1	19	21	14	0	12	2	5	0
OTU4497	0	0	0	0	0	0	1	0	3	4	6	0	6	7	1	0	0	21	0	5	1	0	5	0	0	32	0	0	2	17	9	8	15	8	7	0	0	46	2	34	0	31	2	0	0	15	3	0	5
OTU7431	0	0	5	0	1	0	0	3	2	1	35	0	0	20	0	1	0	1	1	1	1	0	5	2	0	5	0	0	29	3	0	61	9	2	0	0	0	0	9	8	0	5	0	1	0	3	0	5	1
OTU4245	9	3	25	0	8	23	15	12	32	9	21	50	55	89	51	9	0	30	6	34	28	6	82	16	5	22	9	1	49	57	66	65	169	138	21	0	2	121	72	85	0	81	32	19	0	39	11	12	0
OTU7433	0	3	3	3	7	5	2	2	32	7	39	8	34	24	7	0	6	8	2	0	1	2	18	7	20	33	12	5	79	17	1	39	22	63	14	0	11	1	30	17	0	17	3	8	0	15	4	2	0
OTU4159	1	0	1	0	3	1	0	0	6	16	6	0	1	7	2	3	0	58	3	0	0	1	2	8	2	14	6	0	18	4	0	23	2	2	13	0	0	6	21	1	0	7	0	1	0	7	0	0	0
OTU5635	0	0	0	0	0	0	0	0	1	0	5	1	0	0	0	0	0	1	0	0	0	0	2	0	0	4	1	0	5	0	0	32	0	1	0	0	0	0	0	2	0	0	0	0	0	0	0	1	0
OTU4030	0	0	0	0	0	7	2	2	2	0	0	0	0	3	2	0	7	13	0	1	0	1	4	4	2	0	3	7	3	7	0	3	0	14	0	0	3	0	2	5	0	1	0	4	0	2	1	0	0
OTU4371	0	0	0	3	1	4	6	6	2	0	0	3	1	1	1	0	12	5	0	5	1	1	3	6	1	0	0	13	0	4	0	0	11	5	1	0	0	6	3	7	4	8	6	15	0	2	0	1	0
OTU4336	0	0	2	4	0	0	0	2	0	0	0	0	0	1	0	0	14	0	0	0	1	0	0	1	0	0	0	12	0	0	0	0	0	0	0	0	0	0	0	0	0	0	1	0	0	0	0	0	0
OTU4525	0	0	2	0	3	2	5	2	4	0	2	4	7	5	4	2	0	0	0	3	0	3	5	6	0	1	0	0	5	10	0	1	15	16	0	0	0	0	12	4	0	5	0	15	0	5	0	5	0
OTU5660	0	3	1	0	11	8	4	3	43	7	21	23	23	41	45	27	0	19	3	0	2	2	54	10	11	38	37	0	60	36	2	34	42	88	29	0	0	7	54	36	1	21	14	18	0	25	2	5	2
OTU5578	1	0	0	0	2	1	2	0	0	0	1	4	10	8	9	0	0	2	0	2	1	0	0	0	0	0	0	0	1	1	2	0	61	14	1	0	0	60	1	7	0	1	5	0	0	7	0	1	11
OTU5713	5	1	1	3	3	4	4	1	12	1	10	13	5	7	17	0	2	10	0	10	6	1	13	1	4	4	6	2	14	19	8	7	34	44	1	0	0	16	12	29	0	9	6	7	0	11	6	4	0
OTU5519	0	0	2	0	0	0	0	0	6	0	13	0	1	9	1	1	0	5	0	0	0	1	5	0	0	3	4	0	5	6	0	19	2	6	14	0	0	0	10	9	0	5	0	2	0	2	0	0	0
OTU4450	3	1	6	0	9	8	3	13	14	11	95	9	9	31	4	11	0	13	5	10	1	2	26	11	1	9	7	1	63	13	9	57	21	27	8	0	0	31	43	14	0	22	4	8	0	11	4	10	0
OTU4315	3	0	1	0	13	10	0	0	5	2	0	9	0	4	15	0	0	3	0	0	2	0	0	4	1	2	4	0	10	10	2	2	2	5	7	0	0	0	7	7	0	11	4	7	0	2	2	3	0
OTU4335	5	0	27	9	11	14	16	24	12	5	7	10	6	26	10	0	4	9	3	25	10	4	17	11	2	2	3	6	7	13	18	11	15	19	4	0	3	24	25	5	0	14	22	25	0	12	7	7	0
OTU4034	1	0	3	1	5	12	8	10	1	2	4	0	1	4	1	0	6	0	2	12	6	2	2	6	1	0	1	2	2	2	10	0	3	2	0	0	4	3	3	1	0	2	13	1	0	1	9	4	0
OTU4585	22	0	56	8	17	22	15	37	6	0	8	3	18	22	9	0	17	7	5	32	12	1	15	11	1	3	6	10	11	13	17	10	19	26	7	0	9	10	20	6	0	9	38	21	0	8	19	8	0
OTU4686	5	0	5	0	15	5	6	15	9	11	14	10	7	17	12	6	1	15	7	16	1	4	15	15	12	10	34	0	21	16	5	15	19	29	14	0	5	10	30	18	0	20	15	24	0	18	3	0	0
OTU4485	33	15	19	0	48	47	14	19	123	34	141	52	69	119	57	102	3	59	37	27	18	16	74	39	62	98	222	4	143	71	64	153	98	183	92	0	0	54	101	87	2	65	65	44	0	44	21	16	6
OTU4533	1	10	5	7	3	8	4	9	12	2	4	10	8	17	13	4	23	6	3	2	1	0	13	6	7	5	6	27	6	17	1	18	25	35	4	0	2	4	18	13	0	14	5	20	0	11	1	2	0
OTU7429	1	0	3	5	0	0	0	4	1	0	0	0	0	3	0	0	20	0	0	0	0	0	0	2	1	0	0	18	0	0	0	0	1	0	0	0	2	0	2	0	0	1	1	1	0	1	0	0	0
OTU7430	0	0	3	2	1	0	0	4	1	0	1	2	0	4	0	1	29	0	0	0	0	0	0	6	0	0	1	13	4	2	0	11	1	1	0	0	2	0	4	1	0	0	0	4	0	0	1	1	0
OTU4038	0	0	1	6	1	1	3	2	0	0	0	0	0	5	0	0	17	0	0	3	0	1	2	3	0	0	2	15	0	2	0	0	4	1	1	0	1	0	4	2	1	0	0	10	0	0	0	2	0
OTU4482	0	0	0	0	0	0	0	0	6	0	0	0	0	0	0	0	0	0	0	0	0	1	0	1	0	0	5	0	0	0	0	0	0	0	0	0	0	0	0	0	0	0	0	4	0	0	0	0	0
OTU4216	1	23	9	0	3	4	14	16	8	23	38	0	8	50	4	1	0	57	9	16	3	1	16	20	3	13	7	0	55	49	14	64	36	14	27	0	0	16	33	42	0	50	6	37	0	56	4	26	3
OTU4374	2	0	0	0	1	4	1	0	1	0	0	0	0	0	0	0	0	0	1	0	0	1	0	0	0	0	0	0	0	0	0	0	0	0	0	0	0	0	0	0	0	0	1	0	0	0	0	0	0
OTU4606	4	0	2	0	5	1	0	1	2	0	2	0	0	1	0	9	1	0	6	0	1	0	0	1	0	0	0	1	1	0	2	0	0	0	0	0	0	0	0	0	0	0	1	0	0	0	1	0	0
OTU4664	0	0	3	0	4	1	0	4	3	2	1	0	1	4	0	0	0	0	6	8	4	54	0	2	0	0	0	0	1	0	2	2	0	2	0	0	1	1	10	3	0	3	1	2	0	1	3	2	0
OTU4607	0	0	0	0	0	0	0	2	0	2	0	0	0	1	0	0	0	0	0	0	0	0	0	18	0	0	0	0	0	0	0	4	0	0	0	0	0	0	0	0	0	0	1	0	0	0	1	0	0
OTU4662	4	0	6	0	34	5	0	1	3	5	0	0	0	6	1	1	0	0	4	0	1	88	0	8	0	2	1	0	3	0	5	0	0	1	0	0	1	0	0	0	0	0	11	0	0	0	2	2	0
OTU3649	0	0	0	0	0	0	0	0	0	0	0	0	0	0	0	0	0	0	0	0	0	0	0	0	0	0	1	0	0	0	0	0	0	0	0	0	0	0	0	0	0	0	0	0	0	0	0	0	0
OTU4187	0	0	0	0	0	0	0	0	0	0	0	0	0	0	0	0	0	0	0	0	0	0	0	1	0	0	0	0	1	0	0	0	0	0	0	0	0	0	0	0	0	0	0	0	0	0	0	0	0
OTU3145	9	0	25	0	20	15	12	9	3	1	9	0	1	5	2	0	0	1	8	15	17	3	3	46	0	3	0	0	3	1	36	8	3	0	1	0	0	2	1	2	0	3	13	11	0	1	7	29	0
OTU3475	3	0	6	0	1	12	6	11	0	0	0	0	0	1	0	0	7	0	0	13	6	0	0	9	0	0	0	1	0	0	7	0	1	1	0	0	1	0	0	0	0	0	11	7	0	0	17	8	0
OTU3148	0	0	0	0	0	0	0	0	0	0	0	0	0	0	0	0	0	3	0	0	0	0	0	0	0	0	0	6	0	0	0	0	0	0	0	0	0	0	0	0	0	0	1	0	0	0	1	0	0
OTU3285	2	0	2	1	1	2	3	5	5	0	31	1	0	4	10	8	1	4	5	7	6	3	12	8	2	8	3	0	6	5	6	8	25	16	0	0	0	4	7	7	0	2	2	3	0	2	1	4	0
OTU3270	20	0	60	3	26	9	7	6	29	24	124	3	2	3	7	25	5	6	46	8	13	41	6	52	0	81	13	2	120	3	7	74	3	9	24	0	1	3	2	3	0	9	21	27	0	9	9	11	0
OTU3482	12	3	5	5	16	8	4	5	18	16	33	9	5	10	1	35	0	6	42	5	18	16	5	33	0	17	27	4	33	17	5	15	5	5	21	0	1	3	1	6	0	9	7	12	0	6	15	16	0
OTU3536	2	0	0	1	0	0	0	0	2	0	0	0	0	0	0	0	0	0	0	0	0	0	1	7	0	1	0	0	0	0	0	5	0	0	1	0	1	0	0	0	0	0	0	4	0	0	1	0	0
OTU3316	2	7	9	7	2	12	8	4	39	5	21	38	34	40	28	25	3	20	13	12	18	4	41	11	12	19	8	4	14	76	23	18	67	32	23	0	2	22	43	29	0	46	7	4	0	20	15	8	1
OTU3311	8	5	3	0	7	26	10	12	25	12	134	19	27	27	20	19	0	10	20	28	27	3	112	5	11	44	25	0	59	10	60	22	94	39	18	0	0	43	25	18	0	27	16	7	0	13	9	26	0
OTU3329	71	60	118	7	59	92	65	69	199	185	348	129	148	421	255	283	7	347	159	119	78	74	206	151	63	162	224	3	236	343	209	169	212	108	199	0	7	142	489	324	0	251	133	145	0	359	104	296	0
OTU3361	0	0	0	0	0	0	0	0	0	2	1	0	3	3	1	0	0	3	0	0	0	0	4	0	2	1	1	0	3	1	0	4	6	6	0	0	0	1	3	1	0	0	0	0	0	0	0	0	0
OTU3185	14	3	25	3	10	41	2	35	87	102	9	35	55	182	30	43	2	100	30	21	12	6	39	44	64	66	123	1	24	143	33	13	31	89	67	0	11	24	139	175	4	137	62	53	0	95	60	25	0
OTU3197	3	0	0	1	1	4	0	1	5	1	5	1	2	8	14	1	1	16	2	2	0	0	4	0	3	0	8	0	0	10	2	0	1	7	3	0	2	0	16	4	0	11	9	0	0	10	3	0	0
OTU3200	18	0	19	4	6	39	11	10	64	70	7	102	59	171	316	27	2	339	16	88	9	12	6	20	20	45	107	3	13	153	17	7	45	63	71	0	2	14	386	106	0	124	45	26	5	80	45	6	1
OTU3257	16	32	25	11	27	31	42	31	96	21	372	131	189	238	146	56	21	147	27	50	60	10	280	30	76	128	45	12	228	169	80	175	366	277	52	0	5	50	223	155	5	199	57	31	0	139	34	31	0
OTU3122	19	13	15	17	21	46	45	30	73	40	225	101	127	145	121	137	16	78	44	86	66	13	384	11	63	95	27	17	59	133	104	64	355	245	55	0	6	142	168	116	1	134	45	36	0	113	29	44	1
OTU3093	3	0	4	1	2	5	3	3	4	4	24	12	12	17	11	16	1	3	0	5	7	4	18	3	6	4	2	0	2	12	7	4	23	10	7	0	0	12	14	7	0	6	3	0	0	3	4	3	0
OTU3305	54	41	67	1	23	99	70	32	178	67	495	169	148	274	129	306	7	243	167	249	102	30	402	42	118	132	155	4	90	315	311	92	423	227	108	0	2	273	190	336	0	219	176	65	0	310	113	152	5
OTU3317	4	0	11	1	2	12	10	2	5	3	10	8	5	17	6	4	4	9	22	12	23	4	4	5	2	2	5	1	3	9	57	6	8	20	0	0	0	1	8	19	0	11	19	11	0	5	19	8	0
OTU3313	4	0	10	5	0	2	1	2	7	1	49	0	0	0	1	0	0	0	4	1	2	3	0	3	0	2	0	0	36	0	1	26	0	0	0	0	2	0	0	0	0	0	4	10	0	0	1	1	2
OTU3160	35	0	182	66	36	83	57	31	0	0	0	0	1	5	1	0	57	1	25	71	49	7	0	21	0	1	0	56	1	2	54	2	2	2	2	0	53	0	0	0	0	0	62	35	0	0	68	14	0
OTU3296	4	0	0	1	4	7	0	5	8	2	0	4	2	8	9	1	5	2	3	2	2	1	6	16	3	5	10	1	1	6	4	0	6	7	3	0	1	0	4	6	0	10	32	6	0	1	3	2	0
OTU3086	12	0	6	19	9	17	17	11	0	0	0	1	0	0	2	0	48	0	13	13	22	3	0	6	0	0	0	29	0	0	15	0	0	0	0	0	12	0	0	0	0	0	17	11	0	0	23	4	0
OTU3161	53	0	49	42	51	56	60	89	3	2	2	4	3	2	7	0	98	5	48	66	148	20	1	41	0	0	1	88	1	4	52	0	4	5	0	0	46	3	5	1	0	4	77	72	0	3	67	25	0
OTU2898	0	0	1	15	1	3	16	6	0	0	0	0	0	0	0	0	24	0	7	9	12	3	0	0	0	0	0	19	0	0	11	0	0	0	0	0	7	3	0	0	0	0	2	2	0	0	2	5	0
OTU2930	0	0	7	0	3	12	1	8	1	0	0	0	0	0	0	0	3	0	0	0	5	0	0	12	0	0	2	6	0	0	1	0	0	0	0	0	9	0	0	0	0	3	4	16	0	0	14	0	0
OTU3114	0	0	4	0	2	8	3	17	0	0	0	0	0	0	0	0	1	0	1	5	2	1	0	4	0	0	0	7	0	1	2	0	0	0	0	0	9	0	0	0	0	0	1	2	0	0	16	2	0
OTU3080	6	0	13	1	2	11	15	9	1	0	1	1	0	0	2	1	5	1	7	19	9	2	1	11	0	0	0	6	1	0	9	3	0	1	0	0	2	0	2	0	0	1	11	19	0	2	12	8	0
OTU2905	7	0	10	65	9	6	4	14	0	0	0	0	0	0	0	0	77	0	5	11	13	0	0	8	0	0	0	83	0	0	10	0	0	0	0	0	26	0	1	2	0	0	20	7	0	0	25	0	0
OTU2862	0	0	1	8	1	4	8	8	0	0	6	0	0	0	0	1	12	0	6	6	14	2	0	6	0	0	0	10	0	0	6	0	0	0	0	0	9	0	1	3	0	0	1	6	0	7	6	2	0
OTU2866	1	0	1	0	0	1	0	2	1	0	0	0	0	0	0	0	2	0	0	1	0	0	0	2	0	0	0	4	0	0	0	0	0	0	0	0	0	0	0	0	0	0	0	1	0	0	2	0	0
OTU3149	15	0	4	1	13	17	8	5	2	0	2	0	1	2	0	2	8	4	14	7	14	5	3	22	0	0	2	6	3	1	5	0	3	1	1	0	6	0	2	1	0	4	8	20	0	1	6	14	0
OTU3067	90	0	366	19	90	204	145	111	12	12	21	11	1	22	4	8	25	15	123	287	185	36	14	96	1	10	1	40	15	8	224	17	15	9	4	0	10	38	16	5	0	16	172	101	1	10	102	105	0
OTU3155	9	0	4	40	7	9	27	16	2	0	0	0	0	0	1	0	50	2	15	17	31	4	2	7	0	0	0	61	0	0	26	0	0	0	0	0	25	0	0	0	0	0	23	12	0	0	15	13	0
OTU3096	0	0	0	0	0	0	0	3	0	0	0	0	0	0	0	0	0	0	0	0	0	0	0	3	0	0	0	0	0	0	0	0	0	0	1	0	0	0	0	0	0	0	0	0	0	0	0	0	0
OTU3318	13	1	22	13	36	32	17	22	32	3	25	31	28	57	41	12	18	25	23	13	24	5	40	54	6	20	48	13	26	58	23	30	28	52	27	0	27	8	44	48	0	39	31	78	0	56	42	12	0
OTU2859	8	0	11	10	3	4	7	6	0	0	0	0	0	0	0	1	21	0	4	4	12	1	0	6	0	0	0	20	0	0	6	0	0	1	0	0	5	0	0	0	0	0	6	2	0	0	14	5	0
OTU2901	163	0	248	441	83	213	203	418	0	0	1	0	1	1	1	1	640	4	131	237	333	39	5	185	1	0	1	649	0	3	262	0	11	5	0	0	417	4	6	2	0	1	297	220	0	5	439	57	0
OTU3146	14	0	6	4	14	31	7	32	0	0	0	0	5	3	2	0	6	5	28	25	27	5	1	21	0	0	0	5	0	4	22	0	4	2	2	0	4	0	1	0	0	4	48	26	0	6	48	8	0
OTU3140	13	0	27	17	7	50	11	23	0	0	0	0	0	0	1	0	15	0	15	14	16	2	0	11	1	0	0	19	0	0	9	0	0	0	0	0	13	0	0	1	0	2	23	18	0	0	28	7	1
OTU3299	45	0	45	56	61	97	21	36	1	0	0	1	3	2	2	0	33	1	23	48	35	4	1	26	0	0	1	60	1	0	23	0	1	6	0	0	16	8	1	3	0	3	130	53	0	0	38	20	0
OTU3082	191	0	280	60	213	506	258	267	11	0	6	1	5	17	8	3	113	8	297	355	502	91	4	341	1	3	12	119	5	2	324	4	10	16	3	0	67	15	18	17	0	20	376	327	0	16	298	136	0
OTU3115	5	0	12	12	4	14	1	3	0	0	0	0	0	0	0	0	4	0	2	0	0	1	0	9	0	0	1	12	1	0	0	0	0	0	0	0	5	0	0	0	0	0	8	16	0	0	3	0	0
OTU3223	10	0	32	5	9	28	18	18	0	0	0	0	0	1	0	0	18	0	13	30	15	1	0	11	0	0	0	15	0	2	14	0	0	1	0	0	7	0	2	0	3	1	28	20	0	0	23	6	0
OTU3004	1	0	11	10	4	8	12	4	0	0	0	0	0	0	0	0	6	0	1	14	4	2	0	2	0	0	0	6	0	0	6	0	0	0	0	0	1	0	0	0	0	0	7	9	0	0	8	5	0
OTU3094	5	0	11	0	9	10	1	9	0	0	0	0	0	0	0	0	4	1	0	3	3	1	0	6	0	0	1	2	0	0	3	0	0	1	0	0	1	0	0	0	0	1	10	11	0	0	8	0	0
OTU3009	4	0	2	1	0	3	3	9	0	0	0	0	0	0	0	0	4	0	2	1	10	2	0	2	0	0	0	2	0	0	4	0	0	0	0	0	2	0	0	0	0	0	2	3	0	0	7	0	0
OTU3051	1	0	0	5	2	1	3	2	0	0	0	0	0	0	0	0	2	0	3	0	7	1	0	3	0	0	0	5	0	0	3	0	1	0	0	0	2	0	0	0	0	0	2	2	0	0	2	0	0
OTU3075	10	0	2	19	5	9	14	14	0	0	3	0	0	0	1	0	25	0	8	18	24	2	0	8	0	0	0	25	0	0	22	0	1	1	0	0	25	0	0	0	0	0	13	20	0	0	11	4	0
OTU3125	8	0	8	3	3	6	10	16	0	0	0	0	0	2	0	0	2	0	7	15	8	3	0	5	0	0	1	3	0	0	4	1	0	0	0	0	4	0	0	0	0	0	8	8	0	0	13	7	0
OTU3476	19	0	0	1	131	5	0	0	1	1	1	0	1	0	1	3	0	2	5	1	2	4	0	3	0	0	2	0	1	0	2	0	0	0	2	0	0	0	0	4	0	1	14	6	0	0	5	1	0
OTU3514	0	0	0	0	0	0	0	0	0	0	0	0	0	0	0	0	0	0	0	0	0	0	0	0	0	0	0	0	0	0	0	0	0	0	0	0	0	0	0	0	0	0	0	1	0	0	1	0	0
OTU3291	11	0	7	0	12	32	15	17	1	0	1	0	0	10	2	5	1	2	12	33	20	0	6	15	0	4	4	1	2	3	16	1	3	10	0	0	0	5	4	10	0	2	26	15	0	7	18	12	0
OTU3433	2	0	3	3	0	1	4	11	0	0	0	0	0	0	0	0	4	0	0	5	4	1	0	5	0	0	0	6	0	0	3	0	0	0	0	0	5	0	0	0	0	0	3	3	0	0	17	3	0
OTU3455	6	0	2	2	1	11	2	4	0	0	0	0	0	0	0	0	17	0	1	4	1	0	0	6	0	0	0	14	0	0	1	0	0	0	0	0	3	0	0	1	0	0	8	3	0	0	11	0	0
OTU3501	18	0	17	1	11	25	15	12	2	0	0	0	0	0	0	0	2	0	7	18	6	4	0	13	0	0	0	3	0	0	12	0	0	0	0	0	1	0	1	0	0	0	24	9	0	1	16	12	0
OTU3533	24	2	9	2	21	32	13	22	2	1	0	2	1	1	1	0	7	2	14	27	13	13	1	19	0	0	1	6	1	0	23	0	0	0	0	0	5	2	2	0	0	1	55	24	0	1	24	12	0
OTU3788	0	0	0	0	0	0	0	0	0	0	0	0	0	0	0	0	0	0	0	0	0	0	0	0	0	0	0	0	0	0	0	0	0	0	0	0	0	0	0	0	0	0	0	1	0	0	0	0	0
OTU5115	0	0	2	0	0	0	0	0	0	1	0	0	0	0	0	0	0	0	0	0	0	0	0	5	0	0	0	0	0	0	0	7	0	0	3	0	0	0	0	3	0	0	0	3	0	0	0	0	0
OTU3599	0	0	0	0	0	0	0	0	2	2	0	0	0	0	0	0	0	0	0	0	0	0	0	1	0	0	0	0	0	0	0	0	0	0	0	0	0	0	0	0	0	0	0	0	0	0	0	0	0
OTU3641	20	0	20	5	40	22	8	11	88	37	122	6	17	14	8	26	2	7	25	24	17	23	9	47	0	42	34	1	91	2	25	65	3	8	24	0	4	10	37	7	0	3	21	36	0	8	14	21	0
OTU3523	1	7	0	0	1	5	5	1	5	11	1	3	2	1	0	4	0	2	12	4	3	2	3	9	0	0	4	0	0	0	7	2	5	1	3	0	2	8	2	5	0	0	3	5	0	0	2	0	0
OTU5312	1	1	0	0	1	0	4	19	7	149	0	0	38	137	13	22	0	26	11	3	11	1	9	7	0	60	2	0	0	34	16	12	56	7	8	0	0	12	16	24	0	15	2	13	0	69	20	1	0
OTU3657	23	5	10	1	43	34	52	44	87	74	182	49	40	49	71	159	6	20	113	91	149	19	37	57	2	50	33	4	42	26	586	9	74	34	15	0	1	25	198	20	0	37	65	26	0	28	47	140	0
OTU3591	0	0	1	0	0	2	1	2	0	0	0	0	0	0	0	0	0	0	1	1	0	0	0	4	0	0	0	0	0	0	0	0	0	0	3	0	0	0	0	0	0	0	0	0	0	0	0	0	0
OTU3609	1905	0	102	2	1733	129	71	75	84	63	53	19	25	14	24	62	0	8	418	52	64	1513	3	1062	2	23	64	0	331	8	239	203	12	10	64	0	4	17	33	9	2	9	156	251	0	14	34	280	3
OTU3412	5	0	3	0	2	0	0	0	0	0	1	0	0	0	0	0	0	0	6	0	1	3	0	5	0	0	0	0	0	0	0	0	0	0	0	0	0	0	0	0	0	0	0	1	0	0	1	2	0
OTU3584	252	0	3	1	5	3	3	7	1	1	0	0	1	2	1	1	0	0	10	6	5	7	0	39	0	0	9	0	0	1	24	14	0	0	13	0	0	0	0	0	0	7	6	17	0	2	4	26	0
OTU3129	10	0	45	1	5	13	3	6	0	1	1	0	0	1	0	0	4	1	8	16	1	1	0	8	0	0	0	4	4	0	15	5	1	0	0	0	3	0	2	0	0	1	6	8	0	0	18	7	0
OTU3593	1	0	0	0	1	2	0	0	0	0	0	0	0	0	0	0	0	0	0	0	0	0	0	0	0	0	0	0	0	0	0	0	0	0	0	0	0	0	0	0	0	0	2	1	0	0	1	0	0
OTU3598	17	0	11	43	15	54	27	12	0	0	0	0	0	2	0	0	40	0	28	33	42	7	0	13	0	0	0	42	0	0	31	0	0	0	0	0	22	0	0	0	0	1	23	23	0	1	32	8	0
OTU3623	31	0	33	63	16	93	32	65	0	0	0	1	0	0	0	0	104	4	25	50	39	2	0	23	0	2	1	124	1	0	44	0	0	1	0	0	79	1	0	1	0	1	66	56	0	0	85	7	0
OTU3373	2	0	6	3	1	2	2	2	0	0	0	0	0	0	0	0	5	0	0	1	0	0	0	0	0	0	0	5	0	0	0	0	0	0	0	0	8	0	0	0	0	0	3	4	0	0	7	0	0
OTU3261	6	0	3	0	9	39	16	13	0	1	2	1	4	2	0	0	2	13	7	14	3	4	1	16	0	0	1	0	0	0	6	1	3	3	2	0	2	4	8	8	0	4	18	33	0	1	20	6	0
OTU3460	1	0	0	4	5	4	12	9	0	0	0	0	0	0	0	0	2	0	16	13	6	3	0	6	0	0	0	1	0	0	8	0	0	1	0	0	7	0	0	0	0	0	1	12	0	0	14	5	0
OTU3034	15	0	8	7	5	12	6	7	0	1	15	0	0	0	0	0	8	0	1	10	5	6	0	8	0	1	0	5	5	0	13	4	1	0	1	0	6	3	0	0	0	0	14	10	0	0	11	5	0
OTU3471	9	0	7	1	4	9	1	9	0	0	0	0	0	0	0	0	6	0	4	4	4	1	0	9	0	0	0	4	0	0	5	0	0	0	0	0	4	0	0	0	0	0	7	5	0	0	12	3	0
OTU3546	5	0	0	1	3	6	6	1	0	0	0	0	0	0	0	0	6	1	4	14	7	1	5	2	0	0	0	5	0	1	6	0	0	0	0	0	1	0	0	0	0	0	8	2	0	0	4	5	0
OTU3566	2	0	0	7	0	3	1	3	0	0	0	0	0	0	0	0	6	0	3	13	4	3	0	1	0	0	0	6	0	0	6	0	0	0	0	0	5	0	0	0	0	0	4	2	0	0	1	0	0
OTU3689	2	0	0	9	3	7	4	5	0	0	0	0	0	0	0	0	51	0	2	2	3	2	0	2	0	0	0	28	0	2	3	0	0	1	0	0	12	0	0	2	0	0	3	6	0	1	2	3	0
OTU3400	20	0	14	88	25	35	8	26	0	0	1	4	0	0	1	0	45	0	14	20	19	6	0	32	0	0	2	59	0	0	17	0	1	0	0	0	77	0	0	3	0	0	35	19	0	1	35	11	0
OTU4055	30	0	12	27	11	20	10	47	0	0	0	0	0	4	0	0	24	0	9	27	16	3	0	42	0	0	0	10	0	1	16	0	0	0	0	0	46	0	0	0	0	0	24	16	0	0	26	8	0
OTU3631	1	0	3	3	3	2	13	7	0	0	0	0	0	0	0	0	2	0	16	12	20	3	0	5	0	0	0	2	0	0	13	0	0	0	0	0	9	0	0	1	0	1	1	4	0	0	9	4	0
OTU6179	1	0	1	11	4	2	3	9	0	0	0	0	0	0	0	0	25	0	1	3	5	3	0	3	0	0	0	10	0	0	4	0	0	4	0	0	13	0	0	0	0	0	6	10	0	0	3	0	0
OTU4981	0	0	0	0	0	0	0	0	59	15	40	25	24	57	20	2	0	15	0	0	0	0	26	0	2	78	1	0	7	10	0	9	45	14	2	0	0	43	60	71	0	10	0	0	0	25	0	0	0
OTU148	0	0	0	0	0	0	0	0	8	3	0	3	1	28	3	0	0	0	0	0	0	0	2	0	0	0	0	0	1	2	0	1	1	6	0	0	0	7	6	13	0	0	0	0	0	4	0	0	0
OTU3663	0	0	0	0	0	0	0	0	4	0	0	23	15	17	27	0	0	8	0	0	0	0	13	0	0	4	0	0	0	4	0	0	9	5	4	0	0	7	9	12	0	5	0	0	0	4	0	0	0
OTU3435	0	0	0	0	1	0	0	0	4	2	0	27	15	7	15	0	0	11	0	0	0	0	9	0	0	1	0	0	0	12	0	0	5	4	0	0	0	18	15	11	0	3	0	0	0	10	0	0	0
OTU3627	0	0	0	0	0	0	0	0	1	0	0	6	11	12	16	0	0	0	0	0	0	0	0	0	1	1	0	0	0	2	0	0	5	5	0	0	0	3	6	5	0	0	0	0	0	4	0	0	0
OTU3542	0	2	0	0	0	0	0	0	4	6	22	6	4	21	5	3	0	0	0	0	0	0	8	0	2	20	0	0	1	3	0	3	16	3	0	0	0	12	6	5	0	4	0	0	0	4	0	0	0
OTU5367	0	0	0	0	0	0	0	0	7	1	6	8	5	33	5	0	0	0	0	0	0	0	12	0	0	13	0	0	1	3	0	6	19	16	0	0	0	31	10	18	0	4	0	0	0	4	0	0	0
OTU4769	0	0	0	0	0	0	0	0	4	23	40	18	11	69	36	0	0	32	0	0	0	0	5	0	0	7	0	0	15	19	0	18	9	3	5	0	0	10	28	33	0	22	0	0	0	26	0	0	0
OTU6261	0	0	0	0	0	4	0	0	109	99	70	43	80	280	109	4	0	74	0	0	0	0	42	1	0	162	8	0	40	61	0	126	51	21	2	0	0	33	180	129	1	31	2	0	0	93	1	0	4
OTU7209	0	0	0	0	0	0	0	0	38	25	84	28	26	71	15	1	0	32	0	0	0	0	57	0	6	55	0	0	2	30	0	6	74	53	6	0	0	54	42	56	0	11	0	0	0	25	0	0	1
OTU7217	0	0	0	0	0	1	1	0	21	28	40	51	38	201	44	3	0	78	0	0	0	0	36	0	5	102	0	0	18	36	1	55	90	81	1	0	0	59	71	62	0	26	0	0	0	72	0	0	1
OTU6195	0	0	0	0	0	0	0	0	0	0	0	4	6	29	6	0	0	1	0	0	0	0	5	0	0	0	0	0	0	6	0	0	13	0	0	0	0	2	15	6	0	1	0	0	0	5	0	0	0
OTU7353	0	0	0	2	3	10	0	0	0	3	0	4	4	4	2	1	3	2	0	0	0	0	4	3	0	0	0	2	0	8	1	0	1	5	9	0	0	1	2	9	5	5	0	0	0	4	0	0	1
OTU7150	0	0	0	4	0	2	0	0	0	0	0	0	0	0	0	0	22	0	0	0	0	0	0	0	0	1	0	51	1	0	0	0	0	0	0	0	0	0	0	0	0	0	0	0	0	0	0	0	0
OTU7364	0	0	0	0	0	2	1	0	0	0	0	0	0	0	0	0	2	0	0	0	0	0	0	0	0	0	0	0	0	0	2	0	0	0	0	0	0	0	0	0	0	0	0	0	0	0	0	1	0
OTU7240	3	0	0	1	3	26	0	1	0	0	0	0	0	0	0	0	0	0	0	1	0	0	0	2	0	0	0	0	0	0	3	0	0	0	0	0	0	0	0	0	0	0	7	0	0	0	1	1	0
OTU7238	3	0	0	0	0	0	0	0	0	0	0	0	0	4	1	0	0	0	0	0	0	0	0	0	0	0	1	0	3	0	0	0	0	0	0	0	0	0	7	0	0	0	2	0	0	5	3	0	0
OTU7222	15	0	0	0	40	0	1	1	5	0	0	1	0	5	1	0	0	0	0	0	3	0	0	3	0	1	0	0	0	8	2	0	0	0	0	0	0	0	0	0	0	0	4	7	0	3	5	0	0
OTU7207	6	0	1	5	11	23	9	4	21	0	3	15	12	17	22	4	0	9	1	7	3	1	3	5	0	1	2	0	11	4	8	0	3	1	1	0	0	22	7	7	0	3	24	6	0	7	17	3	0
OTU7200	0	0	0	0	18	9	2	5	1	2	0	0	0	2	0	0	0	0	1	5	26	0	5	17	0	0	0	2	0	1	3	4	2	0	2	0	2	1	1	0	0	2	2	6	0	4	6	3	0
OTU6144	0	0	0	0	0	5	0	0	0	0	0	0	0	0	0	0	0	0	14	0	0	0	0	0	0	0	0	0	0	1	0	0	0	0	0	0	0	0	0	5	0	0	0	1	0	0	0	0	0
OTU6212	6	0	0	11	0	21	0	1	0	0	0	0	0	0	0	0	0	0	22	0	1	1	0	1	0	0	0	0	0	1	0	0	0	0	0	0	0	0	0	0	0	0	0	2	0	0	1	0	0
OTU5129	0	0	0	0	0	0	0	0	0	0	0	1	1	4	0	1	0	3	0	0	0	0	0	0	2	0	1	0	1	1	0	5	0	1	0	0	0	0	0	2	0	0	0	0	0	0	0	0	0
OTU6534	0	0	0	0	0	0	0	0	0	0	0	0	0	0	0	0	0	0	0	0	0	0	0	0	0	0	0	0	0	0	0	0	0	0	0	23	0	0	0	0	0	0	0	0	0	0	0	0	0
OTU2907	0	0	0	0	0	3	0	2	0	0	0	0	0	1	0	0	0	0	0	0	0	0	0	1	0	0	0	0	0	0	0	0	0	0	0	0	0	0	0	0	0	1	0	1	0	0	0	0	0
OTU3061	0	0	0	0	0	0	0	0	0	0	0	0	0	0	0	0	0	0	0	0	0	0	0	1	0	0	0	0	0	0	0	0	0	0	0	0	0	0	0	0	0	0	0	0	0	0	0	0	0
OTU3612	10	0	35	43	1	8	3	24	0	0	0	0	0	1	0	0	32	0	2	3	5	1	0	8	2	0	0	26	0	0	5	0	0	0	0	0	87	0	0	0	0	1	21	13	0	0	9	2	0
OTU2390	8	0	74	77	5	11	11	38	1	0	0	1	0	0	1	0	61	1	9	19	16	0	1	5	0	0	0	51	0	0	19	0	0	0	0	0	96	0	2	0	0	0	17	14	0	1	17	4	0
OTU4022	3	0	9	11	0	0	2	14	0	0	0	0	0	0	0	0	10	0	2	2	6	1	0	2	0	0	0	6	0	0	2	0	0	0	0	0	7	0	0	0	0	0	1	1	0	0	3	0	0
OTU2273	2	0	23	41	2	5	8	14	0	0	0	0	0	0	0	0	18	1	1	1	5	4	0	4	0	0	0	27	0	0	4	0	0	0	0	0	59	0	1	0	0	0	6	9	0	0	14	0	0
OTU2710	8	0	93	77	6	11	13	23	0	0	0	0	0	4	1	0	44	0	7	19	26	2	0	9	0	0	0	38	0	1	14	0	0	0	0	0	96	0	1	2	0	1	12	30	0	0	19	2	0
OTU2817	12	0	75	85	4	6	21	39	0	0	0	0	0	0	3	1	41	0	7	15	28	3	1	12	0	1	2	48	0	4	16	0	2	0	0	0	91	0	1	3	1	0	10	32	0	1	17	1	0
OTU2813	0	0	1	6	0	1	0	3	0	0	0	0	0	0	0	0	5	0	0	0	0	0	0	0	0	0	0	5	0	0	0	0	0	0	0	0	0	0	0	0	0	0	2	1	0	0	0	0	0
OTU5194	14	0	21	6	5	13	17	14	4	0	3	0	1	3	3	0	4	2	8	89	33	3	1	9	1	1	1	2	1	1	24	2	0	2	0	0	9	12	2	0	0	3	22	9	0	5	8	3	0
OTU3054	1	0	3	1	2	1	1	1	0	1	1	0	0	2	1	0	0	0	3	4	1	0	0	1	0	0	2	0	3	0	3	7	0	0	0	0	1	0	0	0	0	0	0	2	0	0	1	0	0
OTU5486	24	0	76	10	10	31	20	30	0	1	4	0	4	1	2	2	8	2	24	83	32	6	4	31	0	0	8	10	3	20	37	13	0	0	3	0	37	2	8	0	0	3	39	36	0	6	21	4	0
OTU2580	0	0	6	5	0	0	3	0	0	0	0	0	0	0	1	0	1	0	0	3	5	2	0	1	0	0	0	0	0	0	2	0	0	0	0	0	1	0	1	0	0	0	0	0	0	0	3	1	0
OTU2766	2	0	11	5	0	2	4	5	0	0	0	0	0	1	0	0	0	0	7	18	4	2	1	3	0	0	0	2	3	1	7	1	5	0	0	0	4	0	0	0	0	0	3	1	0	0	2	0	1
OTU3151	5	0	3	1	5	0	0	4	2	3	11	0	3	3	1	4	0	1	3	7	2	2	0	3	0	2	1	1	19	2	1	0	0	4	3	0	2	0	1	1	0	2	4	2	0	1	3	4	0
OTU3108	5	0	8	1	2	5	6	4	0	0	1	0	0	1	0	0	3	0	4	29	17	3	0	0	0	0	0	5	0	0	11	0	0	1	0	0	4	0	1	0	0	0	1	0	0	0	4	5	0
OTU2439	15	0	24	16	9	16	7	14	2	0	0	1	0	1	1	1	6	2	11	58	24	3	0	5	1	1	2	9	1	2	23	0	2	0	2	0	14	0	1	4	0	1	11	6	0	2	5	4	0
OTU3320	30	1	136	6	53	23	28	50	77	56	652	46	53	80	96	28	1	76	39	88	109	32	99	77	19	92	48	6	347	87	58	263	86	77	59	0	6	81	187	73	1	86	44	51	0	82	32	27	3
OTU2693	5	0	7	2	4	5	3	8	2	2	11	1	0	13	3	0	0	6	7	18	16	0	5	4	1	2	3	0	6	8	8	3	13	2	2	0	1	7	5	9	0	7	12	8	0	5	9	4	0
OTU2774	47	0	103	22	23	44	43	48	10	7	35	19	11	19	11	9	6	8	39	152	87	10	10	32	7	10	5	11	19	10	68	13	18	19	18	0	17	16	12	8	0	14	71	50	0	16	26	14	0
OTU5136	14	0	10	1	2	15	7	7	1	0	1	0	1	2	5	1	0	3	6	53	21	3	3	3	0	0	0	0	0	5	16	0	0	3	0	0	2	0	0	1	0	3	31	4	0	3	10	1	0
OTU4063	89	9	87	6	29	45	30	62	36	28	43	25	51	44	25	25	6	48	73	138	62	25	51	116	13	25	16	4	20	23	113	55	22	18	29	0	9	60	55	31	6	49	68	50	0	40	68	36	4
OTU3307	0	0	5	0	2	0	0	4	0	3	15	0	1	1	0	0	0	0	1	1	1	1	0	2	0	0	0	0	5	0	0	10	0	0	1	0	0	0	0	1	0	0	0	0	0	0	0	0	0
OTU3339	4	0	0	0	2	0	0	0	0	0	6	0	0	0	0	0	0	0	4	0	0	0	0	3	0	0	1	0	1	0	0	3	0	0	1	0	0	0	0	0	0	0	0	1	0	0	0	3	0
OTU2900	0	0	0	0	0	0	0	0	0	0	1	0	0	0	0	0	0	0	0	1	0	0	0	1	0	0	0	0	0	0	0	5	0	0	0	0	0	0	0	1	0	0	0	0	0	0	0	0	0
OTU3312	0	0	1	0	0	0	0	0	0	4	64	0	0	0	0	0	0	0	0	0	0	0	0	0	0	6	0	0	56	0	0	74	0	0	0	0	0	0	0	0	0	0	0	0	0	0	0	0	0
OTU2933	1	0	2	0	2	0	0	0	1	24	2	0	0	0	0	3	0	0	1	1	0	3	1	2	0	16	3	0	7	0	0	8	2	0	4	0	0	0	0	1	0	0	0	0	0	0	0	1	0
OTU3804	0	0	0	0	0	0	0	0	0	0	0	0	0	0	0	0	0	1	0	0	0	0	0	1	0	0	0	0	0	2	0	0	0	0	0	0	0	0	0	0	0	0	0	0	0	0	0	0	0
OTU3699	11	12	9	4	14	39	30	13	24	8	20	51	70	37	71	4	1	82	13	65	61	5	131	13	48	8	28	2	4	85	39	1	101	135	13	0	0	100	45	77	0	67	35	30	0	65	16	8	0
OTU3047	8	0	7	4	11	14	14	6	2	1	2	1	4	6	3	3	1	5	13	31	26	7	10	5	5	3	3	2	2	4	17	2	10	2	5	0	1	10	3	8	0	9	20	9	0	7	10	4	0
OTU3121	28	9	19	6	11	50	52	17	17	4	47	15	24	25	20	19	4	23	41	69	77	22	68	13	11	5	30	6	21	41	93	2	102	58	17	0	1	78	52	28	0	27	49	30	0	29	18	10	0
OTU3029	12	0	28	12	2	6	11	15	1	0	0	0	0	0	0	0	10	2	4	17	12	2	0	16	0	0	0	16	0	2	9	0	4	1	1	0	10	1	1	0	0	0	14	12	0	0	16	1	0
OTU3152	22	18	30	5	18	60	42	21	10	7	169	16	31	42	14	22	6	35	31	106	54	10	120	14	16	18	36	3	3	55	65	3	94	30	23	0	3	83	54	41	0	58	57	37	0	28	28	12	2
OTU3326	0	0	0	0	0	0	0	0	0	0	0	0	0	0	0	0	0	1	0	0	0	0	5	1	0	1	0	0	0	0	0	0	0	0	0	0	0	0	3	3	0	0	0	0	0	1	0	0	0
OTU3244	1	0	16	10	1	7	4	17	2	0	16	1	3	3	2	3	15	8	9	6	6	2	2	3	0	0	1	15	7	4	4	1	10	9	1	0	6	6	9	2	0	6	6	17	0	6	6	2	1
OTU3865	7	0	0	0	9	11	0	1	23	21	0	6	9	2	0	0	1	5	5	1	0	0	0	0	29	39	62	0	0	27	1	0	1	12	15	0	0	40	6	26	0	8	29	8	0	19	3	0	0
OTU3358	0	0	5	0	0	0	0	0	0	3	24	0	0	0	0	0	0	0	0	0	0	0	0	0	0	0	0	0	20	0	0	228	0	0	0	0	0	0	0	0	0	0	0	0	0	0	0	0	0
OTU3830	2	10	8	2	6	11	6	7	2	3	21	5	4	33	1	2	2	19	14	26	9	2	7	13	8	2	26	2	8	29	10	12	8	10	18	5	3	18	14	46	5	28	4	22	7	49	9	6	19
OTU3390	16	65	44	13	22	69	54	63	95	22	32	157	170	178	181	15	5	146	21	133	43	18	153	61	110	25	39	6	34	253	60	6	212	266	59	0	11	212	182	238	1	237	79	113	0	195	33	23	0
OTU3279	102	26	219	66	124	330	185	472	46	15	106	152	181	274	154	26	46	400	107	452	723	50	201	346	33	41	57	63	54	422	395	23	309	429	65	0	83	362	213	312	4	242	233	420	0	558	1668	76	12
OTU2361	0	0	0	0	0	0	0	0	2	0	0	79	174	12	29	0	0	20	0	0	0	0	24	0	0	0	0	0	0	3	0	0	16	51	0	0	0	10	27	28	0	14	0	0	0	14	0	0	0
OTU3157	1	0	0	0	0	0	1	0	25	6	10	120	114	61	148	0	0	152	0	2	0	0	140	0	0	13	1	0	0	78	0	104	118	170	5	0	0	119	25	80	0	59	0	0	0	119	0	0	0
OTU2990	0	0	0	0	0	0	0	0	0	0	0	4	11	12	6	0	0	11	0	0	0	0	11	0	0	0	0	0	0	22	0	0	4	6	0	0	0	0	6	26	0	6	0	0	0	27	0	0	0
OTU2975	0	0	0	0	0	0	0	0	0	0	0	0	0	0	5	0	0	0	0	0	0	0	0	0	0	0	0	0	0	0	0	0	0	0	0	0	0	0	0	0	0	0	0	0	0	0	0	0	0
OTU3167	0	0	0	0	0	0	0	0	2	1	0	27	17	0	12	0	0	4	0	0	0	0	5	0	0	2	0	0	0	3	0	0	4	14	0	0	0	3	5	4	0	4	0	0	0	9	0	0	0
OTU3097	0	0	0	0	0	0	0	0	1	2	0	9	26	1	9	0	0	0	0	0	0	0	6	0	0	1	0	0	0	5	0	0	8	14	1	0	0	10	9	5	0	0	0	0	0	8	0	0	0
OTU3828	0	0	0	0	0	0	0	0	8	0	0	26	47	27	40	0	0	25	0	0	0	0	6	0	0	0	3	0	0	27	0	9	27	40	3	0	0	33	40	40	0	11	1	0	0	36	0	0	0
OTU1979	0	0	0	0	0	0	0	3	6	19	16	111	136	85	125	6	0	84	0	0	1	0	88	0	1	5	1	0	7	120	4	4	107	99	17	0	0	94	102	135	1	61	0	1	0	140	1	0	0
OTU1362	0	0	0	0	0	0	0	0	0	7	0	17	16	10	18	0	0	18	0	0	0	0	17	0	0	0	0	0	1	27	0	0	12	11	7	0	0	6	26	12	0	7	0	0	0	13	0	0	0
OTU2875	15	0	28	8	9	11	2	1	2	1	9	0	0	0	2	0	3	0	1	0	2	0	0	0	4	3	4	3	0	0	0	0	0	2	0	0	0	0	0	0	0	0	15	9	0	1	4	0	0
OTU2889	25	0	1	0	55	2	6	1	3	0	0	2	0	1	1	0	0	0	29	0	35	36	0	14	0	0	0	0	1	0	4	1	0	0	1	0	0	0	1	0	0	0	8	10	2	0	0	19	0
OTU2890	922	0	3	1	4694	132	368	83	150	5	61	5	6	6	22	21	0	5	1172	92	1400	5918	4	632	0	1	235	0	52	0	122	30	12	4	65	0	1	4	93	49	1	1	170	196	5	0	16	11387	0
OTU3478	2	13	0	3	0	4	5	1	6	3	12	0	2	1	2	3	3	2	5	16	2	1	2	1	9	0	4	1	8	3	2	5	3	1	3	114	2	5	4	2	1	1	4	7	4	2	1	1	16
OTU3481	5	3	22	0	6	1	1	4	0	8	6	0	0	0	0	0	0	0	5	5	1	9	0	1	2	2	10	0	0	5	11	0	38	2	1	0	1	0	0	6	0	1	4	3	0	0	7	8	0
OTU3701	4	14	3	2	7	2	2	1	4	0	10	1	7	1	2	4	2	8	6	17	3	2	0	0	14	1	2	0	8	1	2	1	3	0	0	0	2	19	0	1	7	0	4	2	2	2	0	4	12
OTU2879	5	0	2	3	0	8	5	5	0	0	0	0	0	0	0	0	2	0	6	20	8	1	2	4	0	0	0	1	0	0	8	0	0	0	0	0	9	0	1	0	0	0	4	7	0	0	1	1	0
OTU3194	44	0	20	17	21	52	39	48	0	0	0	0	3	1	2	0	13	4	33	62	40	23	2	38	0	0	4	8	1	0	39	0	4	0	2	0	21	0	2	1	2	9	44	61	0	1	37	9	0
OTU2808	22	0	10	12	21	41	15	12	1	0	0	0	1	1	0	1	9	1	11	23	23	4	0	8	0	4	0	7	2	0	23	0	2	0	0	0	7	0	0	1	0	1	37	13	0	3	12	3	0
OTU3803	15	0	12	25	8	17	29	14	0	0	0	0	0	0	0	0	15	0	21	88	24	9	0	6	0	0	0	15	0	0	58	0	1	1	0	0	30	0	0	0	0	1	14	12	0	0	5	1	0
OTU3349	3	0	2	5	0	3	10	5	0	0	0	0	0	0	0	0	8	0	11	16	19	1	0	2	0	0	0	6	0	0	14	0	0	0	0	0	3	0	0	0	0	0	2	3	0	0	6	1	0
OTU3179	3	0	1	1	1	1	5	0	0	0	0	0	0	0	0	0	0	0	6	7	5	2	2	1	0	0	0	1	0	0	6	0	0	0	0	0	4	0	0	0	0	0	1	1	0	0	0	1	0
OTU3100	20	0	9	21	10	40	14	18	0	0	0	0	0	1	2	0	9	0	12	19	15	6	1	16	0	0	1	6	0	3	18	0	4	2	0	0	14	1	1	0	0	1	25	16	0	0	17	2	0
OTU1726	12	0	4	5	2	17	7	13	0	0	0	0	0	0	0	0	7	0	8	5	12	4	0	4	0	0	0	7	0	0	12	0	0	0	0	0	6	0	0	0	0	0	17	8	0	0	14	0	0
OTU2752	24	1	32	53	9	57	46	63	0	0	0	0	0	0	0	0	52	0	28	78	56	11	1	19	0	0	0	53	0	0	61	0	1	0	0	0	71	0	1	1	0	0	33	25	0	0	38	6	0
OTU2780	56	0	51	75	23	93	14	51	2	0	0	3	0	0	0	0	67	0	10	32	25	3	0	26	1	0	0	62	1	0	18	0	1	0	0	0	78	0	0	1	0	1	86	38	0	1	33	0	0
OTU1847	25	0	20	26	19	41	7	36	0	0	0	1	0	1	0	0	29	1	9	14	18	7	0	12	0	0	0	26	1	1	13	0	0	0	0	0	44	0	0	1	0	3	33	27	0	1	41	1	0
OTU2768	79	0	92	129	29	141	24	91	3	0	0	1	1	1	0	0	69	0	22	45	33	11	0	37	3	0	0	103	0	0	31	0	0	3	0	0	116	0	0	3	2	1	79	91	0	0	80	6	0
OTU3111	18	0	19	10	7	24	21	13	0	0	0	1	0	0	1	0	13	0	21	46	19	4	0	18	1	0	0	12	0	0	18	0	0	0	0	0	6	0	2	0	0	0	21	16	0	1	17	1	0
OTU2853	3	0	23	11	0	3	3	15	0	0	0	0	0	0	0	0	7	0	0	4	4	1	0	3	0	0	0	4	0	0	2	0	0	0	0	0	27	2	0	0	0	0	7	8	0	0	8	0	0
OTU3287	14	0	37	21	5	15	20	29	0	0	0	0	0	0	0	0	9	1	10	32	9	4	1	3	0	0	0	12	0	0	18	0	0	0	1	0	26	8	0	0	0	1	21	20	0	2	25	4	0
OTU2946	2	0	8	10	4	3	10	4	0	0	0	0	0	0	0	1	8	0	1	11	3	0	0	3	0	0	0	10	0	0	7	0	0	0	0	0	6	0	0	0	0	0	8	5	0	0	4	0	0
OTU2910	47	0	103	89	15	62	50	71	0	1	0	0	0	0	2	0	67	1	29	61	87	12	0	24	0	0	0	45	0	0	70	0	1	0	0	0	72	8	5	1	0	0	29	50	0	2	35	2	0
OTU2802	6	0	23	5	4	4	10	5	0	0	0	0	0	0	0	0	3	0	4	19	2	0	0	2	0	0	0	2	0	0	11	0	0	0	0	0	11	0	0	0	0	0	6	11	0	0	13	2	0
OTU2971	12	0	12	16	4	31	28	7	1	0	0	0	0	0	2	1	11	0	10	35	18	1	1	2	0	0	1	9	0	1	19	0	0	0	0	0	11	0	1	1	0	1	22	14	0	0	12	5	0
OTU2844	3	0	11	16	3	12	2	6	0	0	0	0	0	0	1	0	8	1	0	1	0	0	0	9	0	0	0	14	0	2	2	0	0	0	0	0	41	0	0	0	0	0	9	9	0	0	9	0	0
OTU3003	24	0	42	128	9	30	31	44	0	0	1	0	0	0	0	0	156	0	15	55	44	10	0	19	0	0	0	132	0	1	56	0	1	0	0	0	151	0	0	0	0	0	45	28	0	2	25	7	1
OTU3070	0	1	0	0	0	1	0	0	0	0	0	2	0	6	0	0	0	125	1	1	8	0	1	4	0	0	0	1	0	0	1	0	0	0	0	0	0	0	6	1	0	9	0	0	0	54	0	0	0
OTU5524	114	665	74	137	87	187	120	123	83	42	476	102	186	54	44	112	78	82	353	900	124	97	79	82	318	64	86	82	477	51	218	130	27	51	27	1030	124	463	92	51	190	52	169	217	153	110	89	138	927
OTU2838	7	0	7	14	4	9	13	21	0	0	0	0	0	0	0	1	6	0	11	24	6	2	0	11	0	1	0	9	0	0	22	0	0	0	0	0	20	2	1	0	0	0	12	6	0	0	5	1	0
OTU3113	6	0	0	0	0	0	2	1	0	0	0	0	0	0	0	0	0	0	3	1	0	2	0	3	0	0	0	0	0	0	0	0	0	0	0	0	0	0	0	0	0	0	0	0	0	0	0	4	0
OTU4192	9	3	1	0	2	2	1	0	0	0	0	1	0	1	0	0	0	0	6	8	2	9	0	16	0	0	0	0	2	0	3	0	0	0	1	0	0	0	0	0	0	0	8	1	1	0	3	2	0
OTU5352	1	0	0	3	0	0	1	1	0	0	0	0	0	0	0	0	7	0	0	0	0	0	0	0	0	0	0	8	0	0	0	0	0	0	0	0	2	0	0	0	0	1	1	1	1	0	1	0	0
OTU2452	0	0	6	1	0	0	5	7	0	0	0	0	0	0	0	0	1	0	2	1	1	0	0	0	0	0	0	10	0	1	2	0	0	0	0	0	18	0	0	0	0	0	1	2	0	0	1	0	0
OTU2598	0	0	0	0	0	0	0	0	0	0	0	0	0	0	0	0	0	0	0	0	0	0	0	0	0	0	0	2	0	0	0	0	0	0	0	0	4	0	0	0	0	0	0	0	0	0	0	0	0
OTU2744	2	0	1	2	0	4	7	0	0	0	0	0	0	0	0	0	2	0	0	6	0	0	0	0	0	0	0	2	0	0	1	0	0	0	0	0	2	0	0	0	0	0	1	1	0	0	0	0	0
OTU4984	35	20	27	16	14	41	13	10	12	4	26	1	6	3	4	23	15	10	61	14	12	22	10	31	14	19	48	26	45	9	16	2	3	9	17	0	73	0	4	3	1	3	38	50	0	6	8	11	0
OTU5081	1	0	1	0	0	0	0	2	0	2	0	0	0	1	0	0	0	1	0	0	0	0	0	0	0	1	5	0	0	0	0	2	0	0	6	0	0	0	0	1	0	4	1	2	0	1	0	0	0
OTU2702	0	0	0	0	0	0	0	0	0	0	0	0	0	0	0	0	0	0	0	0	0	0	0	0	0	0	0	0	0	0	0	0	0	0	0	0	0	0	0	0	0	0	0	0	0	0	0	0	0
OTU5695	18	11	0	3	15	45	3	3	12	15	43	1	4	2	2	16	8	3	22	2	3	7	3	10	29	11	27	3	10	5	3	3	0	7	31	0	19	13	2	8	1	5	19	3	0	2	3	5	0
OTU5026	8	0	2	1	14	11	3	4	21	23	9	2	12	3	1	41	0	0	8	3	2	5	1	12	3	39	7	0	39	1	7	9	1	5	21	0	1	11	4	4	0	4	13	0	0	6	1	1	0
OTU4953	5	3	7	0	9	3	4	4	7	5	8	2	1	0	0	10	0	0	13	5	4	5	0	7	3	4	2	0	3	0	3	7	1	1	6	0	21	5	0	1	0	2	6	8	0	0	0	2	0
OTU2531	0	0	3	9	0	0	0	0	0	0	0	0	0	0	0	0	4	0	0	0	0	0	0	0	0	0	0	14	0	0	0	0	0	0	0	0	9	0	1	0	0	0	1	1	0	0	0	0	0
OTU2540	0	0	2	9	0	0	0	1	0	0	0	0	0	0	0	0	6	0	0	0	0	0	0	0	0	0	0	8	0	0	0	0	0	0	0	0	12	0	0	2	0	0	0	1	0	0	0	1	0
OTU2573	0	0	8	4	0	0	3	3	0	0	0	0	0	0	0	0	6	0	0	2	1	0	0	0	0	0	0	10	0	0	1	0	0	0	0	0	22	0	0	0	0	0	0	5	0	0	0	0	0
OTU2620	0	0	2	5	0	0	0	2	0	0	0	0	0	0	0	0	2	0	0	2	0	0	0	0	0	0	0	3	0	0	1	0	0	0	0	0	4	0	0	0	0	0	0	0	0	0	0	0	0
OTU2353	0	0	7	12	0	1	0	0	0	0	0	0	0	0	0	0	17	0	1	1	0	1	0	0	0	0	0	21	0	0	0	0	0	0	0	0	5	0	0	0	0	0	0	2	0	0	0	1	2
OTU2553	1	0	17	22	1	0	1	4	0	0	0	0	3	0	1	1	30	0	1	2	2	0	0	0	0	0	0	32	0	0	4	0	0	0	0	0	27	0	1	0	4	0	2	2	0	0	3	0	0
OTU4813	3	0	18	40	3	7	19	11	0	0	0	0	0	0	0	0	39	0	10	6	8	2	0	1	0	0	0	59	0	0	7	0	3	0	0	0	53	0	0	1	0	0	2	8	0	1	3	2	0
OTU5117	4	0	48	102	2	4	11	30	0	0	0	0	1	0	0	0	83	1	4	17	7	2	0	6	0	0	0	91	0	0	6	0	0	1	0	0	105	2	0	0	5	0	9	7	0	0	12	2	0
OTU4660	0	0	4	12	0	0	0	1	0	0	0	0	0	1	0	0	13	0	0	0	2	0	0	0	0	0	0	15	0	0	0	0	0	0	0	0	15	0	0	0	0	0	1	2	0	1	1	0	0
OTU4807	1	0	5	21	0	0	2	5	0	0	0	0	0	0	0	0	18	1	1	5	2	1	0	0	0	0	0	22	0	0	1	0	0	0	0	0	16	0	0	0	0	0	1	5	0	0	3	1	0
OTU2773	0	0	6	3	2	1	1	1	0	0	0	0	0	0	0	0	3	0	0	4	1	0	0	0	0	0	0	2	0	0	3	0	0	0	0	0	3	0	0	0	0	0	1	1	0	0	2	0	0
OTU3810	0	0	4	1	0	1	0	0	0	0	0	0	0	0	0	0	0	0	1	1	1	0	0	0	0	0	0	2	0	0	0	0	0	0	0	0	2	0	0	0	0	0	0	1	0	0	0	0	0
OTU2745	1	0	5	8	0	0	1	4	0	0	0	0	0	0	0	0	5	0	0	0	1	0	0	0	0	0	0	6	0	0	2	0	0	0	0	0	11	0	0	0	0	0	1	0	0	0	1	0	0
OTU2840	3	0	47	83	2	3	1	15	0	0	0	0	0	0	0	0	115	0	0	3	0	0	0	4	0	0	0	118	0	0	0	0	0	0	0	0	64	0	0	1	1	0	1	7	0	0	1	0	1
OTU2711	2	0	9	21	1	3	2	2	0	0	0	0	0	0	0	0	7	0	1	2	0	0	0	0	0	0	0	3	0	0	0	0	0	0	0	0	27	0	0	0	0	0	3	1	0	0	6	0	0
OTU2836	2	0	1	1	1	0	0	0	0	0	0	0	0	0	0	0	2	0	0	1	0	0	0	0	0	0	0	0	0	0	0	0	0	0	0	0	3	0	0	0	0	0	0	0	0	0	0	0	0
OTU2680	0	0	32	32	2	2	10	7	0	0	0	0	0	0	0	0	28	0	6	15	4	0	0	1	0	0	0	40	0	0	7	0	0	0	0	0	47	0	0	0	0	0	2	1	0	0	3	0	1
OTU2734	24	1	27	33	9	18	9	25	2	0	0	0	0	1	0	0	52	1	7	18	16	2	0	13	0	0	0	48	0	1	9	0	0	0	0	0	26	0	0	0	0	1	22	16	0	0	19	3	0
OTU2568	2	0	4	10	0	0	3	3	0	0	0	0	0	0	0	0	6	0	3	5	4	3	0	2	0	0	0	6	0	0	3	0	0	0	0	0	9	0	0	0	0	2	3	1	0	0	2	1	0
OTU4943	4	0	2	2	0	0	7	6	0	0	0	0	0	0	0	0	3	0	5	8	6	1	0	0	0	0	0	1	0	0	8	0	0	0	0	0	2	0	0	0	0	0	3	1	0	0	2	1	0
OTU2225	0	0	1	2	0	0	1	0	0	0	0	0	0	0	0	0	2	0	0	1	2	0	0	0	0	0	0	5	0	0	1	0	0	0	0	0	2	0	0	0	0	0	0	0	0	0	1	0	0
OTU2355	2	0	3	7	0	0	2	3	0	0	0	0	0	0	0	0	3	0	3	2	1	0	0	0	0	0	0	6	0	0	0	0	0	0	0	0	9	0	0	0	0	0	1	2	0	0	1	0	0
OTU2806	0	0	34	3	0	0	1	0	0	0	0	0	0	0	0	0	0	0	0	0	1	1	0	0	0	0	0	0	0	0	0	0	3	0	0	0	2	0	0	0	0	0	0	1	0	0	0	0	0
OTU2289	2	0	0	3	2	2	1	2	4	1	0	1	1	3	1	0	4	11	0	1	0	1	0	10	3	1	0	0	0	0	1	3	2	1	2	0	2	0	1	0	1	2	0	1	0	2	0	0	0
OTU1811	1	0	0	0	0	8	0	1	0	0	0	0	0	0	0	0	3	0	0	0	0	0	0	1	0	0	0	7	0	0	0	0	0	1	0	0	5	0	0	0	0	0	1	0	0	0	1	0	0
OTU2937	0	0	1	0	1	0	0	0	1	0	0	0	0	0	0	0	0	2	0	0	0	0	5	1	0	0	0	1	0	0	1	1	0	0	0	0	0	0	0	0	0	0	0	0	0	0	2	0	0
OTU5661	0	0	4	2	1	2	1	1	0	0	0	5	0	1	0	0	0	0	0	0	1	0	2	2	0	1	0	6	0	0	1	1	1	2	0	0	3	0	0	0	0	0	0	1	0	0	1	0	0
OTU3043	5	0	2	2	1	6	2	0	0	0	0	0	0	0	1	0	3	0	1	3	3	1	0	5	1	0	0	1	0	0	1	0	0	0	0	0	16	0	0	0	0	0	1	2	0	0	4	0	0
OTU3073	2	4	5	0	1	1	0	0	0	0	0	0	0	0	1	0	0	0	0	0	0	1	0	0	22	1	0	0	0	1	1	0	1	3	0	0	3	0	0	1	0	0	1	1	0	0	1	0	0
OTU3289	1	4	0	0	3	8	3	3	0	0	0	0	1	2	0	0	0	1	1	6	5	2	0	0	5	1	2	0	0	3	0	0	1	7	4	0	3	0	1	5	0	1	5	3	0	3	6	1	0
OTU3072	7	0	0	0	0	0	0	1	0	0	0	0	0	0	0	0	0	2	1	0	0	0	0	8	0	0	5	0	1	1	0	0	0	0	2	0	0	0	0	0	0	0	0	0	0	0	0	0	0
OTU3077	19	0	0	0	21	2	2	37	46	13	12	11	6	6	14	102	0	7	62	9	16	11	15	490	0	1	118	0	7	23	6	24	13	5	59	0	0	7	4	60	12	108	7	11	0	17	1	14	0
OTU3153	5	3	5	0	3	10	2	0	0	0	0	2	1	15	5	0	0	3	1	3	3	0	2	0	5	0	4	2	0	9	3	0	3	7	1	0	25	2	0	10	0	3	4	10	0	6	8	2	0
OTU5737	11	23	1	1	12	45	23	27	189	65	16	124	103	437	219	22	8	1126	40	33	15	5	91	42	520	45	52	3	2	298	42	2	109	74	168	0	2	152	242	273	73	328	26	70	1	320	16	19	38
OTU3535	146	24	153	5	209	417	23	74	61	38	57	53	19	152	73	13	5	107	66	84	110	103	19	112	271	22	213	1	40	174	84	16	19	57	60	0	13	70	56	149	9	224	129	188	8	162	91	114	5
OTU3469	8	24	15	14	0	15	15	10	5	0	0	4	6	8	6	0	14	7	6	21	2	3	8	3	30	4	1	11	1	25	8	0	5	10	2	0	25	17	9	24	1	10	14	15	0	5	10	1	0
OTU3531	5	13	6	1	1	12	7	3	10	0	0	11	9	24	7	1	1	48	3	23	1	0	8	7	77	4	11	1	1	60	3	0	6	8	15	0	14	32	6	44	2	27	4	7	0	25	5	3	0
OTU2716	18	0	8	9	0	7	1	1	0	0	0	0	0	0	0	0	6	0	2	3	0	1	0	1	0	0	0	2	0	0	0	0	0	0	0	0	8	0	0	0	0	0	6	1	0	0	4	0	0
OTU1925	42	6	0	0	29	5	5	1	11	0	0	2	0	13	3	11	0	4	140	1	32	23	1	7	0	0	16	0	0	19	1	0	1	0	23	0	0	3	6	3	4	1	1	9	0	0	3	3	0
OTU1864	0	0	0	0	0	0	0	0	0	0	0	2	0	0	0	0	0	0	0	0	0	0	0	4	0	0	0	0	0	0	0	0	0	0	0	0	0	1	0	0	0	0	0	3	0	0	0	0	0
OTU1919	4	3	0	0	5	2	2	0	0	0	0	0	0	0	0	4	0	0	22	1	0	227	0	8	1	0	4	0	1	0	1	0	0	0	3	0	0	0	0	0	4	0	0	3	0	0	2	19	1
OTU1873	4	0	2	0	0	0	2	0	0	0	0	0	0	0	0	0	0	0	0	0	0	1	0	1	0	0	1	0	0	0	1	0	0	0	42	0	0	0	0	0	0	0	0	1	0	0	1	0	0
OTU2735	8	0	8	5	7	4	1	6	2	0	1	2	0	0	1	0	0	1	2	2	2	6	0	6	2	0	22	1	6	3	0	0	0	0	2	0	3	0	0	3	0	4	6	23	0	0	7	0	0
OTU1923	2	0	1	6	2	3	3	2	1	0	0	5	1	3	0	0	2	1	2	12	15	1	0	3	0	0	0	0	0	2	11	0	1	0	0	0	5	0	1	4	0	0	0	6	0	2	3	1	0
OTU2179	1	0	6	2	0	1	2	5	0	0	0	0	0	5	0	0	1	0	1	2	1	0	0	4	0	0	1	0	0	1	1	0	0	1	0	0	16	0	1	0	0	1	2	2	0	0	2	0	0
OTU2329	4	0	14	13	3	1	6	23	0	0	0	0	0	0	0	0	6	0	8	12	10	1	0	5	0	0	2	2	0	1	6	0	0	1	0	0	29	0	1	1	0	1	4	9	0	0	5	0	0
OTU2009	16	1	57	16	7	11	11	20	8	1	25	1	6	4	2	4	3	7	11	41	30	7	8	14	4	9	12	3	11	5	40	4	6	3	5	0	29	21	7	1	0	9	26	16	0	9	15	4	0
OTU2040	2	2	18	3	7	2	6	4	4	3	11	1	5	3	0	6	1	3	18	8	8	1	3	8	1	2	16	0	11	0	19	8	1	2	1	0	5	3	3	0	0	1	1	5	0	12	4	0	0
OTU2126	3	0	15	1	3	4	6	2	7	3	22	6	12	0	2	7	2	2	17	7	7	6	12	7	0	2	9	0	7	1	8	8	4	4	2	0	0	5	5	0	0	8	1	7	0	6	5	1	0
OTU1977	0	0	3	5	0	0	4	1	0	0	0	0	2	0	0	0	0	0	3	7	1	3	0	0	0	0	0	0	0	0	2	0	1	0	0	0	7	0	0	0	0	0	1	1	0	0	2	1	0
OTU2253	14	0	13	31	13	16	10	4	1	0	1	3	0	0	1	0	12	0	3	19	28	4	1	5	0	1	2	9	0	0	18	0	2	1	0	0	10	3	0	0	0	2	20	5	0	0	7	6	0
OTU2393	6	0	14	27	6	11	1	7	3	0	0	4	0	1	0	0	3	1	6	4	1	0	0	2	0	0	4	12	1	0	3	0	0	2	0	0	17	0	1	0	0	1	17	7	0	1	16	2	0
OTU2224	29	0	22	56	14	31	3	9	0	0	0	0	4	0	3	0	6	0	4	14	3	2	0	7	2	0	1	15	0	0	23	0	1	2	1	0	17	1	2	0	0	2	47	9	0	0	10	0	2
OTU2016	98	2	87	0	19	26	15	72	190	89	131	18	32	87	47	48	0	64	63	33	50	12	18	182	3	61	60	0	32	76	119	156	28	13	177	0	10	61	49	31	2	70	57	149	0	68	43	46	1
OTU2383	27	4	123	14	88	53	51	55	25	6	55	18	29	35	18	21	8	7	98	148	141	55	17	61	14	7	20	8	27	24	155	20	17	1	5	0	29	84	35	11	0	31	51	77	3	36	60	46	1
OTU2771	14	2	31	8	22	13	17	17	11	2	20	9	14	6	6	8	3	8	14	63	64	5	11	27	3	5	4	6	3	12	49	8	4	1	2	0	56	30	6	5	0	10	29	14	0	11	39	14	0
OTU2046	3	0	2	0	1	0	0	0	1	5	37	0	0	4	0	1	0	2	0	2	1	3	2	7	0	8	1	0	18	2	1	7	0	1	3	0	0	0	1	2	0	5	1	2	0	1	1	1	0
OTU2002	24	0	90	74	20	57	46	42	6	0	2	1	5	4	6	3	25	3	33	120	68	11	5	26	7	0	7	32	8	10	96	3	4	3	5	0	99	4	13	5	0	6	80	54	0	7	46	13	0
OTU2008	1	0	7	1	5	1	1	3	0	0	0	0	0	3	0	1	0	2	14	11	4	5	2	10	0	0	2	1	2	3	5	1	1	3	1	0	2	1	2	2	0	2	2	8	0	6	6	1	0
OTU2025	29	10	65	21	63	27	17	43	52	14	115	9	38	38	19	48	5	25	72	122	93	34	32	102	0	20	33	2	59	39	107	75	33	23	48	0	23	126	43	14	0	39	42	85	0	38	53	54	0
OTU1941	6	0	2	0	7	3	0	0	2	0	10	0	0	0	0	0	0	0	4	7	1	0	0	8	0	0	0	0	3	0	3	67	0	0	0	0	0	0	0	0	0	0	1	2	1	0	0	1	2
OTU2038	4	0	0	0	2	2	0	0	0	0	51	0	0	0	0	4	0	1	1	0	0	2	0	4	1	0	0	0	18	13	1	8	0	0	0	0	0	0	0	4	0	2	0	0	10	3	28	0	0
OTU1675	4	0	6	7	6	3	3	3	2	0	1	0	3	2	0	0	3	1	2	0	7	2	0	5	0	0	0	3	0	2	1	0	2	0	0	0	7	0	3	1	0	2	9	4	0	3	4	1	0
OTU1758	3	0	9	12	2	14	7	8	0	0	0	0	0	0	0	0	4	0	5	8	13	1	0	8	2	0	0	7	2	0	4	1	0	0	1	0	13	0	0	1	0	1	7	12	0	0	8	3	0
OTU1806	33	0	48	48	19	47	24	54	3	0	2	5	2	11	5	2	16	13	17	35	71	9	5	27	4	2	2	10	6	5	45	0	7	4	5	0	86	8	2	2	0	5	40	39	0	3	53	9	0
OTU2187	17	0	21	53	15	31	11	36	1	0	0	2	1	2	0	0	22	1	9	37	47	5	1	8	1	1	0	31	0	2	16	0	0	6	0	0	84	3	2	5	1	2	25	23	0	1	33	2	0
OTU2394	1	0	0	3	13	2	2	5	5	1	1	1	2	5	2	0	0	3	5	4	6	1	1	1	8	5	4	1	19	2	3	4	2	1	1	0	9	0	13	8	0	2	7	4	0	3	3	2	0
OTU2000	6	0	3	12	2	5	3	8	0	0	0	2	0	0	1	0	6	1	3	5	3	1	1	4	0	0	0	2	1	0	3	0	1	0	0	0	8	0	4	0	0	0	4	4	0	2	4	1	0
OTU2229	5	0	2	11	3	3	3	8	0	0	0	0	0	1	2	2	2	0	4	1	7	0	0	5	0	0	8	4	0	0	1	0	2	2	0	0	8	0	0	0	0	0	7	5	0	2	3	2	0
OTU2157	17	0	80	94	9	25	29	60	1	1	4	10	4	15	7	3	45	3	12	31	77	6	5	16	2	0	0	24	1	9	35	0	7	10	1	0	99	3	9	15	0	14	20	41	0	7	29	5	0
OTU2442	0	0	17	0	0	0	0	0	0	2	0	0	0	0	0	0	0	0	0	0	0	0	0	0	0	0	0	0	4	0	0	0	0	0	1	0	0	0	0	0	0	0	0	0	0	0	0	0	0
OTU2512	0	0	9	0	1	0	0	1	0	1	0	0	0	0	0	0	0	0	0	0	1	0	0	1	0	0	0	0	20	0	0	14	0	0	0	0	0	0	0	0	0	0	0	1	0	0	1	0	0
OTU2234	9	0	1	11	2	14	0	4	0	0	0	0	0	0	0	0	5	1	0	1	4	0	0	2	0	0	0	1	0	2	0	0	0	1	1	0	3	0	0	0	0	3	15	3	0	2	4	0	0
OTU2321	27	0	28	32	27	67	18	33	0	0	0	10	1	2	8	0	9	10	8	24	7	10	0	27	1	0	11	31	0	7	12	0	2	3	0	0	48	1	4	5	0	9	102	48	0	5	55	1	0
OTU2509	3	4	8	20	17	7	13	21	7	0	2	9	5	7	1	0	5	6	13	13	34	7	6	9	3	0	1	10	0	12	21	0	12	0	3	0	32	1	4	10	0	11	12	23	0	14	18	4	0
OTU3551	0	0	0	2	3	1	0	1	12	0	6	6	0	13	6	0	1	19	0	3	1	2	9	10	8	1	17	2	3	33	0	0	0	0	8	0	7	4	18	23	0	32	1	14	0	12	1	0	0
OTU2448	8	0	0	0	5	4	2	1	5	5	93	0	0	1	2	5	0	0	15	2	9	1	1	11	0	4	2	0	27	3	5	5	5	0	9	0	0	5	5	0	0	3	1	6	0	0	0	0	0
OTU2741	1	4	0	0	0	0	2	2	6	1	5	0	5	18	7	1	0	4	0	1	1	0	2	2	4	4	3	0	2	25	1	1	8	0	2	0	1	0	12	24	0	14	0	3	0	9	1	0	0
OTU2973	16	0	18	19	36	36	12	12	5	1	0	4	9	8	7	10	9	9	24	54	29	10	12	13	7	3	16	7	7	6	23	0	6	0	1	0	15	6	5	3	0	17	22	21	0	18	27	12	0
OTU3643	45	0	6	2	82	26	2	12	35	6	11	20	19	30	37	7	2	20	21	9	13	10	9	57	34	4	58	0	11	34	6	6	9	0	58	0	1	2	18	25	0	37	16	33	0	25	12	10	0
OTU5267	1	0	0	1	0	2	1	1	0	0	0	0	0	0	0	0	0	0	0	4	0	0	3	2	0	0	0	0	0	1	1	2	0	0	0	0	0	0	0	0	0	0	0	1	0	0	0	1	0
OTU3621	0	0	0	0	0	0	0	0	0	0	1	0	0	0	0	0	0	0	0	0	0	0	0	0	0	0	0	0	0	0	0	2	0	0	0	0	0	0	0	0	0	0	0	0	0	0	0	0	0
OTU2440	0	0	0	4	0	1	1	0	0	0	0	0	0	0	0	0	12	0	0	1	0	0	0	0	0	0	0	9	0	0	0	0	0	0	0	0	5	0	0	0	0	0	0	3	0	0	0	0	1
OTU2443	0	0	5	18	1	0	0	2	0	0	0	0	0	5	2	0	18	0	0	2	0	0	0	1	0	0	0	23	0	3	0	0	0	0	0	0	16	0	1	0	0	0	3	4	0	1	0	1	1
OTU2484	0	0	0	15	2	1	0	0	0	0	0	1	0	0	0	0	25	0	0	1	0	0	0	1	0	0	0	16	0	2	0	0	1	0	0	0	18	0	1	0	0	1	3	5	0	1	0	0	0
OTU2504	0	0	3	13	1	0	1	0	0	0	0	0	0	1	0	0	30	3	0	2	0	1	4	0	0	0	0	34	0	0	0	0	3	0	0	0	14	0	2	0	0	1	2	3	0	0	0	0	0
OTU2441	0	0	0	0	0	0	0	0	0	0	0	0	0	0	0	0	2	0	0	0	2	1	0	0	0	0	0	0	0	0	0	0	0	0	0	0	1	0	0	0	0	0	0	0	0	0	0	0	0
OTU2978	2	0	1	6	0	1	3	2	0	0	0	0	0	0	0	0	4	0	1	3	2	0	0	0	0	0	0	6	0	0	2	0	0	0	0	0	5	0	0	0	0	0	5	2	0	0	1	0	0
OTU2979	3	0	3	5	3	1	2	1	0	0	0	0	1	0	0	0	15	0	2	8	6	0	0	2	0	0	2	6	0	0	8	0	0	0	0	0	6	0	0	0	0	0	8	2	0	0	2	2	0
OTU2847	2	0	89	2	2	0	11	4	4	4	92	5	3	3	6	5	0	0	9	4	3	4	10	0	0	3	1	1	23	1	3	29	0	0	1	0	0	16	6	1	0	5	7	4	0	2	1	1	0
OTU2468	2	0	8	2	6	3	4	2	79	17	383	136	98	84	109	74	3	23	3	6	5	6	204	2	5	40	10	1	66	70	14	84	146	14	21	0	4	116	165	62	0	45	6	3	0	57	4	2	0
OTU2471	9	0	39	8	15	15	11	27	58	20	145	89	71	76	88	33	16	27	7	12	9	4	67	12	4	41	12	20	46	37	17	56	60	10	16	0	23	74	77	36	0	32	15	11	0	26	15	5	0
OTU2684	59	0	47	42	33	68	63	66	1	0	0	3	0	1	1	4	38	4	38	79	51	14	4	32	0	0	0	30	1	2	57	0	1	1	0	0	42	5	5	1	1	4	52	40	0	0	61	13	1
OTU2486	18	0	29	4	9	7	13	20	0	0	0	0	0	1	0	1	2	1	13	17	9	7	0	11	0	0	0	4	0	0	7	0	0	0	0	0	9	3	0	0	0	2	20	8	0	0	9	2	0
OTU2549	6	0	5	15	1	4	8	10	0	0	0	0	0	0	0	0	34	1	6	15	4	2	0	3	0	0	0	22	0	0	8	0	0	0	0	0	11	0	1	0	0	0	6	3	0	0	1	1	0
OTU3105	5	0	16	32	12	8	26	37	0	0	1	0	1	0	0	0	23	0	9	24	16	4	0	13	0	0	1	25	2	0	9	0	1	0	0	0	30	0	0	1	0	0	17	12	0	4	12	4	0
OTU2628	0	0	1	3	1	3	0	0	1	1	0	5	6	2	4	0	4	2	0	1	0	0	8	2	0	2	1	5	2	0	0	0	1	0	0	0	3	0	3	2	0	3	0	3	0	6	1	0	0
OTU3144	5	0	1	2	8	1	5	6	12	8	82	26	13	15	22	18	2	15	3	11	8	0	37	4	2	8	12	4	22	12	6	16	28	1	7	0	1	17	24	25	0	14	6	4	0	14	6	1	0
OTU2678	19	3	51	27	53	37	43	62	184	18	327	228	238	293	332	53	26	186	14	25	29	10	399	32	29	61	93	51	257	240	41	48	305	223	56	0	32	285	344	201	1	273	51	97	0	221	26	21	0
OTU2535	0	0	1	3	0	2	0	0	0	0	0	0	0	0	1	0	5	0	0	0	0	0	0	0	0	0	0	15	0	0	0	0	0	1	0	0	2	0	1	0	0	0	0	3	0	0	0	0	0
OTU3324	0	0	12	6	1	1	2	7	0	0	2	0	1	1	0	0	9	0	1	1	3	0	1	1	0	0	2	12	1	0	0	0	1	0	1	0	8	3	1	0	0	1	3	6	0	0	1	0	0
OTU2554	2	0	1	0	2	1	3	1	0	0	0	0	0	0	0	0	0	0	4	1	3	0	0	3	0	0	0	0	0	1	0	0	1	0	0	0	0	0	0	0	0	0	0	0	0	0	1	0	0
OTU2575	9	12	19	11	28	15	8	24	14	6	1	3	0	14	4	3	18	96	14	15	22	10	1	88	3	1	0	11	4	3	48	8	4	0	2	0	56	6	6	9	0	9	5	6	0	86	17	6	0
OTU2739	13	0	23	18	33	23	11	11	3	7	1	4	2	47	8	954	15	22	8	19	25	15	1	36	7	1	2	21	0	27	19	3	2	0	21	1	30	3	22	37	0	10	7	5	0	40	14	8	1
OTU5234	0	0	3	0	3	0	3	0	0	0	49	1	3	4	3	9	0	0	2	11	3	5	2	3	0	1	0	0	13	0	5	22	1	3	1	0	0	20	5	0	0	0	7	0	0	2	0	0	0
OTU3201	1	0	0	0	0	1	7	0	4	3	8	30	13	13	42	29	0	15	1	9	2	0	59	0	0	3	2	3	1	8	7	1	19	3	1	0	0	16	12	14	0	11	2	0	0	10	3	0	0
OTU3030	0	17	0	0	0	0	0	0	0	0	0	0	0	0	0	364	0	0	1	0	0	0	0	0	1	0	0	0	0	0	0	0	0	0	0	14	0	0	0	0	0	0	0	0	0	0	0	0	0
OTU2904	0	0	0	1	0	4	0	0	0	0	0	0	0	0	0	0	0	0	1	0	0	0	0	0	0	0	0	0	0	0	0	0	0	0	0	0	0	0	0	0	0	0	0	0	0	0	0	0	0
OTU2812	0	1	0	0	0	0	0	0	0	0	0	0	0	0	0	0	0	0	0	1	0	0	86	2	0	4	0	0	6	0	0	0	0	1	0	0	0	235	0	0	0	0	0	0	0	0	0	0	0
OTU2119	90	0	0	0	28	11	9	1	3	0	7	0	0	0	0	0	0	0	16	4	59	5	2	15	0	0	8	0	50	0	21	11	1	0	4	0	0	0	0	0	0	1	3	1	0	0	0	48	0
OTU2192	0	0	0	0	0	0	0	0	3	0	0	0	0	0	0	0	0	0	0	0	0	0	0	0	2	0	0	0	0	0	0	0	0	0	0	27	1	0	0	0	0	0	0	0	3	0	0	0	0
OTU2095	5	0	0	0	14	20	0	0	2	0	0	0	0	1	0	0	1	0	0	7	0	3	0	1	0	0	0	0	2	0	1	0	0	0	0	0	0	0	0	0	0	0	5	3	0	0	0	0	0
OTU1855	0	0	1	0	0	0	0	0	0	0	4	1	0	0	0	0	0	0	0	1	0	0	0	0	0	0	0	0	0	0	0	0	0	0	0	0	0	0	0	0	0	0	0	0	0	0	0	0	0
OTU2267	0	0	0	0	0	1	0	0	0	0	0	0	0	0	0	0	0	0	0	0	1	0	0	2	0	0	0	0	0	0	0	0	0	0	0	0	0	0	0	0	0	0	0	2	0	0	0	0	0
OTU1403	0	0	0	0	0	0	0	8	0	0	0	0	0	0	0	0	0	0	0	0	0	0	0	0	0	0	0	0	0	0	0	0	0	0	0	0	0	0	0	0	0	0	0	0	0	0	0	0	0
OTU3583	0	0	0	0	0	0	0	1	0	0	0	0	0	0	0	0	1	0	0	0	0	0	0	0	0	0	0	2	0	0	0	0	0	0	0	0	0	0	0	0	0	0	0	0	0	0	0	0	0
OTU2110	0	0	0	0	2	0	0	0	0	0	5	0	0	0	0	0	0	0	0	1	0	2	0	0	0	0	0	0	0	0	0	0	0	0	0	0	0	0	0	0	0	0	0	0	0	0	0	0	0
OTU2612	3	0	0	5	5	24	1	1	0	0	0	0	1	0	2	0	0	0	0	0	0	0	0	0	0	0	0	0	0	0	0	2	0	0	0	0	0	0	1	0	0	0	13	1	0	0	0	0	0
OTU6343	0	27	0	0	0	0	0	0	8	13	3	8	8	14	5	17	0	8	0	0	0	0	14	2	40	35	15	0	11	10	0	26	14	21	12	1	0	0	5	9	36	3	0	0	17	9	0	0	70
OTU7340	13	0	15	0	41	11	5	13	14	0	0	4	1	1	3	8	1	2	53	22	13	7	0	66	0	1	5	0	0	4	29	0	1	2	6	0	2	2	1	2	0	4	23	24	0	3	23	10	0
OTU4343	0	0	3	1	0	1	2	1	0	0	0	0	0	0	0	0	0	0	2	0	0	3	0	0	0	0	0	0	0	0	0	0	0	0	0	0	0	0	0	0	0	0	2	1	0	0	0	1	0
OTU6797	0	0	0	0	0	0	0	0	0	0	0	0	0	0	0	0	0	0	0	0	0	2	0	0	0	2	0	0	0	0	0	0	0	0	0	0	0	0	0	0	0	0	0	0	0	0	0	0	0
OTU6131	17	1	225	42	16	32	22	54	8	5	28	7	4	9	7	3	21	3	22	77	36	5	13	16	9	7	4	33	19	9	33	8	14	12	6	0	87	18	20	8	0	20	37	33	0	9	32	18	0
OTU6072	4	0	6	2	9	1	0	3	4	2	37	4	2	1	0	1	4	1	2	3	5	1	5	3	1	6	3	3	33	3	1	1	7	2	2	0	6	0	6	7	0	7	4	3	0	5	1	7	0
OTU6115	0	0	5	3	7	6	3	3	28	3	50	12	10	24	18	5	2	23	7	6	3	4	16	5	5	6	19	0	26	21	3	3	11	12	18	0	5	0	14	22	0	24	6	12	0	21	2	7	1
OTU5419	0	0	1	2	0	0	2	1	0	0	0	0	0	0	0	0	5	2	0	0	0	0	0	0	0	0	0	8	0	0	2	0	0	0	0	0	7	0	1	0	0	0	2	2	0	0	0	0	0
OTU5691	2	0	2	4	0	1	0	1	0	0	0	0	0	0	0	0	5	0	1	0	0	0	0	0	1	0	0	11	0	0	1	0	0	0	0	0	9	0	0	0	0	0	1	0	0	0	1	0	0
OTU5247	2	0	4	2	1	1	0	2	0	0	0	0	0	0	0	0	3	0	1	0	1	0	0	1	0	0	0	6	0	0	0	0	0	0	0	0	10	0	0	0	0	0	1	4	0	0	2	0	0
OTU7168	3	0	0	1	56	0	3	0	15	9	9	4	0	1	3	10	0	0	7	1	7	2	1	14	0	16	17	0	22	0	0	7	1	1	6	0	0	0	0	0	0	0	0	2	0	1	0	24	0
OTU6278	15	0	21	13	11	32	12	26	0	0	0	0	0	0	0	0	21	3	13	38	19	5	0	12	0	0	0	11	0	2	9	0	4	1	1	0	40	0	0	1	0	1	24	16	0	0	12	5	0
OTU7098	1	0	2	0	3	4	1	2	3	0	1	0	0	0	0	1	0	0	1	6	3	0	1	0	0	0	0	0	0	0	3	0	0	0	1	0	2	0	0	0	0	0	4	1	0	0	0	0	0
OTU6633	8	0	39	14	5	14	9	18	2	1	3	0	0	1	3	0	17	2	9	39	11	2	3	9	1	4	0	13	4	0	6	6	1	0	2	0	31	1	0	4	0	0	13	12	0	1	12	5	0
OTU6625	7	0	8	5	14	2	3	7	1	0	0	0	0	2	1	0	8	0	5	5	3	5	3	5	0	1	1	2	2	0	5	0	0	0	2	0	5	2	0	0	0	0	11	1	0	0	2	1	0
OTU5803	16	0	11	33	8	13	3	9	0	0	0	0	0	0	2	0	27	0	14	30	10	3	0	5	0	0	0	20	0	0	10	0	0	1	2	0	38	0	0	0	0	0	15	6	0	0	4	6	1
OTU6623	7	0	15	3	2	5	3	1	0	0	0	0	0	0	0	2	2	0	2	8	2	3	2	0	0	0	0	3	0	0	3	0	0	0	0	0	2	0	0	0	0	0	8	4	0	0	3	0	0
OTU6439	0	0	7	2	0	1	0	3	0	0	0	0	0	0	0	0	1	0	0	0	1	0	0	1	0	0	0	0	0	0	1	0	0	0	0	0	9	0	0	0	0	0	1	1	0	0	4	0	0
OTU6474	0	0	9	7	1	0	2	3	0	0	0	0	0	0	0	0	21	0	1	6	1	1	0	0	0	0	0	9	0	0	3	0	0	0	0	0	31	0	0	0	0	0	4	2	0	0	0	0	0
OTU6858	0	0	2	0	0	0	0	1	0	2	7	0	0	0	0	1	0	0	0	0	0	0	0	0	0	0	0	0	1	0	0	1	0	0	0	0	0	0	1	0	0	0	0	0	0	0	0	0	0
OTU7037	0	0	1	1	0	0	0	0	1	0	3	0	0	0	2	0	0	0	0	0	0	1	0	0	0	5	0	0	5	0	0	0	0	0	0	0	0	0	0	0	0	1	0	0	0	0	0	0	0
OTU7221	0	0	0	0	0	0	0	0	0	0	5	0	0	1	0	2	0	0	0	0	0	0	0	0	0	3	0	0	2	1	0	2	0	1	0	0	0	0	0	0	0	0	0	0	0	0	0	0	0
OTU6628	0	0	0	3	0	0	0	0	0	0	0	0	0	0	0	0	7	0	0	0	0	0	0	0	0	0	0	4	0	0	0	0	0	0	0	0	6	0	0	0	0	0	0	0	0	0	0	0	0
OTU5925	0	0	0	0	0	1	0	1	0	0	0	0	0	0	0	0	0	0	0	0	0	0	0	0	0	0	0	0	0	0	0	0	0	0	0	0	0	0	1	0	0	0	0	0	0	0	0	0	0
OTU6921	9	0	6	11	15	9	7	15	5	0	2	0	2	5	1	6	8	1	4	12	7	6	7	7	0	1	2	7	7	3	7	1	1	0	1	0	21	0	0	4	0	0	13	12	0	4	10	7	0
OTU6739	15	0	9	10	12	6	7	3	1	0	0	0	2	0	2	0	5	0	6	14	4	0	0	2	0	0	5	11	0	2	2	0	0	0	3	0	13	0	1	0	0	2	9	8	0	0	10	3	0
OTU7110	4	0	15	27	0	2	10	10	0	0	0	0	0	1	0	1	38	0	2	15	10	0	0	3	0	0	0	26	0	0	5	0	2	0	0	0	77	1	0	0	0	0	9	6	0	0	10	6	0
OTU6736	1	0	7	2	3	1	1	1	0	0	0	0	1	0	0	0	7	0	0	0	2	1	0	1	0	0	0	3	0	0	0	0	0	0	0	0	3	0	1	0	0	1	2	2	0	1	3	0	0
OTU6955	2	0	2	1	3	8	7	3	0	0	0	0	0	0	0	0	5	0	7	26	1	2	0	1	0	0	0	3	0	0	4	0	0	0	0	0	7	0	0	1	0	0	6	4	0	0	2	5	0
OTU6650	18	0	27	19	12	26	22	20	2	0	1	0	2	3	3	0	18	4	28	83	14	8	1	12	2	0	1	15	0	5	22	0	4	2	2	0	46	5	3	5	0	6	30	39	0	6	18	15	0
OTU6835	1	0	1	2	2	3	7	0	1	0	0	1	2	0	0	2	2	1	4	13	3	2	0	1	1	0	0	0	0	0	1	0	1	1	0	0	11	0	0	1	0	0	7	6	0	0	2	1	1
OTU6865	2	2	19	0	6	3	3	7	8	3	10	7	3	9	7	0	2	10	12	20	6	4	7	3	11	7	9	1	8	10	11	20	7	1	5	0	8	10	5	6	1	7	7	8	0	7	8	8	0
OTU6803	2	0	1	0	6	3	2	6	5	2	11	4	1	10	3	5	0	0	4	5	1	1	0	6	3	6	21	0	13	9	2	20	4	0	16	0	1	6	7	10	0	3	3	4	0	4	1	1	0
OTU6816	2	3	4	0	8	3	1	2	7	6	19	4	6	6	2	4	1	0	0	5	4	6	0	6	4	6	5	0	31	15	0	29	2	0	6	0	1	0	15	5	0	4	0	11	0	5	3	10	0
OTU6864	1	1	1	0	2	0	1	1	30	9	30	0	8	5	0	4	0	0	4	4	0	20	0	17	0	28	26	0	27	11	2	59	0	0	13	0	0	0	0	2	0	1	0	4	0	1	1	7	0
OTU7077	2	0	2	0	5	1	0	1	3	6	7	0	0	3	3	2	0	3	2	0	0	0	1	1	0	1	6	0	10	2	0	5	3	0	7	0	0	7	5	11	0	4	3	0	0	0	1	2	0
OTU7305	7	2	2	1	6	5	1	3	9	26	4	6	2	34	7	8	0	62	10	8	3	2	2	17	4	2	34	0	1	9	3	4	2	0	17	0	1	0	22	7	0	2	2	8	3	38	3	15	0
OTU7036	6	2	9	0	9	10	2	6	23	10	6	14	3	21	9	5	0	16	17	11	4	2	7	8	23	3	41	0	0	20	7	6	7	0	16	0	0	0	3	21	1	13	8	8	0	16	3	25	0
OTU6841	30	0	17	5	43	61	11	37	34	8	21	17	14	29	20	18	6	18	68	75	31	17	8	39	11	5	50	4	17	19	38	21	9	0	33	0	17	22	15	26	1	30	51	81	0	33	46	37	0
OTU7182	0	0	5	2	0	1	0	3	4	3	3	3	1	1	2	1	0	6	2	7	1	3	1	6	0	0	1	0	1	5	4	17	0	1	10	0	2	1	2	1	0	1	3	5	0	2	2	7	1
OTU6789	25	0	0	0	64	7	3	1	5	0	1	0	0	0	2	1	0	0	7	8	1	4	1	15	0	0	0	0	1	4	1	0	0	0	2	0	0	0	0	0	0	0	6	5	0	0	0	7	0
OTU6815	12	0	10	9	9	17	12	4	5	0	1	1	0	1	2	0	5	0	10	27	11	5	0	4	0	0	3	5	5	0	8	6	2	1	0	0	16	0	1	0	0	2	12	7	0	0	5	1	0
OTU6971	4	0	8	10	3	7	9	2	0	0	0	0	0	0	1	0	18	0	4	18	9	1	0	2	0	0	0	22	0	0	5	0	2	0	0	0	19	1	0	0	0	0	6	2	0	0	2	2	0
OTU6783	37	0	108	29	25	62	38	50	2	0	1	0	3	2	5	2	15	4	29	81	27	5	0	29	2	0	3	17	0	1	41	2	0	0	0	0	61	0	11	6	0	3	55	107	0	9	38	12	3
OTU6471	4	0	14	0	6	7	2	2	3	4	1	1	3	8	4	8	1	2	0	3	0	0	2	5	0	14	7	0	22	4	0	17	0	0	7	0	15	0	5	3	0	1	6	6	0	1	3	0	0
OTU6487	3	0	13	9	4	8	10	16	0	1	0	1	0	0	0	0	9	1	6	26	12	2	3	9	0	0	2	5	0	0	4	0	1	0	0	0	18	0	3	1	0	1	9	14	0	2	9	2	0
OTU6948	8	0	35	5	6	21	12	17	0	0	1	0	0	0	0	0	8	0	14	35	3	1	0	7	0	0	0	1	1	0	7	0	0	0	0	0	12	0	1	3	0	1	24	12	0	0	16	5	0
OTU6651	5	0	15	5	7	7	8	11	2	0	4	0	0	1	1	1	8	2	6	18	4	0	3	5	0	0	3	0	1	1	4	0	2	2	0	0	19	0	0	2	0	0	8	12	0	0	7	4	0
OTU6832	6	0	56	11	9	11	14	22	0	0	1	1	2	1	0	0	16	0	3	15	12	4	0	6	0	0	0	16	0	0	10	0	1	0	2	0	30	0	0	0	1	0	16	6	0	0	11	4	0
OTU7034	10	0	5	10	4	21	7	10	1	0	0	0	2	1	0	2	12	0	7	32	10	2	0	5	0	0	1	14	0	1	10	0	0	0	2	0	15	0	2	0	0	1	18	18	0	1	9	8	0
OTU6902	4	0	6	14	6	10	5	10	0	0	0	2	0	1	0	0	4	0	13	22	8	4	0	6	0	0	0	4	0	0	12	0	0	0	0	0	24	0	0	0	0	0	14	7	0	0	5	2	0
OTU6424	12	1	6	3	19	20	9	14	24	3	36	6	10	26	6	11	4	19	13	37	15	7	13	8	2	11	24	6	18	23	11	16	16	0	19	0	7	9	25	17	5	26	24	23	0	20	9	11	0
OTU6531	45	9	27	13	48	64	33	52	65	19	129	56	44	86	60	40	12	58	56	131	46	28	70	44	24	19	123	16	59	88	47	59	84	3	53	0	30	69	91	77	0	62	77	68	0	64	28	32	1
OTU7047	5	1	9	5	24	7	12	13	16	11	48	4	10	12	13	15	0	5	18	20	10	10	13	19	2	8	7	0	49	13	7	37	4	13	13	0	0	12	6	5	0	9	9	19	0	10	3	12	0
OTU7072	18	4	37	2	44	58	12	12	35	12	30	17	17	18	19	13	1	11	46	63	20	23	8	57	15	6	23	3	40	6	21	50	10	6	23	0	6	4	19	8	0	26	24	40	0	10	19	44	0
OTU7251	0	0	1	0	0	0	0	0	1	3	4	0	0	0	0	0	0	0	0	0	0	0	0	0	0	2	0	0	1	1	0	6	0	0	0	0	0	0	1	0	0	1	0	1	0	0	0	0	0
OTU7067	23	0	9	2	57	65	10	31	27	3	29	28	13	28	39	4	3	22	13	44	28	10	6	45	3	20	15	2	47	30	10	19	5	29	12	0	7	8	32	16	0	29	39	54	0	12	12	13	0
OTU6427	8	0	6	3	3	10	7	1	1	0	2	0	1	2	5	0	2	0	7	19	9	4	3	0	0	0	1	4	2	2	12	1	1	2	1	0	2	0	0	0	0	0	9	3	0	2	2	2	0
OTU6475	11	0	10	5	10	20	13	22	1	0	1	4	2	7	2	1	7	2	10	42	21	9	0	8	0	0	1	4	4	3	11	2	1	2	0	0	6	2	0	5	0	4	24	15	0	1	6	7	0
OTU6483	14	0	15	6	34	45	15	13	4	0	9	3	1	1	1	3	11	0	18	45	31	6	1	15	1	0	0	5	4	2	21	0	7	1	0	0	9	0	2	2	0	6	33	24	0	2	10	13	0
OTU6546	14	0	14	6	8	22	13	12	1	0	0	0	0	0	0	0	18	0	19	40	16	7	0	3	0	0	0	11	0	0	11	0	0	0	2	0	32	0	0	0	0	0	22	13	0	1	11	4	0
OTU7139	0	0	0	0	0	0	0	0	3	0	24	6	1	0	1	0	0	0	0	2	0	0	0	0	0	0	0	0	0	2	0	1	3	0	0	0	0	0	1	1	0	0	0	0	0	0	0	0	0
OTU6919	5	0	3	6	4	3	3	4	0	0	0	0	0	1	0	0	4	0	4	17	8	1	2	1	0	0	1	3	0	0	6	0	2	1	0	0	18	0	0	0	0	0	3	1	0	0	3	4	0
OTU7148	9	0	8	4	11	13	11	6	6	6	35	7	5	5	3	9	1	7	14	43	11	3	5	8	0	8	7	1	13	2	10	20	3	4	5	0	4	15	3	1	0	7	17	15	0	9	4	3	0
OTU7105	2	1	2	0	1	5	1	5	26	16	56	5	5	10	3	38	2	5	10	13	1	0	8	1	4	27	16	0	29	12	2	30	5	7	41	0	0	0	5	1	0	6	4	7	0	3	2	1	0
OTU7057	12	0	5	8	7	7	2	8	0	0	2	0	0	0	0	0	14	0	1	5	4	0	0	2	0	1	0	9	1	0	4	1	0	1	0	7	26	0	1	0	0	0	4	13	0	0	9	1	0
OTU6866	0	0	0	0	7	2	0	0	0	0	0	0	0	0	0	0	0	0	1	1	0	0	0	1	0	0	0	0	0	0	0	0	0	0	0	0	0	0	0	0	0	0	0	0	0	0	0	0	0
OTU6867	21	0	7	1	20	14	15	28	38	18	11	3	28	33	6	4	0	46	64	76	68	12	9	47	3	9	15	0	2	30	67	6	40	16	30	7	5	18	14	23	0	10	32	21	2	18	32	23	1
OTU7024	3	0	0	0	0	1	0	1	1	0	1	0	0	0	0	0	0	0	0	0	0	0	0	1	0	0	0	0	2	0	0	1	0	0	0	0	0	0	0	0	0	0	0	0	0	0	0	0	0
OTU6981	2	0	5	1	2	0	1	0	0	4	5	0	0	1	0	1	1	1	1	1	2	1	2	1	0	3	0	0	12	0	1	1	0	0	0	0	0	0	0	0	0	1	0	0	0	2	1	1	0
OTU7012	3	0	0	0	2	3	1	0	1	0	0	0	0	0	0	0	0	0	1	0	0	0	0	3	0	0	0	0	2	0	0	0	0	0	0	0	0	0	0	0	0	1	1	0	0	0	0	0	0
OTU6989	12	0	3	1	15	11	7	7	3	0	2	5	0	1	1	0	1	1	16	36	10	10	0	8	2	2	9	4	0	0	14	1	1	2	2	0	5	4	3	6	0	1	30	4	0	0	11	5	0
OTU7005	8	0	14	5	13	16	6	13	3	0	8	1	3	5	6	4	6	6	10	38	35	5	5	14	3	4	1	10	2	3	35	5	7	1	2	0	21	9	3	5	0	4	14	14	0	4	10	14	0
OTU6877	8	0	8	0	14	12	7	12	8	11	30	3	11	17	20	8	0	5	10	37	9	3	23	16	1	15	11	0	20	17	12	14	8	1	13	0	1	7	14	24	0	13	14	13	0	0	11	14	0
OTU7254	6	0	15	0	0	1	0	2	2	0	5	0	1	0	3	4	0	0	3	8	3	1	3	1	0	1	1	0	3	0	1	1	1	1	0	0	0	2	0	0	0	0	9	2	0	0	0	0	0
OTU7086	10	0	9	1	5	7	4	5	6	3	13	4	7	14	10	3	4	5	5	30	19	2	7	8	0	3	2	3	3	3	14	8	8	8	1	0	4	24	9	12	0	7	15	2	0	8	11	4	0
OTU7093	27	0	25	3	22	20	21	10	5	4	13	7	9	3	6	2	5	11	11	73	30	7	2	20	1	2	13	3	2	7	17	5	2	6	3	0	9	21	5	5	0	8	70	21	0	11	17	4	0
OTU7376	0	0	4	0	1	0	0	0	0	0	3	0	0	0	0	70	0	0	0	2	0	0	0	2	0	0	0	0	1	0	1	1	0	0	0	0	1	0	0	0	0	0	0	1	1	0	1	1	0
OTU7388	0	3	0	0	0	0	0	1	0	0	0	0	0	1	0	30	0	0	0	0	0	0	0	1	4	0	0	0	0	0	0	0	0	0	1	0	0	0	0	0	0	0	0	0	0	0	0	0	0
OTU7405	1	0	1	3	0	0	0	2	1	0	1	0	1	0	1	1	4	0	1	1	2	0	0	0	0	0	1	6	0	0	0	0	0	0	0	0	5	0	2	1	0	2	2	2	0	1	1	1	0
OTU7356	0	0	3	6	0	3	0	3	0	0	1	0	0	1	2	1	9	0	0	1	1	2	2	1	0	0	0	7	0	0	1	0	0	3	0	0	22	2	0	1	0	1	7	2	0	0	3	2	0
OTU7346	0	0	0	0	0	0	0	0	0	0	0	0	0	0	0	0	0	0	0	0	0	0	0	0	0	0	0	0	0	0	0	0	0	0	0	0	0	0	0	0	0	0	0	0	0	0	0	0	0
OTU6619	1	0	9	1	1	1	5	1	1	0	0	0	0	0	0	0	0	0	2	7	7	0	0	0	0	0	0	2	0	0	8	0	0	0	0	0	15	3	0	0	0	0	2	2	0	0	1	0	0
OTU6597	3	0	0	0	2	6	2	1	0	1	2	0	0	2	0	0	0	0	10	7	3	2	0	3	0	1	2	0	0	0	10	0	0	0	1	0	1	0	1	0	0	2	13	3	0	4	13	3	0
OTU6796	30	0	37	23	11	72	35	18	6	1	2	1	4	4	7	1	3	5	23	137	56	13	0	26	1	2	2	5	5	2	76	2	3	5	3	0	44	6	2	4	0	5	117	24	0	3	42	26	0
OTU6764	2	0	8	17	1	9	7	12	0	0	0	1	0	0	0	2	7	0	5	35	24	1	1	0	0	0	0	7	1	0	19	0	3	0	0	0	28	1	3	0	0	1	18	5	0	1	12	4	0
OTU6862	33	0	14	34	13	71	23	25	5	0	7	1	10	10	3	0	3	0	19	122	74	12	3	21	2	1	2	7	3	3	47	1	8	3	0	0	41	13	8	1	0	5	100	37	0	7	55	29	2
OTU6660	11	0	23	8	3	23	12	12	3	0	5	0	0	2	1	0	2	0	15	34	41	12	1	18	0	0	2	0	2	0	31	2	2	1	0	0	24	4	1	0	0	5	33	9	0	1	27	25	0
OTU6851	34	4	120	59	26	118	50	48	7	2	14	6	4	9	3	3	11	5	66	297	101	47	7	45	1	3	6	11	11	7	134	15	8	7	1	15	149	30	13	4	0	16	171	58	0	6	77	92	0
OTU6606	8	0	12	11	1	20	12	5	1	0	2	2	2	2	0	0	2	1	13	59	31	5	0	6	0	1	1	4	3	1	12	1	0	2	0	0	27	7	4	1	0	1	32	10	0	2	14	17	0
OTU6779	34	0	2	9	13	100	19	20	3	1	2	5	3	10	1	0	2	5	29	109	48	16	0	24	0	0	7	2	0	1	60	0	3	5	1	0	14	1	2	3	0	8	155	18	0	2	55	36	0
OTU6664	4	0	8	5	4	5	2	2	0	0	0	0	1	0	0	0	0	0	6	10	6	1	1	1	0	0	3	0	0	1	8	0	0	1	0	0	16	0	0	0	0	2	13	5	0	0	9	2	0
OTU6538	16	1	5	0	1	8	6	13	0	0	4	0	4	3	0	1	0	0	3	36	15	1	0	8	0	2	1	0	0	0	19	1	1	1	0	0	1	2	2	0	0	3	28	11	0	0	4	7	0
OTU6555	6	0	43	0	3	20	2	5	8	6	11	0	2	5	1	0	0	7	2	4	2	3	5	13	0	6	2	0	3	0	5	18	1	0	2	0	3	10	5	6	0	1	3	8	0	0	4	1	1
OTU6485	0	0	0	0	2	0	1	0	0	1	10	0	0	0	0	0	0	0	0	5	0	0	0	1	0	3	0	0	5	0	0	1	0	0	0	0	0	0	0	0	0	0	4	0	0	0	0	0	0
OTU6460	17	0	5	9	18	46	2	13	2	0	0	1	9	0	4	0	4	3	2	10	6	0	0	13	1	0	2	4	0	3	3	0	1	3	2	0	5	1	1	1	0	4	55	22	0	7	28	0	0
OTU6630	3	0	22	6	1	3	14	12	6	0	6	1	1	1	1	0	1	3	7	33	25	3	5	14	1	1	0	2	6	2	7	1	7	0	1	0	9	3	5	1	0	3	10	10	0	3	12	2	0
OTU6477	3	0	4	4	2	3	1	4	2	0	0	1	2	3	2	0	2	2	1	4	8	1	0	1	0	1	1	0	0	0	4	0	1	3	0	0	7	1	1	0	0	0	10	3	0	5	6	0	0
OTU6702	5	0	16	7	5	6	3	7	0	0	2	0	0	0	0	0	7	1	4	15	11	2	0	3	0	0	1	5	6	0	2	1	0	0	1	0	10	0	3	0	0	0	5	7	0	2	12	1	0
OTU6621	21	0	10	1	9	15	19	14	0	0	9	1	0	0	0	0	1	0	11	34	21	4	0	7	0	2	1	1	0	0	23	1	1	0	0	0	7	0	1	1	0	1	23	8	0	1	10	9	0
OTU6515	32	0	7	0	25	3	4	8	6	1	33	0	2	1	1	0	0	0	14	16	16	16	0	25	0	1	5	0	13	0	18	7	0	0	22	0	0	0	1	0	0	1	12	5	0	0	1	78	0
OTU6949	1	0	5	1	3	1	0	2	0	0	1	0	0	0	0	0	0	0	0	3	0	0	0	1	0	0	0	0	2	0	0	0	0	0	0	65	0	0	0	0	0	0	6	3	0	0	0	0	0
OTU6551	4	0	0	1	0	1	0	0	0	1	0	0	0	0	1	0	1	0	1	3	0	0	2	1	0	0	1	0	2	1	0	1	0	0	0	0	0	0	1	2	0	0	3	2	0	0	1	1	0
OTU6719	9	0	0	0	8	20	71	8	3	0	71	2	3	12	5	5	0	4	24	81	11	22	18	7	0	1	1	0	8	10	19	2	5	2	0	0	0	10	0	3	0	7	19	19	0	2	22	4	0
OTU6607	4	0	14	1	1	3	6	6	0	0	80	0	0	1	0	0	0	0	2	23	10	2	0	7	0	1	0	0	4	3	5	3	0	0	0	0	0	4	0	0	0	3	8	4	0	0	0	0	0
OTU6701	1	0	0	0	0	0	0	0	0	0	0	0	0	0	0	0	0	0	0	2	0	0	0	1	0	0	0	0	2	0	0	0	0	0	0	0	0	0	0	0	0	0	1	0	0	0	0	0	0
OTU6426	1	0	2	0	35	2	0	0	0	0	0	0	0	0	1	0	0	0	2	0	0	1	1	3	0	0	1	0	2	0	0	2	0	0	0	0	0	0	1	0	0	0	0	1	0	0	1	0	0
OTU6690	274	14	74	0	257	251	165	214	40	56	2569	54	35	132	25	125	0	84	642	347	344	529	82	1326	69	59	162	0	384	99	116	127	46	29	108	0	0	60	78	115	3	113	305	437	3	74	818	393	4
OTU6794	0	0	0	0	0	2	0	0	0	0	0	0	0	0	0	0	0	0	1	0	0	0	0	1	0	0	0	0	2	0	0	0	0	0	0	0	0	0	0	0	0	0	1	3	0	0	0	0	0
OTU6792	0	0	0	0	6	0	0	1	1	1	0	0	0	0	0	2	0	0	3	3	2	3	0	6	0	1	0	0	4	1	1	2	0	0	2	0	0	0	0	0	0	0	2	1	0	0	0	1	0
OTU6756	48	0	0	0	110	9	32	3	2	0	0	0	0	0	0	0	0	0	35	31	43	25	1	19	0	0	0	0	0	0	23	0	1	0	0	0	0	0	3	0	0	0	34	4	0	0	0	79	0
OTU6886	10	0	0	0	6	7	4	6	1	1	1	3	0	2	2	1	0	3	5	17	9	3	2	5	0	0	3	0	1	5	11	0	3	3	0	0	0	0	3	2	0	1	15	8	0	1	12	5	0
OTU6800	35	2	5	1	87	64	15	23	37	16	10	4	8	9	7	24	1	13	212	106	109	80	8	141	0	2	29	0	8	9	68	19	14	2	11	7	3	4	13	6	0	23	45	8	0	9	67	45	0
OTU6588	0	1	0	0	0	0	0	0	2	2	12	0	0	0	0	0	0	0	1	0	0	2	0	0	0	0	17	0	9	0	0	13	0	0	1	0	0	0	0	0	0	0	0	1	0	0	0	0	0
OTU6613	1	0	0	0	2	1	0	0	0	0	0	0	0	0	0	0	0	0	0	0	0	0	0	4	0	0	0	0	1	0	0	0	0	0	0	0	0	0	0	0	0	0	0	0	0	0	0	0	0
OTU6968	1	1	3	5	3	5	4	4	0	0	1	1	0	0	1	0	0	0	2	14	14	0	0	5	0	0	1	1	5	2	4	2	1	2	0	0	6	1	0	1	0	1	9	4	0	1	2	3	0
OTU1857	2	0	1	5	3	1	3	4	0	0	0	0	0	0	0	0	7	0	1	8	4	0	1	1	0	0	0	4	0	0	2	0	0	1	2	0	12	2	0	2	0	0	4	1	0	0	2	1	0
OTU1739	17	0	6	10	7	18	17	19	0	0	0	1	0	2	1	0	7	1	8	6	3	2	1	13	1	0	3	7	0	1	7	0	0	0	0	0	18	0	0	0	0	1	21	20	0	1	4	4	0
OTU1824	7	0	0	4	3	4	9	6	0	0	0	1	0	0	1	0	4	1	3	1	2	1	0	4	0	0	0	11	0	1	2	0	0	0	0	0	27	0	0	0	0	0	9	1	0	0	2	3	0
OTU4649	6	0	9	5	2	5	8	7	0	0	0	0	0	0	0	0	3	1	2	5	7	0	0	2	0	0	0	2	1	0	3	0	0	0	0	0	8	0	0	0	0	0	5	4	0	0	2	4	1
OTU3838	13	0	21	14	7	15	15	20	0	0	0	1	2	0	0	0	4	3	10	16	17	3	0	8	0	0	0	9	0	0	13	0	0	0	0	0	22	0	0	2	0	1	16	14	0	0	20	2	0
OTU4700	8	0	8	11	13	9	11	7	0	0	0	2	0	0	0	0	11	0	9	12	8	2	0	10	0	0	0	20	2	0	8	0	2	0	0	0	17	0	0	1	1	0	10	13	0	0	9	1	0
OTU4083	9	0	5	13	4	14	13	10	1	0	0	0	2	0	0	0	14	0	13	26	10	2	1	9	0	0	0	16	0	1	20	0	1	2	0	0	14	14	0	0	2	2	11	12	0	0	3	6	0
OTU3204	3	0	1	5	2	6	5	6	0	0	0	0	0	0	1	0	8	0	4	3	1	1	0	5	0	0	0	3	0	0	5	0	0	0	0	0	10	0	0	1	0	0	14	8	0	0	8	1	0
OTU4712	1	0	4	0	0	3	1	2	11	1	1	8	6	4	1	15	0	5	2	12	2	0	9	2	2	2	13	2	0	8	1	0	5	0	8	0	2	3	5	7	0	8	7	1	0	10	6	2	0
OTU4894	23	6	2	5	36	64	39	16	3	1	2	10	2	8	5	2	1	12	27	81	48	18	7	12	1	0	0	0	0	8	48	0	11	1	3	0	13	17	4	9	3	4	38	24	0	7	29	10	0
OTU4848	3	1	3	1	10	5	0	1	1	1	1	2	1	2	1	4	0	4	2	5	1	2	0	7	0	0	1	0	1	1	3	19	6	0	1	0	0	2	2	4	1	2	2	2	0	3	4	4	0
OTU5558	7	0	0	2	2	2	2	4	0	0	0	0	0	7	0	0	2	0	1	5	0	1	0	0	0	0	0	0	0	1	4	0	1	0	1	0	3	0	0	0	0	1	2	2	0	0	4	1	0
OTU5408	7	0	5	3	4	12	6	0	0	0	0	0	0	2	1	0	1	1	2	7	3	1	0	2	0	1	1	3	0	0	1	0	0	0	0	12	7	3	2	2	1	0	10	1	0	0	0	3	0
OTU5264	5	0	0	0	5	10	3	4	0	0	0	1	1	3	1	0	2	5	0	7	0	0	0	8	2	0	4	0	0	2	2	1	2	0	3	1	3	1	2	2	0	1	2	4	0	2	6	1	0
OTU3762	0	0	0	0	3	0	1	0	0	0	0	0	0	0	0	1	0	0	0	1	0	0	1	1	1	0	0	0	1	0	0	1	0	0	0	6	0	0	0	0	0	0	0	1	0	0	0	1	3
OTU4879	0	0	0	1	6	0	1	3	25	7	9	7	9	19	11	20	0	7	2	0	1	0	9	2	4	1	5	1	25	15	0	20	22	2	8	0	0	12	22	8	0	4	2	1	0	5	2	1	0
OTU4747	2	6	2	0	2	3	5	3	128	54	372	147	180	169	97	64	0	99	0	5	10	0	220	8	13	51	59	0	229	183	7	612	143	28	79	0	0	146	236	127	1	69	9	3	0	106	2	0	0
OTU4758	1	2	0	0	3	0	1	0	47	18	76	61	64	55	27	42	0	22	1	2	0	0	36	3	5	32	30	0	121	71	0	256	41	13	42	0	0	26	56	64	0	13	1	1	0	36	0	1	2
OTU4799	0	0	2	0	0	0	0	0	4	2	2	8	16	11	4	9	0	12	0	1	0	0	9	0	0	6	9	0	0	30	0	1	8	6	4	0	0	10	23	35	0	3	0	1	0	17	3	0	0
OTU4331	0	0	1	0	0	0	0	0	81	21	4	83	42	53	26	28	0	52	0	0	0	0	24	4	4	5	56	0	4	94	1	3	27	77	32	0	0	33	65	115	1	24	0	0	0	44	3	0	0
OTU4589	0	0	0	0	0	1	0	0	3	3	4	4	5	4	1	12	0	5	0	0	0	0	3	0	0	0	1	0	6	6	0	34	11	0	1	0	0	11	12	1	0	4	0	0	0	0	0	0	0
OTU3659	4	22	2	1	4	9	2	5	177	103	67	289	295	310	144	54	2	411	2	14	4	0	179	3	94	68	116	1	50	340	9	244	186	170	99	0	4	113	297	328	9	187	9	8	1	291	1	1	69
OTU4325	12	60	14	5	7	24	24	10	539	130	495	571	697	795	303	388	8	876	18	31	12	1	692	16	190	172	288	5	211	684	48	784	623	415	359	0	10	472	690	789	27	343	40	23	0	635	11	4	92
OTU3702	0	5	0	0	0	0	0	0	16	10	22	43	36	29	17	12	0	27	2	0	0	0	46	0	10	15	1	0	20	17	1	35	44	38	7	0	0	29	44	19	0	12	0	1	0	20	0	0	4
OTU5607	0	0	2	0	1	3	0	1	1	0	0	2	1	3	7	0	0	17	1	2	0	0	2	0	0	0	3	0	0	4	3	1	5	0	1	0	1	11	10	6	0	4	5	0	0	6	0	1	0
OTU5373	0	2	1	1	0	1	3	1	36	9	35	107	114	79	74	51	0	56	0	1	0	0	93	2	9	18	43	0	17	95	0	12	78	33	19	0	0	46	98	77	0	47	5	1	0	49	0	0	0
OTU4705	0	0	2	1	1	0	1	0	3	2	7	6	6	4	3	1	0	2	0	3	0	0	1	0	0	9	0	0	14	9	1	29	11	5	1	0	0	9	8	1	0	0	1	0	0	3	0	0	0
OTU3907	5	0	1	2	4	6	1	5	0	0	0	0	0	0	0	0	4	0	0	4	1	2	0	2	0	0	0	5	0	0	2	1	0	1	0	251	9	0	0	1	0	1	9	2	0	0	1	1	0
OTU4487	2	0	2	0	1	1	0	0	0	0	0	0	0	0	0	0	1	0	0	0	0	0	0	0	0	0	0	1	0	0	0	1	0	0	0	628	2	0	0	0	0	0	4	1	0	0	1	0	0
OTU3466	5	0	1	9	2	5	2	7	0	1	0	0	0	1	0	1	6	0	2	4	1	1	0	3	0	0	0	1	1	2	6	0	0	1	0	0	4	0	0	3	0	0	13	3	0	0	0	1	0
OTU3488	13	0	6	14	7	21	7	6	0	0	0	0	1	1	0	0	10	3	5	16	11	2	0	1	0	0	0	5	0	0	9	0	0	0	0	0	11	0	1	0	1	1	16	5	0	1	4	1	0
OTU5364	0	4	0	0	0	0	0	0	4	5	2	2	0	2	0	12	0	1	0	0	0	0	1	2	0	18	0	0	4	0	1	5	1	0	2	0	0	1	1	1	1	0	0	0	0	2	0	0	1
OTU5559	2	0	0	1	0	1	0	3	0	0	0	1	0	0	0	0	0	0	0	0	0	0	0	2	0	0	0	0	0	1	0	3	1	0	0	14	1	0	2	0	0	0	0	3	0	0	1	0	0
OTU7068	3	0	1	1	4	16	8	4	4	0	1	3	5	7	8	2	0	6	2	6	0	2	2	3	3	1	5	3	1	7	2	0	7	23	1	0	0	2	4	13	0	0	13	5	0	5	1	2	0
OTU7132	27	0	3	4	46	83	62	23	15	3	2	21	18	34	40	4	1	20	19	60	11	18	32	48	7	2	24	7	3	22	14	7	53	126	6	0	1	18	33	29	0	17	50	50	0	27	8	24	0
OTU7081	6	1	1	0	10	10	10	8	6	2	8	1	3	5	3	2	1	5	3	6	4	4	7	16	1	4	0	0	9	4	6	6	17	9	2	0	0	0	4	3	0	1	6	4	0	0	0	2	0
OTU7360	8	0	2	0	13	12	8	7	15	1	16	8	2	17	11	0	0	18	5	15	7	4	20	32	25	4	8	1	21	35	4	17	11	20	2	0	1	10	16	22	0	16	4	35	0	16	8	12	0
OTU7362	0	0	9	0	16	10	12	19	16	5	4	4	3	15	15	7	1	13	8	18	8	1	11	34	15	6	1	0	14	29	5	27	20	11	6	0	1	4	26	26	0	16	10	31	0	16	6	13	0
OTU7126	22	0	11	50	15	14	15	35	0	0	0	0	0	0	0	0	50	1	16	14	11	4	0	21	0	0	0	42	0	0	11	0	1	0	0	0	34	0	0	0	0	0	25	13	0	0	16	1	0
OTU5774	14	0	4	15	16	18	12	8	1	0	0	0	0	3	0	0	14	0	2	21	5	1	1	6	0	0	0	9	0	0	5	0	1	0	0	0	17	0	0	0	0	0	15	16	0	0	6	2	0
OTU6449	8	0	8	15	3	12	18	6	0	0	0	0	0	0	0	0	11	0	3	9	12	2	0	5	0	0	0	9	0	0	8	0	0	0	0	0	9	0	0	2	0	0	1	2	0	0	4	4	0
OTU7097	12	0	9	10	11	8	5	12	0	0	0	0	0	0	0	0	22	0	1	6	0	0	0	7	0	0	0	19	0	0	3	0	0	0	0	0	4	0	0	0	0	0	16	4	0	0	11	3	0
OTU6259	3	0	4	7	2	6	3	3	0	0	0	0	0	0	0	0	10	0	3	8	0	1	0	3	0	0	0	6	0	0	7	0	1	0	0	0	13	0	0	0	0	0	5	4	0	2	7	2	0
OTU6292	7	0	2	18	3	10	11	7	0	0	0	0	0	0	0	0	14	0	3	15	7	2	0	1	0	0	0	15	0	0	14	0	0	2	0	0	11	0	0	0	0	0	13	9	0	0	4	6	0
OTU5850	7	0	2	4	2	2	6	2	0	0	0	0	0	0	0	0	13	0	1	4	0	1	0	0	0	0	0	12	0	0	8	0	0	0	0	0	10	0	0	0	0	0	6	6	0	0	0	0	0
OTU5712	4	0	0	4	5	7	5	2	0	0	0	0	0	0	0	0	12	0	3	5	0	0	0	0	0	0	0	11	1	1	2	0	0	0	0	0	6	0	0	0	0	0	6	5	0	0	2	3	0
OTU7015	3	0	1	1	0	4	5	0	0	0	11	0	2	5	2	0	0	1	5	4	4	7	10	1	0	1	0	0	7	0	6	3	7	3	4	0	0	4	1	0	0	0	2	6	0	0	1	2	0
OTU7154	3	1	4	0	8	1	4	4	5	1	30	1	3	3	10	2	0	3	2	3	3	2	4	7	1	8	8	1	18	7	3	5	7	5	2	0	3	1	9	0	0	2	3	2	0	2	2	4	0
OTU6698	7	0	1	0	8	12	3	6	1	1	0	2	2	9	2	0	0	1	4	10	4	1	0	28	0	0	1	1	1	0	3	3	1	2	1	0	0	0	2	2	0	2	14	14	0	4	7	0	0
OTU6743	2	0	11	9	8	2	4	5	4	0	0	1	0	1	1	0	8	1	4	9	10	5	3	11	0	0	3	7	1	0	7	0	2	5	0	0	6	0	4	1	0	0	1	6	0	2	1	5	0
OTU6748	0	0	8	7	1	1	0	1	1	0	0	1	0	4	0	0	1	0	2	1	1	0	0	3	0	1	1	5	0	1	3	5	4	1	0	0	10	0	0	2	0	1	1	4	0	0	2	5	0
OTU6231	7	0	1	2	8	4	6	3	12	3	22	2	5	3	0	3	1	1	3	5	9	3	5	4	3	19	4	0	89	2	4	10	8	13	1	0	0	0	9	2	0	1	10	1	0	3	1	1	0
OTU6216	4	2	0	0	8	7	3	0	7	0	19	0	0	3	2	2	0	1	0	5	5	1	5	7	0	1	1	12	12	2	2	2	1	7	1	0	0	1	2	3	0	0	2	0	0	3	2	2	0
OTU5958	0	0	1	1	9	4	1	0	6	0	14	6	11	4	7	4	0	3	0	2	3	4	9	2	0	9	3	0	20	1	0	5	8	15	1	0	0	3	4	7	0	2	6	1	0	13	1	1	0
OTU6303	11	0	1	6	27	43	15	7	9	0	4	4	4	24	6	2	8	8	13	32	15	8	4	33	2	3	22	15	3	8	16	0	12	23	6	0	1	8	5	17	0	16	25	22	0	14	14	7	0
OTU6206	8	0	3	0	31	19	19	4	9	4	81	7	3	14	13	7	0	6	9	49	19	12	32	10	0	23	10	0	76	8	25	44	14	16	4	0	0	20	12	3	0	13	16	10	0	4	9	7	0
OTU6276	6	0	2	1	12	11	8	5	2	0	1	1	3	4	1	0	1	3	8	16	9	3	2	7	0	2	1	2	2	3	11	0	3	3	0	0	2	0	0	2	0	1	10	7	0	1	6	3	0
OTU5502	0	0	5	1	1	0	3	4	0	0	0	0	0	1	0	0	2	0	2	4	0	0	0	1	0	0	0	1	0	0	2	0	0	0	0	0	1	0	0	0	0	0	1	0	0	0	1	7	0
OTU5649	2	0	11	8	3	3	5	8	0	0	0	0	0	0	0	1	6	0	1	5	2	0	0	4	0	0	0	11	0	0	4	0	0	0	0	0	4	0	0	0	0	0	3	8	0	0	4	4	0
OTU6622	7	0	0	0	10	23	10	2	3	3	4	4	7	9	12	1	0	0	9	15	20	6	6	7	3	1	9	0	4	2	4	0	9	10	7	0	1	3	6	4	0	2	3	4	0	1	2	1	0
OTU6410	8	0	2	3	9	10	15	7	1	0	0	0	0	1	0	0	7	3	5	9	3	3	3	16	0	0	2	6	0	3	6	0	0	2	0	0	8	0	1	0	0	0	3	10	0	0	16	2	0
OTU6707	12	0	0	0	20	23	8	5	5	0	3	5	3	12	6	0	0	6	8	12	6	7	7	12	2	6	17	4	13	5	9	1	2	18	0	0	0	8	6	6	1	7	2	26	0	6	9	6	0
OTU5189	8	0	1	6	4	11	1	20	0	0	0	0	0	0	0	0	27	0	1	4	2	1	0	4	0	0	0	25	0	0	2	0	0	0	0	0	9	0	0	0	0	0	8	8	0	0	9	0	0
OTU5208	9	0	2	9	2	8	6	6	0	0	0	0	0	0	0	0	16	0	1	2	2	0	0	7	0	0	0	18	0	0	2	0	0	1	0	0	3	0	0	0	0	0	7	8	0	0	4	0	0
OTU5329	38	0	16	77	9	47	55	25	0	0	0	0	0	0	0	0	145	0	30	56	31	9	1	15	0	0	0	80	0	1	49	0	0	0	0	0	18	0	0	0	0	0	26	15	0	0	28	14	0
OTU5345	10	0	2	20	12	20	18	11	0	0	0	0	0	0	0	0	14	0	9	17	4	1	0	14	0	0	0	16	0	0	14	0	0	0	0	0	8	1	3	0	0	0	10	20	0	1	11	12	0
OTU5366	36	0	12	45	39	52	43	31	0	0	0	0	1	0	0	2	54	0	17	53	23	11	0	19	0	0	0	70	0	1	59	1	1	0	1	0	30	1	0	1	0	0	39	25	0	0	19	21	0
OTU5348	2	0	1	10	6	4	2	3	0	0	0	0	0	0	1	0	9	0	2	2	1	1	0	1	0	0	0	14	0	0	7	0	0	0	0	0	8	0	0	0	0	0	4	3	0	0	3	2	0
OTU5236	7	0	0	5	9	5	4	4	0	0	0	0	0	0	0	0	8	0	2	6	2	2	0	3	0	0	0	1	0	0	4	0	0	0	0	0	1	0	0	0	0	0	15	2	0	0	5	4	0
OTU7234	3	0	2	15	0	7	3	3	0	0	0	0	0	0	0	0	15	0	1	1	2	1	0	0	0	0	0	10	0	0	5	0	0	0	0	0	11	0	0	0	0	0	6	3	0	0	4	0	0
OTU7368	13	0	2	33	5	12	11	5	0	0	0	0	0	0	0	0	31	0	7	9	8	5	0	0	0	0	0	26	0	0	9	0	0	0	0	0	10	0	0	0	0	0	16	0	0	0	3	1	0
OTU3298	6	0	2	11	12	16	3	5	0	0	0	0	0	0	0	0	9	0	3	5	2	0	0	1	0	0	0	8	0	0	4	0	0	0	0	0	12	0	0	0	0	0	8	1	0	0	4	3	0
OTU4987	4	0	1	4	1	12	8	1	0	0	0	0	1	0	0	0	5	0	6	8	9	0	0	4	0	0	0	5	0	0	1	0	0	0	0	0	3	0	0	0	0	0	2	1	0	0	4	5	0
OTU4496	1	0	1	6	0	1	1	0	0	0	0	0	0	0	0	0	2	0	0	2	2	1	0	0	0	0	0	4	0	0	0	0	1	0	0	0	0	0	0	0	0	0	1	0	0	0	0	0	0
OTU5397	4	0	0	2	29	29	6	0	5	0	0	2	0	2	5	0	0	1	4	5	9	1	2	8	0	0	0	0	3	0	10	1	1	5	0	0	0	1	3	5	0	1	10	3	0	0	4	7	0
OTU5341	4	0	2	16	8	5	8	3	0	0	0	0	0	0	0	0	12	0	5	8	14	1	0	2	0	0	0	13	0	0	9	0	0	0	0	0	10	0	0	0	0	0	3	0	0	0	7	6	0
OTU5362	7	0	0	10	11	14	3	2	0	0	0	0	0	0	0	0	5	0	4	2	7	1	0	1	0	0	0	0	0	0	8	0	0	0	0	0	4	0	1	1	0	0	3	1	0	0	4	3	0
OTU5654	3	0	2	8	2	0	1	4	0	0	0	0	0	0	0	0	14	0	1	5	2	2	0	3	0	0	0	3	0	0	2	0	0	0	0	0	20	0	0	0	0	0	3	0	0	0	1	0	0
OTU5647	2	0	1	9	1	8	1	7	0	0	0	0	0	0	0	0	9	0	2	3	1	1	0	2	0	0	0	10	0	0	3	0	0	0	0	0	18	0	0	0	0	0	3	4	0	0	0	0	0
OTU1694	0	0	0	1	0	0	0	0	0	0	0	0	0	0	0	0	0	0	0	0	0	0	0	0	0	0	0	0	0	0	0	0	0	0	0	0	0	0	0	0	0	0	0	0	0	0	0	0	0
OTU183	0	0	0	0	0	0	0	0	0	0	0	0	0	0	0	0	0	0	0	0	0	0	0	0	0	0	0	0	0	0	0	0	0	0	0	0	0	0	0	0	0	0	0	0	0	0	0	0	0
OTU1790	0	0	0	0	0	0	0	0	0	0	0	0	0	0	0	0	0	0	0	1	0	0	0	0	0	0	0	0	0	0	0	0	0	0	0	14	0	0	0	0	0	0	0	0	2	0	0	0	0
OTU2001	0	0	0	0	0	0	0	0	0	0	0	0	0	0	0	0	0	0	0	0	0	0	17	0	0	1	0	0	1	0	0	0	0	0	0	0	0	50	0	0	0	0	0	0	0	0	0	0	0
OTU1699	0	0	0	0	0	0	0	0	0	0	0	0	0	0	0	0	0	0	0	0	0	0	13	0	0	0	0	0	1	0	0	0	0	2	0	0	0	30	0	0	0	0	0	0	0	0	0	0	0
OTU1490	0	0	0	0	0	0	0	0	0	0	0	0	0	0	0	0	0	0	0	0	0	0	0	0	2	0	0	0	1	0	0	0	0	0	0	0	0	2	0	0	0	0	0	0	0	0	0	0	1
OTU1401	0	0	0	0	0	0	0	0	0	0	0	3	0	1	0	0	0	0	0	0	0	0	1	0	1	2	0	0	0	0	0	0	0	1	0	13	0	0	0	0	5	0	0	0	5	0	0	0	0
OTU1453	0	4	0	0	0	0	0	0	0	0	0	4	2	0	1	0	1	0	0	0	0	0	0	0	3	2	0	0	4	0	0	0	0	1	0	90	0	18	0	0	3	0	0	0	3	0	0	0	1
OTU1526	10	0	2	1	3	3	8	3	0	0	0	0	0	0	0	0	1	0	15	1	11	0	0	5	0	0	0	0	0	1	26	0	0	0	0	0	1	0	0	0	0	0	2	6	0	0	5	1	0
OTU6843	3	0	5	0	5	11	5	11	0	0	0	1	0	0	0	0	1	0	8	7	5	0	0	1	0	0	0	0	0	0	6	0	0	0	0	0	4	0	0	0	0	0	16	9	0	0	3	0	1
OTU1470	4	0	1	1	2	2	3	2	0	0	0	0	0	0	0	0	0	0	6	1	6	0	0	3	0	0	0	1	0	0	12	0	0	0	1	0	0	0	0	0	0	1	2	0	0	0	4	0	0
OTU1397	8	0	0	0	1	12	15	3	0	0	0	0	0	0	0	0	0	0	9	4	10	0	0	4	0	0	0	0	0	0	9	0	0	0	0	0	0	0	0	0	0	0	2	1	0	0	4	0	0
OTU1395	0	2	0	0	0	0	0	0	0	0	2	0	2	2	0	0	0	0	0	0	0	1	13	0	0	0	0	0	0	0	1	1	0	0	0	63	0	12	0	0	1	0	0	0	0	0	0	1	1
OTU2637	0	0	0	0	0	0	0	0	0	0	0	0	0	0	0	0	0	0	0	0	0	0	0	0	0	0	0	0	0	0	0	0	0	0	0	0	0	0	0	0	0	0	0	0	0	0	0	0	0
OTU2660	0	0	0	0	0	0	0	0	0	0	0	0	0	0	0	0	0	0	0	0	0	0	0	0	0	0	0	0	0	0	0	0	0	0	0	0	0	0	0	0	0	0	0	0	0	0	0	0	0
OTU1242	4	0	0	0	1	4	2	2	0	0	0	0	0	0	0	0	0	0	1	4	8	0	0	0	0	0	1	0	0	0	3	0	0	0	0	0	0	0	0	0	0	0	2	0	0	0	1	1	0
OTU1760	2	0	4	2	1	5	3	5	0	0	1	0	0	1	0	0	1	0	1	7	7	1	0	3	0	0	0	2	3	0	6	0	0	0	0	0	1	0	0	0	0	0	1	7	0	0	6	2	0
OTU7136	5	0	3	3	3	8	8	4	0	0	0	0	0	0	0	0	1	0	12	5	1	1	0	7	7	0	0	0	0	1	9	1	0	0	0	0	11	0	0	0	0	1	7	11	0	0	5	3	0
OTU6205	4	0	3	3	3	2	5	9	0	0	0	0	0	0	0	0	5	0	3	2	0	2	0	10	0	0	0	1	0	0	4	0	0	0	0	0	5	0	0	0	0	0	7	5	0	0	15	0	0
OTU1829	54	2	13	53	21	61	117	11	0	0	0	0	0	0	0	0	47	0	56	111	87	28	1	10	0	0	0	25	0	0	106	0	1	1	0	0	53	0	0	1	0	0	52	17	0	0	28	27	0
OTU1662	8	0	11	6	5	7	1	9	0	0	0	0	1	0	0	0	7	0	7	5	9	1	0	5	0	0	0	6	0	0	14	0	1	0	0	0	15	0	0	0	0	1	6	9	0	0	5	1	0
OTU1802	20	0	12	27	14	30	17	16	1	0	0	0	0	0	0	0	19	1	8	19	15	7	0	15	0	0	0	12	0	0	10	0	1	0	0	0	38	0	0	3	0	0	23	19	0	1	15	3	0
OTU3895	0	0	4	9	2	7	5	2	0	0	0	0	0	0	0	0	9	0	2	3	2	0	0	1	0	0	0	6	0	0	5	0	0	0	0	0	29	0	0	0	0	0	4	1	0	0	5	0	0
OTU3900	29	0	34	46	27	49	22	30	0	0	0	4	2	1	0	0	44	5	12	40	25	7	2	32	1	0	0	54	0	2	25	0	0	0	1	0	78	0	0	0	1	0	43	33	0	0	28	10	0
OTU3780	14	0	21	49	16	40	16	35	0	0	0	0	0	1	0	0	41	0	17	31	23	9	1	15	0	0	0	46	0	2	17	0	0	0	0	0	71	2	1	0	0	0	33	22	0	0	19	2	1
OTU3799	4	0	11	9	1	2	5	12	0	0	0	0	0	0	0	0	7	0	4	11	6	2	0	9	0	0	0	4	0	0	7	0	0	0	0	0	26	1	0	0	0	0	8	8	0	0	12	3	0
OTU4108	15	0	30	22	22	39	11	24	0	0	0	0	0	0	0	0	17	1	14	14	22	2	2	28	0	0	1	21	0	0	16	0	1	0	0	0	59	0	0	1	0	1	23	24	0	1	26	5	0
OTU3587	1	0	0	2	0	0	7	4	0	0	0	0	0	0	0	0	6	0	10	20	8	2	0	1	0	0	0	3	0	0	10	0	0	0	0	0	9	0	0	0	0	0	3	1	0	0	1	3	0
OTU1563	0	0	1	13	0	0	0	1	0	0	0	0	0	0	0	0	9	0	0	0	0	0	0	0	1	0	0	10	0	0	0	0	0	0	0	0	6	0	0	0	0	0	0	4	0	0	0	0	0
OTU4070	1	0	1	18	2	1	2	1	0	0	0	0	0	0	0	0	5	0	3	4	6	0	1	2	0	0	0	9	0	0	2	0	0	0	1	0	26	0	0	0	0	0	13	6	0	0	7	4	0
OTU3860	2	0	2	7	1	0	1	9	0	0	0	0	0	0	0	0	5	0	0	2	0	1	0	1	0	0	0	8	0	0	1	0	0	0	0	0	13	0	0	0	0	0	6	5	0	0	10	1	0
OTU3768	2	0	3	18	5	3	1	1	0	0	0	0	0	0	0	0	9	0	0	5	2	0	0	1	0	0	0	11	0	0	1	0	1	0	0	0	20	0	0	0	0	0	7	4	0	0	4	0	0
OTU3398	21	0	6	24	20	42	12	41	3	1	0	0	6	4	5	0	19	5	8	33	19	2	1	24	0	0	0	14	0	3	14	0	1	3	0	0	53	2	0	3	0	2	44	37	0	4	46	7	1
OTU3383	4	0	3	10	8	9	11	17	3	0	0	0	1	8	3	0	7	0	5	15	15	3	2	11	0	2	0	11	0	1	10	0	0	0	0	0	30	0	2	1	0	4	9	16	0	0	16	6	0
OTU3395	24	0	3	20	19	26	8	23	0	0	0	0	0	0	3	1	15	3	5	16	17	1	0	17	0	0	3	15	0	2	14	0	1	0	0	0	36	0	1	3	0	2	38	19	0	2	38	1	0
OTU2861	11	0	0	5	8	17	2	7	1	0	0	0	0	0	1	0	9	0	3	7	11	1	0	10	0	0	0	3	0	1	2	0	0	0	0	0	8	0	0	0	0	1	12	6	0	1	4	3	0
OTU3723	12	0	3	10	16	17	1	6	0	0	1	0	1	4	0	0	4	1	1	12	6	1	3	9	0	0	0	4	0	0	7	0	0	0	0	0	19	0	0	0	0	3	18	8	0	3	11	5	0
OTU3951	0	0	0	3	0	0	0	1	0	0	0	0	0	0	0	0	2	0	0	1	2	0	0	0	0	0	0	5	0	0	1	0	0	1	0	0	8	0	0	0	0	0	2	1	0	0	0	0	0
OTU4057	4	0	0	8	4	7	4	5	2	0	0	0	0	0	0	0	5	2	3	8	4	2	1	3	0	0	1	8	0	0	2	0	1	0	0	0	11	0	0	0	0	0	8	5	0	2	4	2	0
OTU4068	3	0	1	5	1	0	1	3	0	0	0	0	0	0	0	0	3	0	2	0	6	1	1	1	0	0	0	3	0	0	0	0	0	0	0	0	22	0	0	0	0	0	7	3	0	0	2	1	0
OTU3569	4	0	0	19	4	1	1	7	0	0	0	0	0	0	0	0	7	0	1	1	3	0	0	1	0	0	0	4	0	0	0	0	2	0	0	0	18	0	0	0	0	0	4	4	0	0	4	0	0
OTU4028	11	0	14	24	3	10	0	11	1	0	0	0	0	0	1	0	24	0	4	12	4	2	0	4	0	0	0	16	0	0	5	0	0	1	0	0	37	0	0	0	0	0	20	11	0	0	12	3	0
OTU3453	4	0	47	18	5	4	5	16	0	0	1	0	0	0	0	0	18	0	9	8	10	2	0	9	0	0	0	19	0	0	11	0	0	0	0	0	83	0	0	1	0	0	5	8	0	0	12	7	0
OTU3504	10	0	35	61	11	8	4	35	0	0	0	1	0	0	2	1	41	0	7	12	19	2	0	7	0	0	0	39	0	0	10	0	4	1	0	0	58	0	0	0	0	0	16	11	0	0	14	0	0
OTU3747	1	0	1	6	2	1	2	4	0	0	0	0	0	0	0	0	4	0	4	6	2	0	0	0	0	0	0	7	0	0	3	0	0	0	0	0	9	0	0	0	0	0	1	0	0	0	2	1	0
OTU4001	14	0	28	95	10	9	11	27	0	1	0	0	1	0	1	1	56	0	8	28	21	8	1	4	1	0	0	61	0	0	11	0	3	1	2	0	113	0	0	0	0	2	22	10	0	0	18	3	0
OTU1684	24	0	9	19	12	26	9	30	4	0	0	0	0	0	0	0	20	1	10	26	22	6	1	18	0	0	0	26	0	2	8	0	1	0	1	0	36	0	0	1	0	0	37	28	0	0	34	6	0
OTU1940	2	0	3	1	2	1	0	12	0	0	0	0	0	0	0	0	0	0	0	3	1	0	0	6	0	0	0	0	0	0	2	0	0	0	0	0	14	0	0	0	0	0	5	8	0	1	7	0	0
OTU1577	17	0	4	15	6	7	7	17	0	0	1	0	2	0	0	0	11	0	18	20	18	5	2	9	2	0	0	12	1	0	10	0	0	0	0	0	23	0	0	2	0	0	12	9	0	1	16	9	0
OTU2248	17	0	8	14	15	18	10	13	1	0	0	0	0	0	0	0	9	1	11	16	20	10	0	15	0	0	0	12	0	2	18	0	0	0	0	0	29	0	1	0	0	0	18	16	0	2	16	4	0
OTU2252	4	0	2	4	1	5	0	5	0	0	0	0	0	0	0	0	1	0	4	0	0	0	0	5	2	0	0	2	0	0	1	0	0	0	0	0	18	0	0	0	0	0	3	2	0	0	8	2	0
OTU1446	8	0	4	7	7	5	0	2	0	0	0	0	0	0	0	0	9	1	1	2	7	2	0	9	0	0	1	3	0	0	0	0	0	1	0	0	18	0	0	0	0	0	3	8	0	0	7	0	0
OTU1842	8	0	8	10	4	9	5	25	0	0	0	0	0	0	0	0	9	0	5	13	11	3	0	9	0	0	0	10	0	0	9	0	1	0	0	0	47	0	0	0	0	0	12	11	0	0	23	2	0
OTU1834	6	0	2	86	1	4	6	3	0	0	0	0	2	0	0	2	82	0	3	4	3	3	2	1	0	0	0	84	0	0	4	0	1	0	0	0	30	0	0	0	0	0	3	2	0	0	0	1	0
OTU3259	1	0	2	6	0	1	0	1	0	0	0	0	0	0	0	0	11	0	0	0	3	0	0	0	0	0	0	14	0	0	1	0	0	0	0	0	2	0	0	1	0	0	4	0	0	0	0	1	0
OTU4441	5	0	13	14	3	8	3	9	0	0	0	0	0	0	0	0	15	0	8	14	7	2	0	3	1	0	0	11	0	1	3	0	2	0	1	0	27	0	2	0	0	0	11	2	0	1	5	1	0
OTU4206	5	0	9	21	1	2	1	10	0	0	0	0	0	1	0	0	5	0	3	5	6	6	0	0	0	0	0	7	0	0	5	0	0	0	0	0	26	0	0	0	0	0	1	1	0	0	3	1	0
OTU3221	52	0	36	34	35	92	29	57	4	0	2	1	0	7	3	0	48	5	42	152	54	25	1	35	1	2	2	36	0	6	33	0	3	9	1	0	93	4	3	2	3	2	58	33	0	1	39	13	0
OTU4881	1	0	56	5	2	1	0	25	0	1	0	0	0	0	1	0	2	0	3	1	2	1	0	9	0	0	0	4	0	0	1	0	0	0	0	0	80	0	0	0	0	0	5	17	0	1	24	0	0
OTU4880	32	0	29	33	14	24	18	21	1	0	2	1	1	2	0	0	38	0	25	74	31	12	0	16	0	0	0	31	0	0	14	0	0	2	0	0	81	3	1	0	0	0	21	26	0	0	10	10	0
OTU5307	16	0	19	8	17	13	8	19	0	0	0	1	1	0	0	1	8	0	14	50	13	1	0	9	0	1	0	8	0	0	18	0	0	0	0	0	30	0	1	0	0	0	28	15	0	0	17	7	0
OTU5270	3	0	11	11	2	4	8	2	0	0	0	0	0	0	1	0	11	0	6	36	8	4	0	3	0	0	0	3	0	0	14	0	0	0	0	0	12	0	0	0	0	0	6	4	0	0	7	2	0
OTU4877	0	0	4	2	0	1	1	2	0	0	0	0	0	0	0	0	1	0	13	26	8	2	0	3	0	0	0	3	0	0	13	0	0	0	0	0	8	0	0	0	0	0	1	1	0	0	3	2	0
OTU5180	31	0	85	121	14	37	29	66	0	0	1	0	1	1	0	0	102	0	35	86	56	18	0	23	0	0	0	94	0	2	36	0	3	0	0	0	288	0	1	1	0	0	31	40	0	0	35	7	0
OTU5398	24	0	85	124	18	23	29	47	2	0	0	0	0	1	0	0	66	0	16	80	47	9	1	8	0	0	0	59	0	1	41	0	1	0	0	0	227	4	0	0	0	0	42	20	0	0	12	8	0
OTU5349	20	0	10	29	11	20	20	28	1	0	0	0	0	0	1	0	18	0	21	38	26	12	0	10	0	0	0	11	0	0	17	0	1	0	0	0	55	1	0	0	0	0	14	15	0	1	16	6	0
OTU5422	5	0	13	15	1	6	7	10	0	0	0	0	0	0	0	1	8	0	3	7	3	0	0	1	0	0	0	5	0	0	4	0	0	0	1	0	31	0	0	0	0	0	4	2	0	0	10	1	0
OTU1450	7	0	5	27	4	10	3	7	1	0	0	0	1	1	0	0	9	0	4	0	5	0	0	4	0	0	0	3	0	1	1	0	0	1	0	0	28	0	0	1	0	0	8	11	0	3	2	0	0
OTU938	0	0	3	10	0	0	0	1	0	0	0	0	0	0	0	0	9	0	0	0	0	0	0	0	0	0	0	5	0	0	0	0	1	0	0	0	15	0	0	0	0	0	3	2	0	0	0	1	1
OTU839	2	0	0	1	1	0	5	1	0	0	0	0	0	0	0	0	6	0	2	4	1	0	0	0	0	0	0	0	0	0	5	0	0	0	0	0	3	0	2	0	0	0	2	1	0	0	1	2	0
OTU1238	4	0	18	24	0	1	2	9	0	0	0	1	0	0	0	0	5	0	1	12	4	1	0	3	0	0	0	16	0	0	3	0	1	0	0	0	38	0	0	0	0	1	3	5	0	0	8	1	0
OTU698	1	0	3	5	0	8	2	3	0	0	0	0	0	0	0	0	1	1	2	13	10	2	0	3	0	0	0	3	0	0	4	0	0	1	0	0	11	0	0	0	0	0	6	3	0	0	2	2	0
OTU1418	0	0	0	0	0	0	0	0	0	0	0	0	0	0	0	0	0	0	0	0	1	0	0	1	0	0	0	0	0	0	0	0	0	0	0	0	0	0	0	0	0	0	1	0	0	0	0	0	0
OTU1214	0	0	2	3	3	3	2	4	0	0	0	0	0	0	2	0	2	0	2	6	2	0	0	4	0	3	0	1	0	0	1	0	0	0	2	0	2	0	0	0	0	0	3	2	0	1	0	0	0
OTU1198	6	0	5	6	10	19	13	11	0	0	0	0	0	4	3	0	2	0	3	16	28	6	1	10	0	0	1	3	0	6	13	0	3	3	0	0	15	0	3	0	0	2	13	31	0	1	6	5	0
OTU2592	5	0	4	20	1	4	5	9	0	0	0	0	0	0	0	0	11	0	3	10	9	1	0	8	0	0	0	14	0	0	7	0	0	0	0	0	42	0	0	0	0	0	10	11	0	0	6	2	0
OTU2578	2	0	4	10	4	2	0	6	0	1	0	0	0	3	0	0	4	0	2	4	4	0	0	4	0	0	0	1	0	3	1	0	3	0	0	0	33	0	1	0	0	2	3	7	0	3	2	1	0
OTU3818	2	0	4	4	2	0	1	6	0	0	0	0	1	0	0	0	6	2	1	2	1	0	0	1	0	0	2	6	0	0	0	0	0	0	0	0	15	0	0	0	0	0	0	2	0	0	1	0	0
OTU2709	3	0	9	14	2	3	2	5	0	0	0	0	0	3	1	0	15	0	1	6	2	1	0	2	0	0	1	4	0	1	1	0	0	0	0	0	42	0	0	0	0	0	5	4	0	0	3	0	0
OTU2585	1	0	0	4	0	0	0	1	0	0	0	0	0	3	0	1	2	0	1	0	0	0	0	2	0	0	0	3	0	0	0	0	1	0	0	0	30	0	1	0	0	0	1	0	0	0	3	0	0
OTU2755	1	0	1	3	0	0	0	0	0	0	0	0	0	0	0	0	0	0	1	0	1	0	0	0	0	0	0	1	0	0	0	0	0	0	0	0	7	0	0	1	0	0	0	0	0	0	0	0	0
OTU3362	0	0	1	15	0	0	0	3	0	0	0	0	0	0	0	0	14	0	3	0	0	0	0	0	0	0	0	9	0	0	1	0	1	0	0	0	61	0	0	0	0	0	0	0	0	0	0	1	0
OTU2565	0	0	3	16	0	1	0	2	0	0	0	0	0	0	1	0	20	0	0	1	0	0	0	3	0	0	0	33	0	0	1	0	0	0	0	0	61	0	0	0	0	1	0	6	0	0	0	0	0
OTU2757	7	0	8	64	3	6	2	4	0	0	0	5	1	0	0	0	39	2	2	6	4	0	1	0	0	0	0	44	0	0	3	0	1	0	0	0	54	0	0	0	0	1	5	3	0	0	7	4	0
OTU2562	3	0	18	49	2	7	5	8	0	0	2	1	0	2	2	0	12	5	2	5	8	3	3	9	0	1	0	10	0	3	1	0	4	0	1	0	64	2	0	1	0	3	2	17	0	0	5	2	0
OTU2548	0	0	6	8	0	0	1	3	0	0	0	0	0	0	0	0	19	0	0	0	0	0	0	0	0	0	0	34	0	0	0	0	0	0	0	0	15	0	3	0	0	0	0	4	0	0	2	0	0
OTU3505	6	0	2	16	5	19	3	4	0	0	2	0	0	1	0	0	5	3	4	11	20	0	1	6	0	0	0	3	0	0	11	0	1	0	0	0	28	0	0	3	0	1	9	9	0	2	6	4	0
OTU3520	4	0	4	10	2	4	3	6	0	0	0	0	0	0	0	0	2	0	4	4	6	2	0	5	0	0	0	3	0	0	2	0	0	0	1	0	35	0	0	0	0	1	8	4	0	0	4	0	0
OTU725	142	1	170	204	65	210	146	163	0	0	1	1	2	1	0	3	110	1	140	284	285	44	1	94	5	0	0	85	0	3	171	0	4	0	0	0	443	0	1	3	0	0	121	201	0	1	155	73	3
OTU465	50	0	59	51	25	71	23	39	0	0	1	0	0	0	2	0	12	0	33	54	54	5	0	29	0	0	0	30	0	1	36	0	0	0	3	0	78	3	2	1	0	0	48	45	0	0	46	13	0
OTU882	9	0	27	27	6	31	13	24	0	0	3	0	0	2	0	0	14	0	15	31	21	6	3	19	0	2	0	12	0	0	15	0	0	0	0	0	72	0	0	1	0	0	22	24	0	0	21	2	1
OTU2591	0	0	0	6	0	0	0	1	0	0	0	0	0	1	0	0	7	1	0	0	0	0	0	1	0	0	0	6	0	0	0	0	0	0	0	0	2	0	0	0	0	0	1	0	0	0	0	0	0
OTU2202	2	0	1	29	1	2	5	0	0	0	0	0	0	0	0	0	17	0	0	1	1	0	0	1	0	0	0	13	0	0	2	0	1	0	0	0	9	0	0	0	0	0	3	0	0	0	0	0	0
OTU2161	0	0	0	0	4	2	0	0	4	1	0	0	0	0	2	0	0	0	0	0	0	0	0	0	0	0	41	0	0	0	0	0	0	0	1	0	0	0	0	0	0	0	1	2	0	3	2	0	0
OTU1333	2	0	4	11	1	1	2	0	0	0	0	0	0	0	0	0	2	0	1	7	8	1	0	1	0	0	0	7	0	0	4	0	0	0	0	0	18	0	0	0	0	0	1	2	0	0	2	2	0
OTU1485	7	0	8	16	2	13	7	6	0	0	0	0	0	0	0	0	7	0	2	10	5	1	0	3	0	1	0	4	0	0	4	0	0	0	0	0	22	0	0	0	0	0	7	7	0	0	11	3	0
OTU1172	7	0	8	7	5	6	7	8	0	0	0	0	0	0	0	0	2	0	8	20	8	7	0	6	0	0	0	2	0	0	10	0	2	0	0	0	12	0	1	0	2	0	4	7	0	1	5	6	0
OTU1099	3	0	3	8	2	7	8	1	0	0	0	0	0	1	0	0	6	0	3	17	12	1	0	0	0	0	0	4	0	0	6	0	0	0	0	0	11	0	0	0	0	0	3	0	0	1	0	4	0
OTU1220	8	0	2	5	4	8	2	3	0	0	0	0	0	0	0	0	0	0	6	9	6	1	0	11	0	0	0	0	0	0	4	0	1	0	0	0	3	2	0	0	0	0	2	4	0	1	2	10	0
OTU1271	6	0	53	44	9	10	8	27	1	0	0	0	0	1	1	0	20	1	5	18	21	7	0	9	1	0	1	26	0	1	13	0	0	0	0	0	102	0	0	0	0	0	12	13	0	1	13	9	1
OTU1159	4	0	25	12	6	4	12	13	0	0	0	0	0	0	0	0	4	1	7	13	24	5	0	7	0	1	0	4	0	0	11	0	0	1	0	0	33	0	0	1	0	0	7	6	0	0	8	7	0
OTU1262	9	0	14	3	14	20	9	9	11	0	2	6	6	11	8	1	1	9	8	20	46	4	17	22	0	2	2	2	6	17	12	0	30	19	3	0	4	18	11	6	0	16	11	17	0	6	10	13	0
OTU1216	7	0	8	2	9	6	8	8	0	0	0	0	0	1	0	2	2	0	14	28	9	2	0	4	1	0	0	2	0	0	3	0	2	0	0	0	19	1	0	0	0	0	5	10	0	0	0	13	0
OTU1195	1	1	15	7	3	7	11	3	0	0	0	0	0	0	0	0	1	1	4	14	9	3	0	6	0	0	0	4	0	1	8	0	0	0	0	0	16	0	0	0	0	2	5	8	0	0	6	5	0
OTU861	7	0	9	9	9	13	7	13	1	0	1	1	0	0	0	0	5	1	3	7	17	3	1	6	0	0	0	1	0	0	6	0	2	0	0	0	13	0	0	0	0	1	9	6	0	0	5	1	0
OTU1157	33	0	76	33	20	51	26	38	0	0	0	1	0	1	0	0	10	0	18	40	31	9	0	25	0	0	0	16	0	0	26	0	1	0	1	0	34	0	0	1	0	3	36	28	0	0	39	14	0
OTU637	10	0	4	7	8	10	15	3	0	0	0	0	1	0	0	0	1	0	3	14	13	7	0	3	1	0	0	2	0	0	7	0	0	0	0	0	8	0	1	0	0	0	9	8	0	0	8	6	0
OTU874	7	0	23	8	5	7	4	11	0	0	0	0	0	0	0	0	3	0	4	9	16	1	0	8	0	0	0	9	0	1	11	0	0	0	1	0	21	0	0	0	0	0	6	10	0	0	11	4	0
OTU1072	2	0	16	0	1	6	3	3	0	0	0	0	0	0	0	0	0	0	1	5	0	1	0	4	0	1	0	0	1	0	1	0	0	0	0	0	2	0	0	0	2	0	2	10	0	0	1	0	0
OTU1089	38	0	36	36	10	30	21	18	0	0	0	0	0	2	0	0	16	0	20	47	38	9	2	10	0	0	0	29	0	0	30	0	1	1	0	0	39	0	0	0	1	0	28	23	0	0	27	16	0
OTU1126	7	0	18	27	11	20	10	8	0	0	0	0	0	0	1	0	14	2	14	25	26	4	0	8	0	0	0	24	0	0	25	0	1	0	0	0	60	0	0	0	0	2	20	16	0	0	30	8	0
OTU1215	5	0	7	9	3	12	11	10	0	0	0	0	1	1	0	0	5	0	9	18	9	2	1	5	0	0	0	6	0	0	12	0	0	0	0	0	28	0	0	1	0	0	11	8	0	0	6	4	0
OTU1160	9	0	4	4	5	12	21	10	0	0	0	0	0	0	0	0	8	0	12	28	20	6	0	6	0	0	1	3	0	0	13	0	2	0	0	0	15	2	0	0	0	2	13	17	0	0	7	10	0
OTU1178	17	0	48	27	4	10	15	46	0	0	0	0	0	0	0	0	13	0	8	21	16	1	0	18	0	0	0	8	0	0	3	0	1	1	1	0	65	0	1	1	2	2	4	7	0	3	18	4	0
OTU1177	4	0	8	0	1	0	1	4	0	0	0	0	0	0	0	0	0	0	1	4	3	0	0	0	0	0	0	0	0	0	2	0	0	0	0	0	7	0	0	0	0	0	0	1	0	0	1	0	0
OTU1495	1	0	8	18	0	8	2	11	0	0	0	0	0	1	0	0	10	1	0	5	9	0	0	3	0	0	0	11	0	0	2	0	0	0	0	0	33	0	0	0	0	0	5	7	0	0	7	1	0
OTU1132	4	0	9	10	1	5	1	3	0	0	0	0	0	1	0	0	3	0	1	2	3	1	0	3	0	0	0	7	0	0	3	0	0	0	0	0	11	0	0	1	0	0	6	4	0	1	5	2	0
OTU1167	8	0	15	15	0	6	7	12	0	0	0	0	0	4	0	0	9	0	10	18	22	4	1	2	0	0	0	8	0	0	12	0	0	0	0	0	28	0	0	0	0	0	7	8	0	0	6	3	0
OTU1096	4	0	1	20	1	2	4	5	0	0	0	0	0	0	0	0	7	0	5	7	17	1	0	2	0	0	0	6	0	0	8	0	0	0	0	0	10	0	0	0	0	0	2	0	0	0	2	2	0
OTU1439	2	0	1	0	0	2	11	6	0	0	1	0	0	0	0	0	1	0	8	21	9	2	0	2	0	0	0	1	0	0	9	0	1	0	0	0	7	1	0	0	0	0	2	4	0	0	4	5	0
OTU1139	14	0	7	1	7	5	1	9	0	0	0	0	0	0	1	0	3	0	2	9	5	2	0	10	0	0	0	3	0	0	3	0	0	1	2	0	13	0	1	3	0	0	16	9	0	0	6	7	0
OTU1088	9	0	7	14	5	14	11	3	0	0	0	0	0	0	0	0	4	0	8	16	8	3	0	3	0	0	0	5	0	0	12	0	0	0	0	0	12	0	0	0	0	0	9	12	0	0	6	3	0
OTU1143	18	0	1	18	6	19	5	14	0	0	0	0	1	0	0	0	2	0	10	14	20	2	0	6	0	0	0	4	0	1	12	0	1	0	0	0	21	0	0	0	0	0	18	15	0	0	12	9	0
OTU1100	2	0	4	3	4	6	4	11	0	0	0	0	0	1	0	0	0	0	2	7	4	1	0	1	0	0	0	2	0	0	2	0	0	0	0	0	9	0	0	0	0	0	5	7	0	0	5	2	0
OTU1094	5	0	14	8	2	3	12	4	0	0	0	0	0	0	0	0	0	0	4	10	5	1	0	1	0	0	0	1	0	0	6	0	1	0	0	0	8	0	0	2	0	0	4	3	0	0	8	1	0
OTU1327	9	1	18	8	3	11	25	8	0	0	1	0	0	0	0	0	1	3	7	22	14	4	0	4	0	0	0	3	0	0	6	0	0	1	2	0	14	0	1	0	0	0	12	12	0	2	18	3	0
OTU1462	6	0	21	10	9	8	4	17	0	0	0	0	0	0	0	0	4	0	9	12	13	3	1	7	0	0	0	9	0	0	1	0	0	0	0	0	44	0	0	0	0	0	7	13	0	0	14	7	0
OTU1400	3	0	27	46	0	6	2	12	0	0	0	0	0	0	0	0	25	0	4	6	13	1	1	5	0	0	0	29	0	0	12	0	0	0	0	0	107	0	0	0	1	0	8	6	0	0	13	1	1
OTU1482	2	0	10	2	1	6	3	7	0	0	0	0	0	0	0	0	2	2	0	3	2	1	0	9	0	0	0	1	0	2	2	0	1	0	0	0	11	0	0	0	0	0	4	6	0	0	3	3	0
OTU1375	3	0	6	11	1	3	1	6	0	0	0	0	0	0	0	0	5	0	3	3	5	0	0	3	0	0	0	1	0	0	3	0	0	0	0	0	16	0	0	0	0	0	4	0	0	0	6	0	0
OTU1592	10	0	9	12	7	7	7	7	0	0	0	0	0	0	0	0	1	0	6	14	14	1	0	4	0	0	0	9	0	0	3	0	0	0	0	0	17	0	0	0	0	0	7	4	0	0	4	5	0
OTU1605	12	0	31	19	5	12	4	14	0	0	1	0	0	0	0	1	13	0	5	17	15	0	1	7	0	0	0	10	0	2	11	0	0	0	0	0	31	0	0	0	0	0	12	8	0	0	16	7	0
OTU1264	9	0	8	17	2	5	9	11	0	0	0	0	0	0	0	0	17	0	14	26	33	2	0	3	0	0	0	8	0	0	12	0	0	0	0	0	34	0	0	1	0	0	7	1	0	0	13	6	0
OTU1478	41	2	156	144	20	46	32	106	0	0	0	2	0	2	3	1	72	0	23	61	39	12	2	51	1	0	0	90	0	1	41	0	3	1	0	0	335	3	1	3	1	2	52	66	0	0	49	40	0
OTU1438	4	0	19	16	1	3	2	16	0	0	0	0	0	0	0	0	10	0	5	1	9	1	1	2	0	0	0	14	0	0	4	0	0	0	0	0	4	0	1	0	0	1	2	8	0	0	4	2	0
OTU1477	9	0	13	19	3	9	11	23	0	0	2	0	1	0	0	0	13	1	11	20	22	5	0	6	0	0	0	10	0	0	6	0	0	0	0	0	15	0	0	0	0	1	2	16	0	0	4	13	0
OTU1422	8	0	54	33	6	9	13	53	0	0	0	0	0	0	1	0	23	1	11	23	34	8	0	14	0	0	0	33	0	0	22	0	0	1	1	0	122	0	1	0	0	0	13	17	0	0	31	10	0
OTU2882	3	0	10	12	5	6	3	7	0	0	0	0	0	0	0	0	5	0	5	5	5	0	0	7	0	0	0	5	0	2	3	0	0	0	0	0	14	0	0	0	0	0	3	3	0	0	7	4	0
OTU1310	4	0	14	7	2	3	7	23	0	0	0	0	0	0	0	0	8	0	3	11	14	4	0	7	0	0	0	5	0	0	4	0	0	0	1	0	19	0	0	1	0	0	3	7	0	0	9	5	0
OTU1604	3	0	12	4	1	3	0	10	0	0	0	0	0	0	0	0	4	0	4	5	4	1	1	2	0	0	0	3	0	0	7	0	0	0	0	0	17	0	0	0	0	0	3	4	0	0	9	5	0
OTU2352	1	0	1	10	0	0	1	0	0	0	0	0	0	0	0	0	3	0	1	2	4	0	0	1	0	0	0	12	0	0	2	0	0	0	0	0	11	0	0	0	0	0	1	0	0	0	0	0	0
OTU1789	0	0	1	0	0	0	0	0	0	0	0	0	0	0	0	0	0	0	0	0	0	0	0	0	0	0	0	0	0	0	0	0	0	0	0	0	0	0	0	0	0	0	0	1	0	0	0	0	0
OTU2308	5	0	14	45	3	6	9	6	0	0	0	0	2	0	0	0	28	0	7	12	15	5	0	3	0	0	0	27	0	0	19	0	0	0	0	0	66	0	0	0	0	0	7	3	0	0	9	3	0
OTU2508	29	0	53	78	20	27	20	61	0	0	0	5	0	1	0	0	55	0	23	41	40	5	0	25	1	0	0	64	0	0	38	0	0	1	0	0	132	0	0	0	0	4	28	21	0	0	26	9	2
OTU2677	5	0	8	23	5	7	13	6	0	0	0	0	0	0	0	0	25	0	10	22	19	2	0	5	0	0	0	22	0	0	17	0	0	0	0	0	33	6	0	0	0	0	15	4	0	0	10	4	0
OTU3939	27	0	24	5	41	54	4	17	1	0	0	0	0	0	2	0	12	0	8	23	22	5	0	44	0	0	3	6	2	2	12	0	0	3	2	0	7	0	0	0	0	0	40	56	0	1	28	5	0
OTU3890	65	0	21	12	85	80	22	21	3	3	11	3	2	5	2	2	5	0	31	78	52	37	1	84	0	6	3	5	10	2	44	6	1	4	4	0	7	2	2	3	0	4	54	66	0	2	18	56	0
OTU4531	127	0	74	36	147	173	118	106	5	0	7	0	5	8	2	2	45	5	97	223	192	56	3	160	1	3	8	40	3	0	150	1	10	6	2	0	62	11	6	8	0	3	113	170	0	7	132	106	0
OTU4269	23	0	0	0	23	29	12	10	0	1	6	0	1	4	4	0	0	1	18	17	12	5	1	18	0	0	3	1	4	3	9	1	3	2	2	0	0	1	3	0	0	2	18	13	0	1	8	18	0
OTU4486	11	0	3	0	23	14	11	7	3	0	2	0	1	0	2	0	1	2	17	15	11	9	0	13	0	1	0	0	5	3	10	2	0	5	2	0	0	2	2	3	0	4	14	23	0	3	10	17	0
OTU4384	10	0	4	3	9	16	6	3	0	0	1	1	0	0	0	0	3	0	2	9	5	0	0	5	0	0	0	3	0	0	3	0	0	1	0	0	3	0	1	0	0	0	11	10	0	0	7	1	0
OTU4061	12	0	5	1	4	11	13	7	2	0	3	1	0	0	0	0	2	0	6	12	6	2	0	5	0	0	0	0	0	0	11	0	0	0	0	0	2	3	3	0	0	0	5	15	0	0	10	1	0
OTU4332	15	0	10	6	18	34	5	15	0	0	0	0	0	0	0	0	9	0	6	15	7	6	0	8	0	0	0	4	0	0	5	0	0	2	0	0	5	0	0	0	0	0	19	18	0	0	26	6	0
OTU4251	17	0	8	3	10	21	7	9	0	0	0	1	0	0	0	0	4	0	4	14	9	2	1	14	0	0	0	0	1	0	7	0	0	0	0	0	3	0	0	0	0	0	13	20	0	0	15	2	0
OTU4051	8	0	5	2	7	16	7	6	0	0	0	0	0	3	0	0	2	0	3	15	14	3	0	8	0	0	0	3	0	0	9	0	0	0	0	0	1	0	0	0	0	0	4	11	0	0	7	6	0
OTU329	21	0	40	20	10	23	47	57	2	0	0	0	0	0	0	0	27	1	34	89	78	21	1	21	0	0	0	29	0	1	62	0	1	0	0	0	72	2	1	0	0	0	15	45	0	0	47	18	0
OTU284	2	0	11	12	2	2	6	5	0	0	0	0	0	0	0	0	4	0	0	0	8	0	0	3	0	1	0	5	0	0	3	0	0	0	0	0	14	0	0	0	0	0	3	1	0	0	0	1	0
OTU470	5	0	29	60	9	20	11	33	0	0	0	0	0	1	0	0	35	1	5	18	12	8	0	16	0	0	0	31	0	0	8	0	0	0	2	0	92	0	0	1	0	0	23	16	0	0	34	6	0
OTU145	28	0	38	105	9	28	25	40	0	0	0	0	0	3	0	0	41	1	22	30	33	7	0	15	0	0	0	58	0	0	34	0	0	0	0	0	155	0	5	2	0	0	30	35	0	2	32	4	0
OTU317	200	1	256	398	108	246	121	233	0	0	0	3	2	3	3	0	283	2	100	184	204	44	2	105	4	2	2	320	3	1	160	2	6	2	0	0	438	1	3	5	0	3	203	215	0	2	206	76	1
OTU352	134	0	129	224	84	235	82	148	0	0	1	0	2	4	2	0	164	9	78	95	123	26	0	69	1	1	2	196	0	4	122	0	7	2	2	0	254	0	2	2	0	1	147	139	0	8	144	21	0
OTU392	0	0	0	1	1	2	0	1	0	0	0	0	0	0	0	0	1	0	0	1	3	0	0	0	0	0	0	0	0	0	2	0	0	0	0	0	0	0	0	0	0	0	0	0	0	2	0	0	0
OTU315	199	2	199	313	101	364	152	246	0	1	4	2	5	0	2	1	266	6	117	219	254	57	1	89	1	1	0	308	0	1	238	0	7	4	3	0	455	1	2	3	12	2	161	217	0	1	230	70	2
OTU296	3	0	1	5	1	3	4	2	0	0	0	0	0	0	0	0	13	0	0	5	7	0	0	0	0	0	0	3	0	0	1	0	0	0	0	0	4	0	0	0	0	0	1	1	0	0	0	0	0
OTU300	6	0	10	14	3	16	2	15	0	0	0	0	0	0	0	0	9	0	6	3	6	1	0	3	0	0	0	8	0	0	5	0	0	0	0	0	30	0	1	0	0	0	11	10	0	0	10	3	0
OTU311	10	0	31	30	6	15	13	28	0	0	0	0	0	0	0	0	21	0	11	19	23	5	2	9	0	0	0	21	0	0	20	0	0	0	0	0	55	0	1	3	0	0	19	9	0	2	19	4	0
OTU113	49	0	24	61	16	76	43	34	0	0	0	0	0	0	0	0	61	2	34	69	60	23	2	18	0	0	0	41	0	3	64	0	0	2	0	0	99	0	1	0	0	2	57	30	0	0	19	21	0
OTU429	7	0	13	29	4	8	12	5	0	0	0	1	1	0	0	2	14	0	10	16	3	1	0	2	0	0	0	15	0	1	6	0	0	0	0	0	40	0	0	0	0	0	12	2	0	0	3	3	0
OTU504	5	0	25	16	6	14	1	23	0	0	0	0	0	0	0	0	13	4	6	4	17	2	0	8	0	0	0	7	0	0	10	0	0	0	0	0	92	4	1	1	0	0	5	25	0	1	25	1	1
OTU368	6	0	13	15	4	12	7	12	0	0	0	0	0	0	0	0	5	0	4	9	13	3	0	4	0	0	0	7	0	0	7	0	0	1	0	0	25	0	0	1	0	2	11	6	0	0	10	8	0
OTU118	33	0	18	40	6	37	20	11	0	0	0	3	0	0	0	0	48	0	18	27	22	10	0	7	0	0	0	43	0	1	27	0	0	1	0	0	38	0	0	0	0	0	25	17	0	0	18	7	0
OTU318	37	0	70	49	31	38	18	77	0	0	0	0	0	2	0	0	57	0	17	41	41	4	0	44	0	0	0	58	1	2	28	0	2	3	1	0	77	0	0	1	1	1	36	75	0	2	76	11	0
OTU328	14	0	16	15	6	14	7	14	0	0	0	0	0	0	0	0	17	2	5	16	14	2	0	13	0	0	0	30	0	0	6	0	2	0	0	0	36	2	0	0	0	0	14	26	0	0	12	2	0
OTU3211	4	0	8	6	3	11	16	14	0	0	0	0	0	0	0	0	6	0	11	27	17	2	0	1	0	0	0	5	0	0	9	0	0	0	0	0	20	0	0	0	0	0	11	7	0	0	5	7	0
OTU3393	2	0	4	6	1	7	3	9	0	0	0	0	0	0	0	0	9	0	3	3	3	1	0	4	0	0	0	14	0	0	6	0	0	0	0	0	18	0	0	0	0	0	4	10	0	0	10	3	0
OTU3199	3	0	14	30	6	3	5	15	0	0	0	0	0	0	0	0	20	1	5	26	9	4	2	7	0	0	0	32	0	0	11	0	3	0	0	0	80	0	0	0	0	0	13	12	0	0	7	2	0
OTU3360	2	0	6	9	2	3	1	9	0	0	0	0	0	1	0	0	4	0	0	3	1	0	0	2	0	0	0	9	0	0	1	0	0	0	0	0	31	0	0	0	0	1	6	9	0	2	2	2	0
OTU3608	0	0	7	4	0	0	0	6	0	0	0	0	0	0	0	0	2	1	0	1	2	0	0	0	0	0	0	1	0	0	1	0	0	0	0	0	34	0	0	0	0	0	4	0	0	0	2	0	0
OTU3613	0	0	5	11	1	0	2	3	0	0	0	0	0	0	0	0	6	0	3	6	5	2	0	3	0	0	0	9	0	0	1	0	0	0	0	0	28	0	0	0	0	0	4	3	0	0	6	2	0
OTU3600	4	0	12	19	1	6	12	16	0	0	0	0	0	0	0	0	22	1	5	17	9	5	2	5	1	0	0	24	0	0	18	0	1	0	0	0	79	0	0	0	0	1	14	11	0	1	15	6	0
OTU3653	6	0	15	19	2	4	4	20	0	0	0	0	0	0	0	0	14	1	4	15	4	2	0	5	0	0	0	14	0	0	8	0	0	0	0	0	92	0	0	0	0	0	5	9	0	2	23	4	0
OTU4699	11	0	12	46	10	16	21	12	2	0	0	0	0	0	0	0	25	0	11	43	17	4	0	10	0	0	1	28	0	2	19	0	0	1	0	0	71	0	0	0	0	0	15	8	0	0	11	7	0
OTU4494	1	0	3	10	0	2	3	1	0	0	0	0	1	0	0	0	11	0	2	8	2	1	0	0	0	0	0	9	0	0	3	0	0	0	0	0	19	0	0	0	0	0	2	0	0	0	1	1	0
OTU4480	8	0	13	37	3	7	7	11	0	0	2	2	0	0	0	0	15	0	4	12	10	1	0	2	0	0	0	14	0	1	4	0	0	0	0	0	55	0	0	0	0	1	13	5	0	0	5	3	0
OTU4569	15	0	6	8	18	19	4	6	0	0	0	1	0	2	0	0	7	1	1	6	3	0	0	10	0	0	0	12	0	1	2	0	0	0	0	0	9	0	0	4	0	0	29	5	0	1	16	1	0
OTU4814	5	0	3	3	2	2	2	9	0	0	0	0	0	0	0	0	2	0	1	2	1	0	0	4	0	0	0	2	0	0	0	0	0	0	0	0	8	0	0	0	0	0	5	4	0	1	12	0	0
OTU4537	1	0	10	8	1	0	0	0	0	0	0	0	0	0	0	0	6	0	1	1	0	0	0	2	0	0	0	4	0	0	0	0	0	0	1	0	11	0	0	0	0	0	3	1	0	0	0	0	0
OTU4586	3	0	8	5	5	6	3	9	0	0	0	0	0	3	0	0	7	0	4	11	2	3	0	2	0	0	2	4	0	3	2	0	0	0	0	0	18	0	0	2	0	0	3	8	0	0	14	3	0
OTU5849	0	0	3	1	2	1	0	0	0	0	0	0	0	0	0	0	0	0	3	1	0	58	0	1	0	0	1	0	0	0	1	0	0	0	0	0	0	0	0	0	0	0	0	2	0	0	1	1	0
OTU5871	14	0	5	1	39	7	1	0	2	0	0	0	0	0	0	0	1	0	1	8	0	157	0	1	0	0	0	1	0	0	3	0	0	0	0	0	2	0	0	0	0	0	8	4	0	3	3	2	0
OTU4581	0	0	0	2	1	0	0	0	0	0	0	0	0	0	0	0	0	0	1	0	2	1	0	1	0	0	0	3	0	0	1	0	0	0	0	0	9	0	0	0	0	0	0	0	0	0	1	0	0
OTU6706	2	0	2	24	2	4	5	4	0	0	0	0	0	0	0	0	8	0	4	7	5	2	0	1	0	0	0	9	0	0	7	0	0	0	0	0	33	0	0	0	0	0	4	0	0	0	5	0	0
OTU6916	5	0	3	18	4	5	0	3	1	0	0	0	1	0	0	0	6	0	0	1	3	3	0	6	0	0	0	13	0	0	4	0	0	0	0	0	23	0	0	0	0	0	14	2	0	0	4	1	0
OTU6725	0	0	1	7	1	0	2	0	0	0	0	0	0	0	0	0	2	0	2	8	1	2	0	2	0	0	0	2	0	0	6	0	1	0	0	0	0	0	0	0	0	0	0	1	0	0	0	3	0
OTU4730	0	0	2	6	1	0	3	0	0	0	0	0	0	0	0	0	10	0	0	1	0	0	0	0	0	0	0	13	0	0	2	0	0	1	0	0	16	0	0	0	0	0	1	0	0	0	1	1	0
OTU250	8	0	14	11	9	9	11	9	0	0	0	0	0	3	0	0	2	1	7	22	8	1	0	6	0	0	0	2	0	0	10	0	1	0	0	0	13	6	0	0	0	0	12	14	0	0	12	3	0
OTU1844	0	0	7	34	1	1	0	17	1	0	0	0	0	3	0	0	8	0	0	7	4	2	0	1	0	0	0	10	0	0	5	0	0	0	0	0	44	0	0	0	0	0	1	7	0	0	7	1	0
OTU1430	1	0	1	8	1	0	1	3	0	0	0	0	0	0	0	0	1	0	0	2	1	2	0	1	0	0	0	4	0	0	0	0	0	1	0	0	9	0	0	0	0	0	0	1	0	0	4	0	0
OTU1971	7	0	16	8	1	4	2	7	0	0	1	0	0	0	0	0	5	0	2	9	9	1	0	9	0	0	0	14	0	0	5	0	3	0	0	0	25	0	0	0	0	0	4	9	0	0	7	2	0
OTU1982	2	0	4	19	1	6	7	6	0	0	0	0	0	0	0	0	11	0	7	26	17	5	2	0	0	0	0	9	0	0	10	0	1	0	0	0	23	0	0	0	0	0	15	5	0	0	2	4	0
OTU1449	2	0	8	9	2	1	0	4	0	0	0	0	0	0	0	0	7	0	3	5	1	0	0	0	0	0	0	3	0	2	2	0	0	0	0	0	23	0	0	0	0	0	2	2	0	0	1	1	0
OTU351	1	0	1	15	1	1	1	3	1	0	0	0	0	0	0	0	7	0	0	1	1	0	0	0	0	0	0	10	0	0	1	0	0	0	0	0	21	0	0	0	0	0	1	1	0	0	1	0	0
OTU395	0	0	5	4	0	2	0	5	0	0	0	0	0	0	0	0	3	0	0	0	0	0	0	1	0	0	0	7	0	0	0	0	0	0	0	0	14	0	0	0	0	0	0	2	0	0	3	0	0
OTU313	0	0	1	6	0	0	0	1	0	0	0	0	0	0	0	0	2	0	1	0	0	0	0	0	0	0	0	8	0	0	2	0	0	0	0	0	9	0	0	0	0	0	0	0	0	0	0	0	0
OTU496	3	0	11	21	0	1	4	4	0	0	0	0	0	0	0	0	4	0	4	9	13	2	0	2	0	0	0	21	0	0	9	0	0	0	0	0	34	0	0	0	0	0	4	2	0	0	4	3	0
OTU1325	0	0	0	1	0	0	0	0	0	0	0	0	0	0	0	0	25	0	0	0	0	0	0	0	0	0	0	16	0	0	0	0	0	0	0	0	0	0	0	0	0	0	0	0	0	0	0	0	0
OTU2279	0	0	0	1	0	0	0	0	0	0	0	0	0	0	0	0	16	0	0	0	0	0	0	0	0	0	0	13	0	0	0	0	0	0	0	0	5	0	0	0	0	0	2	1	0	0	0	0	0
OTU1546	0	0	0	5	0	1	0	0	0	0	0	0	0	0	0	0	15	0	0	0	0	0	0	0	0	0	0	8	0	0	0	0	0	0	0	0	9	0	0	0	0	0	0	0	0	0	0	0	0
OTU7104	0	0	0	6	0	2	0	0	0	0	0	0	0	0	0	0	9	0	0	0	0	0	0	1	0	0	0	14	0	0	0	0	0	0	0	0	1	0	0	0	0	0	0	0	0	0	0	0	0
[truncated: 339 more columns]

## Sheet: Table S2
Supplemental Table 2 PERMANOVA results for bacteria microbiota and root RNA sequencing. Rh_PR: rhizosphere of primary root; Rh_LR: rhizosphere of lateral root; PR: primary root; LR: lateral root.
Compartment	Df	SumOfSqs	R2	F	Pr(>F)	Type	DataType
Soil	2	0.105541	0.116602	2.57385	0.0003	Soil nutrient	Bacteria
Rh_PR	6	0.606272	0.253605	5.02684	0.0001	Genotype	Bacteria
Rh_PR	2	0.389074	0.16275	9.67789	0.0001	Soil nutrient	Bacteria
Rh_LR	4	0.143233	0.130989	2.77586	0.0001	Genotype	Bacteria
Rh_LR	2	0.298762	0.273223	11.58	0.0001	Soil nutrient	Bacteria
PR	6	1.24996	0.276128	5.51887	0.0001	Genotype	Bacteria
PR	2	0.445678	0.0984548	5.90335	0.0001	Soil nutrient	Bacteria
LR	4	0.312556	0.116839	2.1292	0.0001	Genotype	Bacteria
LR	2	0.4175	0.156069	5.68819	0.0001	Soil nutrient	Bacteria
Cortex	3	1.29797	0.17604	2.12484	0.0002	Genotype	Bacteria
Cortex	2	0.589704	0.0799796	1.44806	0.022	Soil nutrient	Bacteria
Stele	3	0.815246	0.144695	1.79255	0.0129	Genotype	Bacteria
Stele	2	0.527971	0.0937072	1.74134	0.0336	Soil nutrient	Bacteria
PR	6	529841	0.522163	15.7408	0.0001	Genotype	Transcriptome
PR	2	86402.4	0.0851503	7.70066	0.0001	Soil nutrient	Transcriptome
LR	4	145605	0.357512	8.78659	0.0001	Genotype	Transcriptome
LR	2	49564.3	0.121698	5.98194	0.0001	Soil nutrient	Transcriptome
Cortex	3	63405	0.272348	3.95757	0.0001	Genotype	Transcriptome
Cortex	2	20517.9	0.0881319	1.92101	0.0054	Soil nutrient	Transcriptome
Stele	3	98791.7	0.416794	7.60158	0.0001	Genotype	Transcriptome
Stele	2	18508.1	0.078084	2.13617	0.0221	Soil nutrient	Transcriptome

## Sheet: Table S3
Supplemental Table 3 Detailed list of functional predicted microbial metabolism pathways using PICRUSt tool. Rh_PR: rhizosphere of primary root; Rh_LR: rhizosphere of lateral root; PR: primary root; LR: lateral root.
Pathway	baseMean	log2FoldChange	lfcSE	stat	pvalue	padj	Compartment	significance	upreg_B73	mutant vs WT
Flavone and flavonol biosynthesis	220.73	-1.59412	0.432074	-3.68946	0.000224732	0.00221136	Cortex			B73_vs_rth3
Glycosaminoglycan degradation	1211.45	-1.57197	0.338379	-4.64559	3.39109e-06	0.000502775	Cortex			B73_vs_rth3
Glycosphingolipid biosynthesis - ganglio series	898.708	-1.49443	0.334678	-4.46528	7.99627e-06	0.000502775	Cortex			B73_vs_rth3
Carbohydrate digestion and absorption	370.436	-1.48916	0.427462	-3.48373	0.00049447	0.00380124	Cortex			B73_vs_rth3
Lysosome	2284.35	-1.46487	0.329984	-4.43922	9.02844e-06	0.000502775	Cortex			B73_vs_rth3
Other glycan degradation	4336.39	-1.40637	0.332765	-4.22631	2.3756e-05	0.000584397	Cortex			B73_vs_rth3
Glycosphingolipid biosynthesis - globo series	1885.13	-1.39165	0.328114	-4.24137	2.22158e-05	0.000584397	Cortex			B73_vs_rth3
Sphingolipid metabolism	3257.48	-1.39019	0.308847	-4.50122	6.75649e-06	0.000502775	Cortex			B73_vs_rth3
Staphylococcus aureus infection	77.5064	-1.25521	0.403743	-3.10892	0.00187773	0.00769868	Cortex			B73_vs_rth3
Protein digestion and absorption	503.839	-1.19671	0.347778	-3.44102	0.000579521	0.00418998	Cortex			B73_vs_rth3
Hypertrophic cardiomyopathy (HCM)	172.404	-1.17037	0.493607	-2.37105	0.0177376	0.0377706	Cortex			B73_vs_rth3
Renin-angiotensin system	172.404	-1.17037	0.493607	-2.37105	0.0177376	0.0377706	Cortex			B73_vs_rth3
Chagas disease (American trypanosomiasis)	450.644	-1.12618	0.40917	-2.75237	0.00591662	0.0172956	Cortex			B73_vs_rth3
Steroid hormone biosynthesis	789.671	-1.11557	0.334285	-3.3372	0.000846269	0.0050946	Cortex			B73_vs_rth3
African trypanosomiasis	278.24	-1.1063	0.385318	-2.87113	0.00409012	0.0137832	Cortex			B73_vs_rth3
Ion channels	740.843	-1.07307	0.257435	-4.16834	3.06832e-05	0.000624551	Cortex			B73_vs_rth3
Caffeine metabolism	124.901	-1.07149	0.389666	-2.74976	0.00596394	0.0172956	Cortex			B73_vs_rth3
Flavonoid biosynthesis	169.737	-1.01548	0.33236	-3.05537	0.00224781	0.0085647	Cortex			B73_vs_rth3
Meiosis - yeast	559.536	-0.946984	0.360759	-2.62497	0.00866557	0.0218781	Cortex			B73_vs_rth3
N-Glycan biosynthesis	728.928	-0.923175	0.296868	-3.10971	0.0018727	0.00769868	Cortex			B73_vs_rth3
Phenylpropanoid biosynthesis	3603.19	-0.839063	0.211444	-3.96825	7.24026e-05	0.00104771	Cortex			B73_vs_rth3
beta-Lactam resistance	112.871	-0.819219	0.293388	-2.79227	0.00523395	0.0160944	Cortex			B73_vs_rth3
Ubiquitin system	438.652	-0.788352	0.289979	-2.71866	0.00655476	0.0181176	Cortex			B73_vs_rth3
Primary bile acid biosynthesis	235.684	-0.702554	0.311445	-2.25579	0.0240838	0.0477791	Cortex			B73_vs_rth3
Galactose metabolism	13740.1	-0.645415	0.150428	-4.29053	1.78246e-05	0.000584397	Cortex			B73_vs_rth3
Biosynthesis of ansamycins	2419.65	-0.614263	0.14739	-4.16761	3.0781e-05	0.000624551	Cortex			B73_vs_rth3
D-Arginine and D-ornithine metabolism	668.567	0.600176	0.188489	3.18415	0.0014518	0.00697499	Cortex			B73_vs_rth3
Endocytosis	505.624	0.882971	0.293938	3.00393	0.00266513	0.00950176	Cortex			B73_vs_rth3
Fc gamma R-mediated phagocytosis	505.624	0.882971	0.293938	3.00393	0.00266513	0.00950176	Cortex			B73_vs_rth3
GnRH signaling pathway	505.624	0.882971	0.293938	3.00393	0.00266513	0.00950176	Cortex			B73_vs_rth3
Endocytosis	505.624	-1.11996	0.30702	3.64783	0.000264459	0.00169159	Cortex	**	Yes	lrt1_vs_B73
Fc gamma R-mediated phagocytosis	505.624	-1.11996	0.30702	3.64783	0.000264459	0.00169159	Cortex	**	Yes	lrt1_vs_B73
GnRH signaling pathway	505.624	-1.11996	0.30702	3.64783	0.000264459	0.00169159	Cortex	**	Yes	lrt1_vs_B73
Xylene degradation	810.054	-0.558431	0.146905	3.8013	0.000143937	0.00110652	Cortex	**	Yes	lrt1_vs_B73
Polycyclic aromatic hydrocarbon degradation	3035.6	-0.529432	0.122097	4.33615	1.44997e-05	0.000376927	Cortex	***	Yes	lrt1_vs_B73
Steroid biosynthesis	930.687	-0.517275	0.129693	3.98845	6.65077e-05	0.000743677	Cortex	***	Yes	lrt1_vs_B73
Fluorobenzoate degradation	6924.68	-0.517019	0.11994	4.31066	1.62765e-05	0.000376927	Cortex	***	Yes	lrt1_vs_B73
D-Arginine and D-ornithine metabolism	668.567	-0.50496	0.196103	2.57498	0.0100246	0.0234863	Cortex	*	Yes	lrt1_vs_B73
Galactose metabolism	13740.1	0.51504	0.157711	-3.26573	0.00109183	0.00455236	Cortex	**	No	lrt1_vs_B73
Biosynthesis of ansamycins	2419.65	0.521279	0.154268	-3.37904	0.000727391	0.00337563	Cortex	**	No	lrt1_vs_B73
Phenylpropanoid biosynthesis	3603.19	0.761087	0.221624	-3.43414	0.000594446	0.0029087	Cortex	**	No	lrt1_vs_B73
N-Glycan biosynthesis	728.928	0.767253	0.310875	-2.46804	0.0135855	0.0303821	Cortex	*	No	lrt1_vs_B73
Ion channels	740.843	0.806195	0.269565	-2.99073	0.0027831	0.00912856	Cortex	**	No	lrt1_vs_B73
Steroid hormone biosynthesis	789.671	0.827949	0.350322	-2.3634	0.0181083	0.0377511	Cortex	*	No	lrt1_vs_B73
Glycosphingolipid biosynthesis - globo series	1885.13	0.971743	0.344014	-2.82472	0.00473225	0.0133094	Cortex	*	No	lrt1_vs_B73
Other glycan degradation	4336.39	1.00423	0.34895	-2.87785	0.00400392	0.0118491	Cortex	*	No	lrt1_vs_B73
Protein digestion and absorption	503.839	1.05258	0.364272	-2.88956	0.00385787	0.0116015	Cortex	*	No	lrt1_vs_B73
Glycosphingolipid biosynthesis - ganglio series	898.708	1.05383	0.350841	-3.00372	0.00266697	0.00886589	Cortex	**	No	lrt1_vs_B73
Sphingolipid metabolism	3257.48	1.0742	0.323841	-3.31707	0.000909677	0.00392597	Cortex	**	No	lrt1_vs_B73
Meiosis - yeast	559.536	1.13545	0.377855	-3.00498	0.00265599	0.00886589	Cortex	**	No	lrt1_vs_B73
Lysosome	2284.35	1.23924	0.345994	-3.58166	0.000341413	0.00199971	Cortex	**	No	lrt1_vs_B73
Glycosaminoglycan degradation	1211.45	1.30396	0.354748	-3.67575	0.000237149	0.00166682	Cortex	**	No	lrt1_vs_B73
Flavonoid biosynthesis	169.737	1.45181	0.34599	-4.1961	2.71554e-05	0.000417514	Cortex	***	No	lrt1_vs_B73
Renin-angiotensin system	172.404	1.5293	0.516662	-2.95996	0.00307682	0.00982983	Cortex	**	No	lrt1_vs_B73
Carbohydrate digestion and absorption	370.436	1.57758	0.447942	-3.52184	0.000428567	0.00230577	Cortex	**	No	lrt1_vs_B73
Flavone and flavonol biosynthesis	220.73	1.83096	0.452116	-4.04976	5.12708e-05	0.000609884	Cortex	***	No	lrt1_vs_B73
Biosynthesis of siderophore group nonribosomal peptides	127.25	-1.51902	0.417957	-3.63438	0.000278647	0.0120277	LR			B73_vs_rth6
Endocytosis	111.842	-1.36641	0.463239	-2.94969	0.0031809	0.0372619	LR			B73_vs_rth6
Fc gamma R-mediated phagocytosis	111.842	-1.36641	0.463239	-2.94969	0.0031809	0.0372619	LR			B73_vs_rth6
GnRH signaling pathway	111.842	-1.36641	0.463239	-2.94969	0.0031809	0.0372619	LR			B73_vs_rth6
Biosynthesis of siderophore group nonribosomal peptides	824.375	-1.48492	0.400256	-3.70994	0.00020731	0.00579319	PR			B73_vs_rtcs
Xylene degradation	3131.46	-0.755899	0.159896	-4.72743	2.27383e-06	0.000559362	PR			B73_vs_rtcs
Staphylococcus aureus infection	1273.58	-0.501614	0.140882	-3.56052	0.000370117	0.00280388	PR			B73_vs_rth3
Endocytosis	115.284	1.00291	0.282635	3.54843	0.000387528	0.00280388	PR			B73_vs_rth3
Fc gamma R-mediated phagocytosis	115.284	1.00291	0.282635	3.54843	0.000387528	0.00280388	PR			B73_vs_rth3
GnRH signaling pathway	115.284	1.00291	0.282635	3.54843	0.000387528	0.00280388	PR			B73_vs_rth3
Biosynthesis of siderophore group nonribosomal peptides	824.375	-1.2455	0.400266	-3.11168	0.00186029	0.0416028	PR			B73_vs_rth5
Xylene degradation	3131.46	-0.559355	0.159909	-3.49796	0.000468828	0.019222	PR			B73_vs_rth5
Endocytosis	115.284	1.42154	0.28363	5.01195	5.38808e-07	4.41823e-05	PR			B73_vs_rth5
Fc gamma R-mediated phagocytosis	115.284	1.42154	0.28363	5.01195	5.38808e-07	4.41823e-05	PR			B73_vs_rth5
GnRH signaling pathway	115.284	1.42154	0.28363	5.01195	5.38808e-07	4.41823e-05	PR			B73_vs_rth5
Biosynthesis of siderophore group nonribosomal peptides	824.375	-1.32071	0.401851	3.28656	0.0010142	0.00674303	PR	**	Yes	lrt1_vs_B73
Endocytosis	115.284	-1.06657	0.285477	3.73609	0.000186904	0.00241991	PR	**	Yes	lrt1_vs_B73
Fc gamma R-mediated phagocytosis	115.284	-1.06657	0.285477	3.73609	0.000186904	0.00241991	PR	**	Yes	lrt1_vs_B73
GnRH signaling pathway	115.284	-1.06657	0.285477	3.73609	0.000186904	0.00241991	PR	**	Yes	lrt1_vs_B73
Carbohydrate digestion and absorption	1979.99	-0.618469	0.106102	5.82898	5.57685e-09	1.52434e-07	PR	***	Yes	rum1_vs_B73
Betalain biosynthesis	368.231	0.753088	0.126073	-5.97343	2.3232e-09	8.1644e-08	PR	***	No	rum1_vs_B73
Indole alkaloid biosynthesis	368.231	0.753088	0.126073	-5.97343	2.3232e-09	8.1644e-08	PR	***	No	rum1_vs_B73
Sesquiterpenoid biosynthesis	58.1699	0.702523	0.237212	2.96158	0.0030606	0.0342231	Rh_LR			B73_vs_rtcs
Xylene degradation	3216.9	-0.630078	0.189494	-3.32505	0.000884012	0.0104352	Rh_LR			B73_vs_rth3
Caffeine metabolism	505.323	-0.534895	0.158416	-3.37652	0.000734087	0.0104352	Rh_LR			B73_vs_rth3
Xylene degradation	3216.9	-0.515448	0.1895	-2.72005	0.00652718	0.0486571	Rh_LR			B73_vs_rth5
Caffeine metabolism	505.323	-0.749262	0.161996	-4.6252	3.74244e-06	0.000460321	Rh_LR			B73_vs_rth6
Biosynthesis of siderophore group nonribosomal peptides	2703.96	-3.4353	0.5653	6.07695	1.2249e-09	3.01325e-07	Rh_PR	***	Yes	lrt1_vs_B73
Xylene degradation	5675.28	-1.27116	0.377446	3.36779	0.000757734	0.0416821	Rh_PR	*	Yes	lrt1_vs_B73
Flavone and flavonol biosynthesis	1921.7	0.781495	0.197891	-3.94911	7.84431e-05	0.00643233	Rh_PR	**	No	lrt1_vs_B73
Caffeine metabolism	582.691	1.23161	0.261326	-4.71293	2.44174e-06	0.000300334	Rh_PR	***	No	lrt1_vs_B73
Biosynthesis of siderophore group nonribosomal peptides	2703.96	-2.87446	0.505777	5.68325	1.32155e-08	1.62551e-06	Rh_PR	***	Yes	rum1_vs_B73
Steroid biosynthesis	5510.13	-1.35357	0.225857	5.99305	2.05941e-09	5.06615e-07	Rh_PR	***	Yes	rum1_vs_B73
Stilbenoid, diarylheptanoid and gingerol biosynthesis	5312.73	-1.31833	0.313392	4.20667	2.59166e-05	0.00159387	Rh_PR	**	Yes	rum1_vs_B73
Ether lipid metabolism	13673.8	-1.0464	0.26474	3.95256	7.73205e-05	0.00271726	Rh_PR	**	Yes	rum1_vs_B73
Xylene degradation	5675.28	-1.04115	0.337955	3.08073	0.00206495	0.0304611	Rh_PR	*	Yes	rum1_vs_B73
Flavonoid biosynthesis	6300.96	-0.915649	0.221083	4.14165	3.4481e-05	0.00169647	Rh_PR	**	Yes	rum1_vs_B73
Primary bile acid biosynthesis	2829.29	-0.578895	0.166228	3.48253	0.000496698	0.011108	Rh_PR	*	Yes	rum1_vs_B73
Phenylpropanoid biosynthesis	901.206	0.589726	0.156142	-3.77686	0.000158815	0.012917	Stele	*	No	lrt1_vs_B73
Stilbenoid, diarylheptanoid and gingerol biosynthesis	89.2825	2.04193	0.659927	-3.09418	0.00197359	0.0437779	Stele	*	No	lrt1_vs_B73
N-Glycan biosynthesis	100.897	2.05139	0.566754	-3.61954	0.000295131	0.018003	Stele	*	No	lrt1_vs_B73
Meiosis - yeast	66.9772	2.65978	0.677352	-3.92673	8.61088e-05	0.0105053	Stele	*	No	lrt1_vs_B73
Caffeine metabolism	12.3053	7.12425	1.57477	-4.524	6.0682e-06	0.00148064	Stele	**	No	lrt1_vs_B73

## Sheet: Table S4
Supplemental Table 4 Significant enriched KEGG pathways of differential expression genes between lateral root mutant and wild type B73. rum1, rootless with undetectable meristem 1; lrt1, lateral rootless 1. Significance were adjused by FDR.
source	term_name	term_id	adjusted_p_value	upreg_B73	mutant	Compartment	level2	level1
KEGG	Glycolysis / Gluconeogenesis	KEGG:00010	0.0340035	No	lrt1	Primary root	Carbohydrate metabolism	Metabolism
KEGG	Fatty acid biosynthesis	KEGG:00061	0.00163206	No	lrt1	Primary root	Lipid metabolism	Metabolism
KEGG	Fatty acid degradation	KEGG:00071	0.0191011	No	rum1	Primary root	Lipid metabolism	Metabolism
KEGG	Alanine, aspartate and glutamate metabolism	KEGG:00250	0.0416978	No	rum1	Primary root	Amino acid metabolism	Metabolism
KEGG	Valine, leucine and isoleucine degradation	KEGG:00280	3.09051e-07	No	rum1	Primary root	Amino acid metabolism	Metabolism
KEGG	beta-Alanine metabolism	KEGG:00410	0.0339265	No	rum1	Primary root	Metabolism of other amino acids	Metabolism
KEGG	Cyanoamino acid metabolism	KEGG:00460	0.0264983	No	rum1	Primary root	Metabolism of other amino acids	Metabolism
KEGG	Cyanoamino acid metabolism	KEGG:00460	0.0209702	No	lrt1	Primary root	Metabolism of other amino acids	Metabolism
KEGG	Starch and suCortexose metabolism	KEGG:00500	0.00193009	No	rum1	Primary root	Carbohydrate metabolism	Metabolism
KEGG	Starch and suCortexose metabolism	KEGG:00500	0.00679509	Yes	lrt1	Stele	Carbohydrate metabolism	Metabolism
KEGG	Amino sugar and nucleotide sugar metabolism	KEGG:00520	0.00147821	No	rum1	Primary root	Carbohydrate metabolism	Metabolism
KEGG	Glycerophospholipid metabolism	KEGG:00564	0.00167111	No	lrt1	Stele	Lipid metabolism	Metabolism
KEGG	Linoleic acid metabolism	KEGG:00591	0.0169523	No	rum1	Primary root	Lipid metabolism	Metabolism
KEGG	Linoleic acid metabolism	KEGG:00591	0.0195839	No	lrt1	Stele	Lipid metabolism	Metabolism
KEGG	Glycosphingolipid biosynthesis - ganglio series	KEGG:00604	0.00781064	No	lrt1	Primary root	Glycan biosynthesis and metabolism	Metabolism
KEGG	Pyruvate metabolism	KEGG:00620	0.00814478	No	lrt1	Primary root	Carbohydrate metabolism	Metabolism
KEGG	Brassinosteroid biosynthesis	KEGG:00905	0.00540418	No	lrt1	Stele	Metabolism of terpenoids and polyketides	Metabolism
KEGG	Zeatin biosynthesis	KEGG:00908	0.0268824	No	lrt1	Stele	Metabolism of terpenoids and polyketides	Metabolism
KEGG	Nitrogen metabolism	KEGG:00910	0.00286217	No	rum1	Primary root	Energy metabolism	Metabolism
KEGG	Nitrogen metabolism	KEGG:00910	0.00212685	No	lrt1	Primary root	Energy metabolism	Metabolism
KEGG	Phenylpropanoid biosynthesis	KEGG:00940	0.0014189	Yes	rum1	Primary root	Biosynthesis of other secondary metabolites	Metabolism
KEGG	Phenylpropanoid biosynthesis	KEGG:00940	0.0186924	No	lrt1	Primary root	Biosynthesis of other secondary metabolites	Metabolism
KEGG	Phenylpropanoid biosynthesis	KEGG:00940	0.00107309	Yes	lrt1	Cortex	Biosynthesis of other secondary metabolites	Metabolism
KEGG	Phenylpropanoid biosynthesis	KEGG:00940	1.00762e-07	Yes	lrt1	Stele	Biosynthesis of other secondary metabolites	Metabolism
KEGG	Flavonoid biosynthesis	KEGG:00941	0.0405597	Yes	lrt1	Cortex	Biosynthesis of other secondary metabolites	Metabolism
KEGG	Metabolic pathways	KEGG:01100	3.12061e-13	No	rum1	Primary root
KEGG	Metabolic pathways	KEGG:01100	8.5992e-05	No	lrt1	Primary root
KEGG	Metabolic pathways	KEGG:01100	0.00035533	Yes	lrt1	Cortex
KEGG	Metabolic pathways	KEGG:01100	0.000201675	No	lrt1	Cortex
KEGG	Metabolic pathways	KEGG:01100	9.55486e-06	Yes	lrt1	Stele
KEGG	Metabolic pathways	KEGG:01100	3.10209e-05	No	lrt1	Stele
KEGG	Biosynthesis of secondary metabolites	KEGG:01110	0.0203824	Yes	rum1	Primary root
KEGG	Biosynthesis of secondary metabolites	KEGG:01110	5.09905e-06	No	rum1	Primary root
KEGG	Biosynthesis of secondary metabolites	KEGG:01110	1.21032e-05	No	lrt1	Primary root
KEGG	Biosynthesis of secondary metabolites	KEGG:01110	1.6422e-06	Yes	lrt1	Cortex
KEGG	Biosynthesis of secondary metabolites	KEGG:01110	0.000143656	No	lrt1	Cortex
KEGG	Biosynthesis of secondary metabolites	KEGG:01110	0.000867326	Yes	lrt1	Stele
KEGG	Biosynthesis of secondary metabolites	KEGG:01110	1.01712e-08	No	lrt1	Stele
KEGG	Fatty acid metabolism	KEGG:01212	0.00142658	No	lrt1	Primary root
KEGG	Plant hormone signal transduction	KEGG:04075	0.000835807	Yes	rum1	Primary root	Signal transduction	Environmental Information Processing
KEGG	Plant hormone signal transduction	KEGG:04075	0.000717814	Yes	lrt1	Primary root	Signal transduction	Environmental Information Processing

## Sheet: Table S5
Supplemental Table 5 Top hub score OTUs in each OTU-OTU SparCC network. Rh_PR: rhizosphere of primary root; Rh_LR: rhizosphere of lateral root; PR: primary root; LR: lateral root.
ID	meanRA	hubScore	Degree	Kingdom	Phylum	Class	Order	Family	Genus	Species	Compartment
OTU5180	0.003125262235712	1	120	Bacteria	Gemmatimonadetes	Gemmatimonadetes	Gemmatimonadales	Gemmatimonadaceae	Gemmatimonas	Gemmatimonas_aurantiaca	Rh_PR
OTU6131	0.003300020106914	0.978641074205969	128	Bacteria	Proteobacteria	Alphaproteobacteria	Rhodospirillales	Rhodospirillaceae	Dongia	Dongia_mobilis	Rh_PR
OTU5398	0.002414175406045	0.97823622199967	118	Bacteria	Gemmatimonadetes	Gemmatimonadetes	Gemmatimonadales	Gemmatimonadaceae	Gemmatimonas	Gemmatimonas_aurantiaca	Rh_PR
OTU1478	0.003867164620492	0.977905355150691	115	Bacteria	Acidobacteria	NA	NA	NA	NA	NA	Rh_PR
OTU2817	0.001483088258869	0.977763515993252	111	Bacteria	Proteobacteria	Betaproteobacteria	Nitrosomonadales	NA	NA	NA	Rh_PR
OTU2157	0.002272758417878	0.971237682089025	113	Bacteria	Proteobacteria	Gammaproteobacteria	Xanthomonadales	Xanthomonadaceae	Arenimonas	Arenimonas_subflava	Rh_PR
OTU5117	0.0008906238146	0.953504488164868	109	Bacteria	Proteobacteria	Betaproteobacteria	Burkholderiales	Not_Available	Thiobacter	Thiobacter_subterraneus	Rh_PR
OTU2710	0.001514993806451	0.946290749080954	105	Bacteria	Proteobacteria	Betaproteobacteria	Nitrosomonadales	NA	NA	NA	Rh_PR
OTU4269	0.001273808041622	0.930883307271024	102	Bacteria	Acidobacteria	Blastocatellia	Not_Available	Not_Available	Aridibacter	Aridibacter_famidurans	Rh_PR
OTU7132	0.001940494118846	0.921545186070521	105	Bacteria	Chloroflexi	Chloroflexia	Chloroflexales	Roseiflexaceae	Roseiflexus	Roseiflexus_castenholzii	Rh_PR
OTU3122	0.02898478831966	1	38	Bacteria	Bacteroidetes	Chitinophagia	Chitinophagales	Chitinophagaceae	Niastella	Niastella_gongjuensis	LR
OTU3311	0.007507759212992	0.938912821989065	40	Bacteria	Bacteroidetes	Chitinophagia	Chitinophagales	Chitinophagaceae	Niastella	NA	LR
OTU4076	0.002066434448588	0.813051098622495	28	Bacteria	Bacteroidetes	Cytophagia	Cytophagales	Cytophagaceae	Ohtaekwangia	Ohtaekwangia_koreensis	LR
OTU2016	0.006279807922868	0.800970072165478	35	Bacteria	Proteobacteria	Gammaproteobacteria	Xanthomonadales	Xanthomonadaceae	Lysobacter	NA	LR
OTU3200	0.012795063048911	0.733519676657639	29	Bacteria	Bacteroidetes	Chitinophagia	Chitinophagales	Chitinophagaceae	Niastella	NA	LR
OTU3535	0.010274021436331	0.670076066705404	25	Bacteria	Proteobacteria	Betaproteobacteria	Burkholderiales	Oxalobacteraceae	Massilia	Massilia_putida	LR
OTU5057	0.0053358729359	0.642270692172164	24	Bacteria	Spirochaetes	Spirochaetia	Not_Available	Leptospiraceae	Turneriella	Turneriella_parva	LR
OTU3257	0.031464390346805	0.627130414538545	23	Bacteria	Bacteroidetes	Chitinophagia	Chitinophagales	Chitinophagaceae	Niastella	Niastella_gongjuensis	LR
OTU5737	0.027576330071608	0.619091387446674	26	Bacteria	Proteobacteria	Betaproteobacteria	Burkholderiales	Oxalobacteraceae	Pseudoduganella	Pseudoduganella_violaceinigra	LR
OTU3830	0.001742015186076	0.611969278235127	22	Bacteria	Proteobacteria	Betaproteobacteria	Burkholderiales	Comamonadaceae	Pelomonas	Pelomonas_saccharophila	LR
OTU2768	0.005407316126233	1	103	Bacteria	Proteobacteria	Betaproteobacteria	Burkholderiales	Burkholderiaceae	Caballeronia	Caballeronia_jiangsuensis	Rh_LR
OTU3121	0.00333141618754	0.991080101175422	109	Bacteria	Proteobacteria	Betaproteobacteria	Burkholderiales	Not_Available	Rhizobacter	NA	Rh_LR
OTU1847	0.002172537798894	0.923770206318906	91	Bacteria	Proteobacteria	Betaproteobacteria	Burkholderiales	Burkholderiaceae	NA	NA	Rh_LR
OTU3803	0.001741480172468	0.907289582898423	102	Bacteria	Proteobacteria	Betaproteobacteria	Burkholderiales	Burkholderiaceae	NA	NA	Rh_LR
OTU3939	0.00208071699909	0.903702021836608	96	Bacteria	Acidobacteria	Blastocatellia	Not_Available	Not_Available	Stenotrophobacter	Stenotrophobacter_roseus	Rh_LR
OTU2774	0.004231419487474	0.895053461708508	94	Bacteria	Proteobacteria	Betaproteobacteria	Burkholderiales	Comamonadaceae	NA	NA	Rh_LR
OTU5194	0.001606053521431	0.891488561214842	91	Bacteria	Proteobacteria	Betaproteobacteria	Burkholderiales	Comamonadaceae	Ramlibacter	NA	Rh_LR
OTU2780	0.003480818352285	0.887187920542572	97	Bacteria	Proteobacteria	Betaproteobacteria	Burkholderiales	Burkholderiaceae	NA	NA	Rh_LR
OTU5599	0.001276473400411	0.886579936767354	97	Bacteria	Planctomycetes	Phycisphaerae	Phycisphaerales	Phycisphaeraceae	Algisphaera	Algisphaera_agarilytica	Rh_LR
OTU2321	0.003335940879806	0.885614407439255	89	Bacteria	Proteobacteria	Gammaproteobacteria	Xanthomonadales	Xanthomonadaceae	Lysobacter	NA	Rh_LR
OTU661	0.006712843014412	1	46	Bacteria	Proteobacteria	Deltaproteobacteria	Myxococcales	Polyangiaceae	Sorangium	Sorangium_cellulosum	PR
OTU4331	0.004210772198595	0.996161457861942	52	Bacteria	Actinobacteria	Actinobacteria	Pseudonocardiales	Pseudonocardiaceae	Amycolatopsis	NA	PR
OTU3390	0.013654277615414	0.995144780001931	52	Bacteria	Proteobacteria	Betaproteobacteria	Burkholderiales	Not_Available	NA	NA	PR
OTU926	0.008580870760852	0.93351771506627	50	Bacteria	Proteobacteria	Deltaproteobacteria	Myxococcales	Polyangiaceae	Chondromyces	NA	PR
OTU3320	0.016835258532126	0.933150901405966	44	Bacteria	Proteobacteria	Betaproteobacteria	Burkholderiales	Comamonadaceae	Polaromonas	Polaromonas_vacuolata	PR
OTU3699	0.006359904818739	0.926382144722958	44	Bacteria	Proteobacteria	Betaproteobacteria	Burkholderiales	Not_Available	NA	NA	PR
OTU716	0.004279218080542	0.902137864504812	40	Bacteria	Proteobacteria	Deltaproteobacteria	Myxococcales	Polyangiaceae	Sorangium	Sorangium_cellulosum	PR
OTU3312	0.000957861405809	0.873422614083374	35	Bacteria	Proteobacteria	Betaproteobacteria	Burkholderiales	Comamonadaceae	Acidovorax	NA	PR
OTU3270	0.006143821395627	0.843472875357337	37	Bacteria	Bacteroidetes	Chitinophagia	Chitinophagales	Chitinophagaceae	Niastella	Niastella_koreensis	PR
OTU5737	0.015024504389619	0.799869730366628	39	Bacteria	Proteobacteria	Betaproteobacteria	Burkholderiales	Oxalobacteraceae	Pseudoduganella	Pseudoduganella_violaceinigra	PR
OTU3535	0.021409298447291	1	10	Bacteria	Proteobacteria	Betaproteobacteria	Burkholderiales	Oxalobacteraceae	Massilia	Massilia_putida	Cortex
OTU3390	0.008618612987023	0.801219747329328	7	Bacteria	Proteobacteria	Betaproteobacteria	Burkholderiales	Not_Available	NA	NA	Cortex
OTU3329	0.004746402823928	0.746250490291386	6	Bacteria	Bacteroidetes	Chitinophagia	Chitinophagales	Chitinophagaceae	Niastella	Niastella_gongjuensis	Cortex
OTU3531	0.005762806967592	0.711731491473762	6	Bacteria	Proteobacteria	Betaproteobacteria	Burkholderiales	Oxalobacteraceae	Janthinobacterium	NA	Cortex
OTU5737	0.074183519849179	0.611392021082263	6	Bacteria	Proteobacteria	Betaproteobacteria	Burkholderiales	Oxalobacteraceae	Pseudoduganella	Pseudoduganella_violaceinigra	Cortex
OTU5524	0.410262246683678	0.601983046922729	10	Bacteria	Proteobacteria	Betaproteobacteria	Burkholderiales	Burkholderiaceae	Ralstonia	Ralstonia_solanacearum	Cortex
OTU3305	0.00859337309843824	0.589271031427765	5	Bacteria	Bacteroidetes	Chitinophagia	Chitinophagales	Chitinophagaceae	Niastella	Niastella_gongjuensis	Cortex
OTU3257	0.00373000721776623	0.494782544109616	4	Bacteria	Bacteroidetes	Chitinophagia	Chitinophagales	Chitinophagaceae	Niastella	Niastella_gongjuensis	Cortex
OTU3122	0.00417109387860145	0.468973334201145	5	Bacteria	Bacteroidetes	Chitinophagia	Chitinophagales	Chitinophagaceae	Niastella	Niastella_gongjuensis	Cortex
OTU3030	0.00365361551548333	0.406232441335155	3	Bacteria	Proteobacteria	Gammaproteobacteria	Pseudomonadales	Moraxellaceae	Moraxella	Moraxella_osloensis	Cortex
OTU6343	0.040946182078526	1	7	Bacteria	Cyanobacteria	Not_Available	NA	NA	NA	NA	Stele
OTU3762	0.027725457730823	0.893340535546792	5	Bacteria	Actinobacteria	Actinobacteria	Propionibacteriales	Propionibacteriaceae	Cutibacterium	Cutibacterium_acnes	Stele
OTU1395	0.016028481654836	0.843455011784706	4	Bacteria	Firmicutes	Bacilli	Bacillales	Staphylococcaceae	Staphylococcus	Staphylococcus_gallinarum	Stele
OTU2192	0.00459856812076919	0.700644469549814	3	Bacteria	Proteobacteria	Gammaproteobacteria	Enterobacterales	Enterobacteriaceae	Shigella	Shigella_flexneri	Stele
OTU1453	0.0178741351740482	0.700644469549814	3	Bacteria	Firmicutes	Bacilli	Bacillales	Bacillaceae	Anaerobacillus	NA	Stele

## Sheet: Table S6
Supplemental Table 6 Indicator families in each compartment. Rh_PR: rhizosphere of primary root; Rh_LR: rhizosphere of lateral root; PR: primary root; LR: lateral root.
Compartment	Family	A	B	Stat	P.value
PR	Rhizobiaceae	0.4188	1	0.647	0.0005
PR	Methylophilaceae	0.4147	1	0.644	0.0005
PR	Cytophagaceae	0.3609	1	0.601	0.0005
PR	Hyphomicrobiaceae	0.2964	1	0.544	0.0005
PR	Bradyrhizobiaceae	0.2820	1	0.531	0.0005
PR	Rhodanobacteraceae	0.2584	1	0.508	0.0005
PR	Rhodospirillaceae	0.2469	1	0.497	0.0005
PR	Comamonadaceae	0.2118	1	0.460	0.0005
Rh_PR	Sphingobacteriaceae	0.3966	1	0.630	0.0005
Rh_PR	Verrucomicrobiaceae	0.3357	1	0.579	0.0005
Rh_PR	Sphingomonadaceae	0.3298	1	0.574	0.0005
LR	Thermomonosporaceae	0.6351	1	0.797	0.0005
LR	Anaeroplasmataceae	0.5559	1	0.746	0.0005
LR	Leptospiraceae	0.5082	1	0.713	0.0005
LR	Spiroplasmataceae	0.5020	1	0.708	0.0005
LR	Pseudonocardiaceae	0.4790	1	0.692	0.0005
LR	Polyangiaceae	0.4611	1	0.679	0.0005
LR	Streptomycetaceae	0.4208	1	0.649	0.0005
LR	Sinobacteraceae	0.3964	1	0.630	0.0005
LR	Kofleriaceae	0.3813	1	0.617	0.0005
LR	Chitinophagaceae	0.2338	1	0.484	0.0005
Rh_LR	Chthoniobacteraceae	0.3739	1	0.611	0.0005
Rh_LR	Caulobacteraceae	0.2257	1	0.475	0.0005
Rh_LR	Xanthomonadaceae	0.2231	1	0.472	0.0005
Cortex	Oxalobacteraceae	0.4188	1	0.647	0.0005
Stele	Bacillaceae	0.5142	0.9706	0.706	0.0005
Stele	Burkholderiaceae	0.4846	1	0.696	0.0005
Soil	Geobacteraceae	0.5477	1	0.740	0.0005
Soil	Verrucomicrobia_subdivision_3	0.5320	1	0.729	0.0005
Soil	Clostridiales_Family_XVII._Incertae_Sedis	0.5245	1	0.724	0.0005
Soil	Acidobacteriaceae	0.5175	1	0.719	0.0005
Soil	Gemmatimonadaceae	0.5123	1	0.716	0.0005
Soil	Thermoanaerobacteraceae	0.4753	1	0.689	0.0005
Soil	Planctomycetaceae	0.4458	1	0.668	0.0005
Soil	Nitrospiraceae	0.4068	1	0.638	0.0005
Soil	Conexibacteraceae	0.3942	1	0.628	0.0005
Soil	Phycisphaeraceae	0.3795	1	0.616	0.0005
Soil	Anaerolineaceae	0.3190	1	0.565	0.0005

## Sheet: Table S7
Supplemental Table 7 Hub OTUs and GO functions of significantly correlated genes with each hub OTU in each gene-OTU network. Rh_PR: rhizosphere of primary root; Rh_LR: rhizosphere of lateral root; PR: primary root; LR: lateral root.
ID	hubScore	Degree	correlation	GO of significantly correlated genes	Number of genes	Kingdom	Phylum	Class	Order	Family	Genus	Species	Compartment
OTU3535	1	255	negative	rhythmic process	6	Bacteria	Proteobacteria	Betaproteobacteria	Burkholderiales	Oxalobacteraceae	Massilia	Massilia_putida	LR
OTU3535	1	255	negative	RNA biosynthetic process	26	Bacteria	Proteobacteria	Betaproteobacteria	Burkholderiales	Oxalobacteraceae	Massilia	Massilia_putida	LR
OTU3535	1	255	positive	tryptophan biosynthetic process	4	Bacteria	Proteobacteria	Betaproteobacteria	Burkholderiales	Oxalobacteraceae	Massilia	Massilia_putida	LR
OTU3121	1	221	positive	regulation of nucleic acid-templated transcription, rhythmic process	29, 6	Bacteria	Proteobacteria	Betaproteobacteria	Burkholderiales	Not_Available	Rhizobacter	NA	Rh_LR
OTU3122	0.179234298761305	63	negative	proteolysis	3	Bacteria	Bacteroidetes	Chitinophagia	Chitinophagales	Chitinophagaceae	Niastella	Niastella_gongjuensis	LR
OTU5136	0.273972836788756	91	negative	tryptophan biosynthetic process	8	Bacteria	Proteobacteria	Betaproteobacteria	Burkholderiales	Comamonadaceae	Variovorax	Variovorax_soli	Rh_LR
OTU7209	0.789988570799117	176	positive	proteolysis	30	Bacteria	Tenericutes	Mollicutes	Anaeroplasmatales	Anaeroplasmataceae	Anaeroplasma	Anaeroplasma_abactoclasticum	PR
OTU7217	1	257	positive	proteolysis	43	Bacteria	Tenericutes	Mollicutes	Anaeroplasmatales	Anaeroplasmataceae	Anaeroplasma	Anaeroplasma_abactoclasticum	PR
OTU7217	1	257	positive	response to abiotic stimulus	6	Bacteria	Tenericutes	Mollicutes	Anaeroplasmatales	Anaeroplasmataceae	Anaeroplasma	Anaeroplasma_abactoclasticum	PR
OTU3312	0.030536	226	positive	lipid oxidation	5	Bacteria	Proteobacteria	Betaproteobacteria	Burkholderiales	Comamonadaceae	Acidovorax	NA	PR
OTU3312	0.030536	226	negative	RNA biosynthetic process	16	Bacteria	Proteobacteria	Betaproteobacteria	Burkholderiales	Comamonadaceae	Acidovorax	NA	PR
OTU3358	0.0763401	106	positive	carboxylic acid metabolic process	14	Bacteria	Proteobacteria	Betaproteobacteria	Burkholderiales	Not_Available	Roseateles	Roseateles_depolymerans	PR
OTU4981	0.495474482295086	102	positive	proteolysis	24	Bacteria	Firmicutes	Clostridia	Clostridiales	Not_Available	Gottschalkia	Gottschalkia_acidurici	PR
OTU3311	0.281359705021486	43	positive	rhythmic process	4	Bacteria	Bacteroidetes	Chitinophagia	Chitinophagales	Chitinophagaceae	Niastella	NA	Rh_LR
OTU3395	0.284031942878107	60	positive	circadian rhythm	4	Bacteria	Gemmatimonadetes	Gemmatimonadetes	Gemmatimonadales	Gemmatimonadaceae	Gemmatimonas	NA	Rh_LR
OTU5194	0.424237455737226	144	positive	regulation of nucleic acid-templated transcription	14	Bacteria	Proteobacteria	Betaproteobacteria	Burkholderiales	Comamonadaceae	Ramlibacter	NA	Rh_LR
OTU504	0.472969592125397	92	positive	tryptophan biosynthetic process	4	Bacteria	Acidobacteria	Blastocatellia	Not_Available	Not_Available	Blastocatella	Blastocatella_fastidiosa	Rh_LR
OTU2844	0.501178813337347	82	positive	rhythmic process	6	Bacteria	Proteobacteria	Betaproteobacteria	Burkholderiales	Burkholderiaceae	NA	NA	Rh_LR
OTU6815	0.511267234199672	103	positive	regulation of gene expression	18	Bacteria	Proteobacteria	Alphaproteobacteria	Rhizobiales	Methylobacteriaceae	Microvirga	Microvirga_zambiensis	Rh_LR
OTU3398	0.517223338962452	108	negative	rhythmic process	6	Bacteria	Gemmatimonadetes	Gemmatimonadetes	Gemmatimonadales	Gemmatimonadaceae	Gemmatimonas	Gemmatimonas_aurantiaca	Rh_LR
OTU3398	0.517223338962452	108	positive	circadian rhythm	3	Bacteria	Gemmatimonadetes	Gemmatimonadetes	Gemmatimonadales	Gemmatimonadaceae	Gemmatimonas	Gemmatimonas_aurantiaca	Rh_LR
OTU3860	0.52609713250325	82	negative	rhythmic process	5	Bacteria	Gemmatimonadetes	Gemmatimonadetes	Gemmatimonadales	Gemmatimonadaceae	Gemmatimonas	Gemmatimonas_phototrophica	Rh_LR
OTU4881	0.545301882875099	126	negative	cellular response to heat	3	Bacteria	Gemmatimonadetes	Gemmatimonadetes	Gemmatimonadales	Gemmatimonadaceae	Gemmatimonas	Gemmatimonas_aurantiaca	Rh_LR
OTU4881	0.545301882875099	126	positive	proteasomal protein catabolic process	8	Bacteria	Gemmatimonadetes	Gemmatimonadetes	Gemmatimonadales	Gemmatimonadaceae	Gemmatimonas	Gemmatimonas_aurantiaca	Rh_LR
OTU1099	0.551690970660802	91	positive	rhythmic process	4	Bacteria	Proteobacteria	Deltaproteobacteria	Desulfuromonadales	Geobacteraceae	Geobacter	Geobacter_metallireducens	Rh_LR
OTU3122	0.602631834861559	132	positive	regulation of gene expression	20	Bacteria	Bacteroidetes	Chitinophagia	Chitinophagales	Chitinophagaceae	Niastella	Niastella_gongjuensis	Rh_LR
OTU1829	0.615856899674352	143	positive	regulation of nucleic acid-templated transcription	19	Bacteria	Firmicutes	Bacilli	Bacillales	Thermoactinomycetaceae	Kroppenstedtia	Kroppenstedtia_guangzhouensis	Rh_LR
OTU3185	0.65674453245165	170	negative	rhythmic process	5	Bacteria	Bacteroidetes	Chitinophagia	Chitinophagales	Chitinophagaceae	Niastella	Niastella_koreensis	LR
OTU3185	0.65674453245165	170	negative	response to abiotic stimulus	10	Bacteria	Bacteroidetes	Chitinophagia	Chitinophagales	Chitinophagaceae	Niastella	Niastella_koreensis	LR
OTU2774	0.6932630488229	166	negative	tryptophan biosynthetic process	4	Bacteria	Proteobacteria	Betaproteobacteria	Burkholderiales	Comamonadaceae	NA	NA	Rh_LR
OTU2774	0.6932630488229	166	positive	regulation of nucleic acid-templated transcription	17	Bacteria	Proteobacteria	Betaproteobacteria	Burkholderiales	Comamonadaceae	NA	NA	Rh_LR
OTU3803	0.748263159915855	142	negative	serine family amino acid metabolic process	4	Bacteria	Proteobacteria	Betaproteobacteria	Burkholderiales	Burkholderiaceae	NA	NA	Rh_LR
OTU3803	0.748263159915855	142	positive	response to temperature stimulus	5	Bacteria	Proteobacteria	Betaproteobacteria	Burkholderiales	Burkholderiaceae	NA	NA	Rh_LR
OTU318	0.799044655536822	167	negative	rhythmic process	4	Bacteria	Acidobacteria	Blastocatellia	Not_Available	Not_Available	NA	NA	Rh_LR
OTU318	0.799044655536822	167	positive	tryptophan biosynthetic process	6	Bacteria	Acidobacteria	Blastocatellia	Not_Available	Not_Available	NA	NA	Rh_LR
OTU6232	0.800593764055006	194	negative	amino acid metabolic process	13	Bacteria	Planctomycetes	Phycisphaerae	Phycisphaerales	Phycisphaeraceae	Algisphaera	Algisphaera_agarilytica	Rh_LR
OTU6205	0.926928530310499	192	negative	rhythmic process, response to abiotic stimulus	5, 11	Bacteria	Firmicutes	Clostridia	Clostridiales	Clostridiaceae	NA	NA	Rh_LR
OTU2930	0.973980097396144	216	positive	carboxylic acid metabolic process, water transport	23, 4	Bacteria	Bacteroidetes	Chitinophagia	Chitinophagales	Chitinophagaceae	NA	NA	Rh_LR
OTU6622	1	100	positive	cellular response to auxin stimulus	5	Bacteria	Chloroflexi	Anaerolineae	Anaerolineales	Anaerolineaceae	NA	NA	Rh_PR

## Sheet: Table S8
Supplemental Table 8 Network associations between genes and OTUs underlying plant traits. Rh_PR: rhizosphere of primary root; Rh_LR: rhizosphere of lateral root; PR: primary root; LR: lateral root. GO significance was controlled at FDR adjusted P value <0.05. GO, gene ontology.
source	target	Spearman rho	FDR padj	Phenotype	Compartment	sourceGO	targetKingdom	targetPhylum	targetClass	targetOrder	targetFamily	targetGenus	targetSpecies
Zm00001eb001120	Dry_Weight	-0.882143	1.35582e-05	Dry_Weight	LR	NA	NA	NA	NA	NA	NA	NA	NA
Zm00001eb003960	Dry_Weight	0.810714	0.000246008	Dry_Weight	LR	NA	NA	NA	NA	NA	NA	NA	NA
Zm00001eb005690	Dry_Weight	-0.732143	0.00191296	Dry_Weight	LR	regulation of DNA-templated transcription	NA	NA	NA	NA	NA	NA	NA
Zm00001eb006310	Dry_Weight	-0.775	0.000689645	Dry_Weight	LR	response to temperature stimulus	NA	NA	NA	NA	NA	NA	NA
Zm00001eb011720	Dry_Weight	0.728571	0.00206521	Dry_Weight	LR	NA	NA	NA	NA	NA	NA	NA	NA
Zm00001eb018850	Dry_Weight	0.792857	0.000422077	Dry_Weight	LR	rhythmic process	NA	NA	NA	NA	NA	NA	NA
Zm00001eb025790	Dry_Weight	0.853571	5.17314e-05	Dry_Weight	LR	NA	NA	NA	NA	NA	NA	NA	NA
Zm00001eb027200	Dry_Weight	0.860714	3.80553e-05	Dry_Weight	LR	NA	NA	NA	NA	NA	NA	NA	NA
Zm00001eb027960	Dry_Weight	-0.817857	0.000195137	Dry_Weight	LR	circadian rhythm	NA	NA	NA	NA	NA	NA	NA
Zm00001eb028460	Dry_Weight	0.760714	0.000991129	Dry_Weight	LR	NA	NA	NA	NA	NA	NA	NA	NA
Zm00001eb031640	Dry_Weight	-0.732143	0.00191296	Dry_Weight	LR	NA	NA	NA	NA	NA	NA	NA	NA
Zm00001eb033650	Dry_Weight	0.782143	0.00056971	Dry_Weight	LR	NA	NA	NA	NA	NA	NA	NA	NA
Zm00001eb036710	Dry_Weight	0.839286	9.13694e-05	Dry_Weight	LR	NA	NA	NA	NA	NA	NA	NA	NA
Zm00001eb043270	Dry_Weight	-0.807143	0.000275244	Dry_Weight	LR	NA	NA	NA	NA	NA	NA	NA	NA
Zm00001eb049850	Dry_Weight	-0.767857	0.00082933	Dry_Weight	LR	NA	NA	NA	NA	NA	NA	NA	NA
Zm00001eb056550	Dry_Weight	0.75	0.0012809	Dry_Weight	LR	NA	NA	NA	NA	NA	NA	NA	NA
Zm00001eb061380	Dry_Weight	0.717857	0.00258117	Dry_Weight	LR	NA	NA	NA	NA	NA	NA	NA	NA
Zm00001eb068520	Dry_Weight	-0.785714	0.000516455	Dry_Weight	LR	regulation of DNA-templated transcription	NA	NA	NA	NA	NA	NA	NA
Zm00001eb071800	Dry_Weight	-0.846429	6.92382e-05	Dry_Weight	LR	NA	NA	NA	NA	NA	NA	NA	NA
Zm00001eb078440	Dry_Weight	0.75	0.0012809	Dry_Weight	LR	NA	NA	NA	NA	NA	NA	NA	NA
Zm00001eb079220	Dry_Weight	0.803571	0.000307265	Dry_Weight	LR	NA	NA	NA	NA	NA	NA	NA	NA
Zm00001eb096070	Dry_Weight	0.767857	0.00082933	Dry_Weight	LR	NA	NA	NA	NA	NA	NA	NA	NA
Zm00001eb096680	Dry_Weight	0.753571	0.00117758	Dry_Weight	LR	NA	NA	NA	NA	NA	NA	NA	NA
Zm00001eb109440	Dry_Weight	-0.839286	9.13694e-05	Dry_Weight	LR	circadian rhythm	NA	NA	NA	NA	NA	NA	NA
Zm00001eb120860	Dry_Weight	-0.803571	0.000307265	Dry_Weight	LR	NA	NA	NA	NA	NA	NA	NA	NA
Zm00001eb122890	Dry_Weight	-0.742857	0.00150949	Dry_Weight	LR	NA	NA	NA	NA	NA	NA	NA	NA
Zm00001eb128290	Dry_Weight	0.717857	0.00258117	Dry_Weight	LR	NA	NA	NA	NA	NA	NA	NA	NA
Zm00001eb135130	Dry_Weight	-0.771429	0.000756875	Dry_Weight	LR	NA	NA	NA	NA	NA	NA	NA	NA
Zm00001eb139830	Dry_Weight	-0.803571	0.000307265	Dry_Weight	LR	regulation of DNA-templated transcription	NA	NA	NA	NA	NA	NA	NA
Zm00001eb143520	Dry_Weight	-0.753571	0.00117758	Dry_Weight	LR	regulation of DNA-templated transcription	NA	NA	NA	NA	NA	NA	NA
Zm00001eb144430	Dry_Weight	0.753571	0.00117758	Dry_Weight	LR	NA	NA	NA	NA	NA	NA	NA	NA
Zm00001eb154070	Dry_Weight	-0.825	0.000153236	Dry_Weight	LR	response to temperature stimulus	NA	NA	NA	NA	NA	NA	NA
Zm00001eb154950	Dry_Weight	-0.796429	0.000380468	Dry_Weight	LR	NA	NA	NA	NA	NA	NA	NA	NA
Zm00001eb156930	Dry_Weight	-0.782143	0.00056971	Dry_Weight	LR	NA	NA	NA	NA	NA	NA	NA	NA
Zm00001eb158320	Dry_Weight	0.871429	2.32365e-05	Dry_Weight	LR	NA	NA	NA	NA	NA	NA	NA	NA
Zm00001eb159390	Dry_Weight	-0.778571	0.00062735	Dry_Weight	LR	response to temperature stimulus	NA	NA	NA	NA	NA	NA	NA
Zm00001eb160120	Dry_Weight	-0.75	0.0012809	Dry_Weight	LR	NA	NA	NA	NA	NA	NA	NA	NA
Zm00001eb162650	Dry_Weight	0.764286	0.00090731	Dry_Weight	LR	NA	NA	NA	NA	NA	NA	NA	NA
Zm00001eb163940	Dry_Weight	-0.714286	0.00277438	Dry_Weight	LR	NA	NA	NA	NA	NA	NA	NA	NA
Zm00001eb165460	Dry_Weight	0.857143	4.446e-05	Dry_Weight	LR	NA	NA	NA	NA	NA	NA	NA	NA
Zm00001eb170150	Dry_Weight	-0.760714	0.000991129	Dry_Weight	LR	NA	NA	NA	NA	NA	NA	NA	NA
Zm00001eb170920	Dry_Weight	0.757143	0.00108111	Dry_Weight	LR	NA	NA	NA	NA	NA	NA	NA	NA
Zm00001eb172450	Dry_Weight	0.853571	5.17314e-05	Dry_Weight	LR	NA	NA	NA	NA	NA	NA	NA	NA
Zm00001eb173100	Dry_Weight	0.739286	0.00163551	Dry_Weight	LR	tryptophan biosynthetic process	NA	NA	NA	NA	NA	NA	NA
Zm00001eb173350	Dry_Weight	0.728571	0.00206521	Dry_Weight	LR	NA	NA	NA	NA	NA	NA	NA	NA
Zm00001eb184870	Dry_Weight	-0.807143	0.000275244	Dry_Weight	LR	rhythmic process	NA	NA	NA	NA	NA	NA	NA
Zm00001eb187260	Dry_Weight	0.85	5.99589e-05	Dry_Weight	LR	NA	NA	NA	NA	NA	NA	NA	NA
Zm00001eb187880	Dry_Weight	-0.703571	0.00342434	Dry_Weight	LR	NA	NA	NA	NA	NA	NA	NA	NA
Zm00001eb189050	Dry_Weight	0.825	0.000153236	Dry_Weight	LR	NA	NA	NA	NA	NA	NA	NA	NA
Zm00001eb189080	Dry_Weight	-0.832143	0.000119028	Dry_Weight	LR	NA	NA	NA	NA	NA	NA	NA	NA
Zm00001eb190950	Dry_Weight	0.85	5.99589e-05	Dry_Weight	LR	NA	NA	NA	NA	NA	NA	NA	NA
Zm00001eb191030	Dry_Weight	0.882143	1.35582e-05	Dry_Weight	LR	NA	NA	NA	NA	NA	NA	NA	NA
Zm00001eb201600	Dry_Weight	-0.796429	0.000380468	Dry_Weight	LR	NA	NA	NA	NA	NA	NA	NA	NA
Zm00001eb203860	Dry_Weight	0.717857	0.00258117	Dry_Weight	LR	NA	NA	NA	NA	NA	NA	NA	NA
Zm00001eb205110	Dry_Weight	0.807143	0.000275244	Dry_Weight	LR	NA	NA	NA	NA	NA	NA	NA	NA
Zm00001eb212170	Dry_Weight	0.821429	0.000173148	Dry_Weight	LR	NA	NA	NA	NA	NA	NA	NA	NA
Zm00001eb216550	Dry_Weight	0.835714	0.000104447	Dry_Weight	LR	NA	NA	NA	NA	NA	NA	NA	NA
Zm00001eb220420	Dry_Weight	-0.717857	0.00258117	Dry_Weight	LR	NA	NA	NA	NA	NA	NA	NA	NA
Zm00001eb223670	Dry_Weight	0.767857	0.00082933	Dry_Weight	LR	NA	NA	NA	NA	NA	NA	NA	NA
Zm00001eb228670	Dry_Weight	0.803571	0.000307265	Dry_Weight	LR	NA	NA	NA	NA	NA	NA	NA	NA
Zm00001eb228970	Dry_Weight	0.707143	0.00319548	Dry_Weight	LR	NA	NA	NA	NA	NA	NA	NA	NA
Zm00001eb235360	Dry_Weight	-0.814286	0.000219366	Dry_Weight	LR	NA	NA	NA	NA	NA	NA	NA	NA
Zm00001eb237570	Dry_Weight	-0.721429	0.00239887	Dry_Weight	LR	NA	NA	NA	NA	NA	NA	NA	NA
Zm00001eb241530	Dry_Weight	-0.789286	0.000467327	Dry_Weight	LR	NA	NA	NA	NA	NA	NA	NA	NA
Zm00001eb244000	Dry_Weight	-0.771429	0.000756875	Dry_Weight	LR	NA	NA	NA	NA	NA	NA	NA	NA
Zm00001eb247330	Dry_Weight	-0.742857	0.00150949	Dry_Weight	LR	rhythmic process	NA	NA	NA	NA	NA	NA	NA
Zm00001eb247590	Dry_Weight	0.707143	0.00319548	Dry_Weight	LR	NA	NA	NA	NA	NA	NA	NA	NA
Zm00001eb253150	Dry_Weight	-0.828571	0.000135245	Dry_Weight	LR	NA	NA	NA	NA	NA	NA	NA	NA
Zm00001eb256510	Dry_Weight	-0.735714	0.00176987	Dry_Weight	LR	NA	NA	NA	NA	NA	NA	NA	NA
Zm00001eb257120	Dry_Weight	-0.821429	0.000173148	Dry_Weight	LR	NA	NA	NA	NA	NA	NA	NA	NA
Zm00001eb257380	Dry_Weight	-0.828571	0.000135245	Dry_Weight	LR	NA	NA	NA	NA	NA	NA	NA	NA
Zm00001eb264980	Dry_Weight	0.728571	0.00206521	Dry_Weight	LR	NA	NA	NA	NA	NA	NA	NA	NA
Zm00001eb267260	Dry_Weight	0.835714	0.000104447	Dry_Weight	LR	NA	NA	NA	NA	NA	NA	NA	NA
Zm00001eb270400	Dry_Weight	0.825	0.000153236	Dry_Weight	LR	NA	NA	NA	NA	NA	NA	NA	NA
Zm00001eb272520	Dry_Weight	0.875	1.95226e-05	Dry_Weight	LR	NA	NA	NA	NA	NA	NA	NA	NA
Zm00001eb281410	Dry_Weight	-0.882143	1.35582e-05	Dry_Weight	LR	NA	NA	NA	NA	NA	NA	NA	NA
Zm00001eb282900	Dry_Weight	0.75	0.0012809	Dry_Weight	LR	NA	NA	NA	NA	NA	NA	NA	NA
Zm00001eb284230	Dry_Weight	-0.817857	0.000195137	Dry_Weight	LR	NA	NA	NA	NA	NA	NA	NA	NA
Zm00001eb284350	Dry_Weight	-0.742857	0.00150949	Dry_Weight	LR	NA	NA	NA	NA	NA	NA	NA	NA
Zm00001eb285470	Dry_Weight	-0.739286	0.00163551	Dry_Weight	LR	NA	NA	NA	NA	NA	NA	NA	NA
Zm00001eb285930	Dry_Weight	0.75	0.0012809	Dry_Weight	LR	NA	NA	NA	NA	NA	NA	NA	NA
Zm00001eb291140	Dry_Weight	0.775	0.000689645	Dry_Weight	LR	NA	NA	NA	NA	NA	NA	NA	NA
Zm00001eb292320	Dry_Weight	0.725	0.00222703	Dry_Weight	LR	NA	NA	NA	NA	NA	NA	NA	NA
Zm00001eb293310	Dry_Weight	0.778571	0.00062735	Dry_Weight	LR	NA	NA	NA	NA	NA	NA	NA	NA
Zm00001eb293820	Dry_Weight	0.803571	0.000307265	Dry_Weight	LR	NA	NA	NA	NA	NA	NA	NA	NA
Zm00001eb294920	Dry_Weight	0.821429	0.000173148	Dry_Weight	LR	NA	NA	NA	NA	NA	NA	NA	NA
Zm00001eb300740	Dry_Weight	-0.728571	0.00206521	Dry_Weight	LR	NA	NA	NA	NA	NA	NA	NA	NA
Zm00001eb305600	Dry_Weight	0.764286	0.00090731	Dry_Weight	LR	NA	NA	NA	NA	NA	NA	NA	NA
Zm00001eb309360	Dry_Weight	-0.707143	0.00319548	Dry_Weight	LR	regulation of DNA-templated transcription	NA	NA	NA	NA	NA	NA	NA
Zm00001eb319460	Dry_Weight	0.789286	0.000467327	Dry_Weight	LR	NA	NA	NA	NA	NA	NA	NA	NA
Zm00001eb323700	Dry_Weight	-0.817857	0.000195137	Dry_Weight	LR	NA	NA	NA	NA	NA	NA	NA	NA
Zm00001eb337810	Dry_Weight	0.825	0.000153236	Dry_Weight	LR	NA	NA	NA	NA	NA	NA	NA	NA
Zm00001eb341790	Dry_Weight	0.717857	0.00258117	Dry_Weight	LR	rhythmic process	NA	NA	NA	NA	NA	NA	NA
Zm00001eb345250	Dry_Weight	0.821429	0.000173148	Dry_Weight	LR	NA	NA	NA	NA	NA	NA	NA	NA
Zm00001eb349530	Dry_Weight	0.742857	0.00150949	Dry_Weight	LR	NA	NA	NA	NA	NA	NA	NA	NA
Zm00001eb352210	Dry_Weight	0.896429	6.06614e-06	Dry_Weight	LR	NA	NA	NA	NA	NA	NA	NA	NA
Zm00001eb357950	Dry_Weight	0.721429	0.00239887	Dry_Weight	LR	NA	NA	NA	NA	NA	NA	NA	NA
Zm00001eb362240	Dry_Weight	-0.789286	0.000467327	Dry_Weight	LR	regulation of DNA-templated transcription	NA	NA	NA	NA	NA	NA	NA
Zm00001eb373400	Dry_Weight	-0.746429	0.00139141	Dry_Weight	LR	NA	NA	NA	NA	NA	NA	NA	NA
Zm00001eb387570	Dry_Weight	0.725	0.00222703	Dry_Weight	LR	NA	NA	NA	NA	NA	NA	NA	NA
Zm00001eb388100	Dry_Weight	-0.75	0.0012809	Dry_Weight	LR	NA	NA	NA	NA	NA	NA	NA	NA
Zm00001eb392400	Dry_Weight	0.85	5.99589e-05	Dry_Weight	LR	circadian rhythm	NA	NA	NA	NA	NA	NA	NA
Zm00001eb394800	Dry_Weight	-0.764286	0.00090731	Dry_Weight	LR	NA	NA	NA	NA	NA	NA	NA	NA
Zm00001eb395610	Dry_Weight	0.817857	0.000195137	Dry_Weight	LR	NA	NA	NA	NA	NA	NA	NA	NA
Zm00001eb399140	Dry_Weight	-0.742857	0.00150949	Dry_Weight	LR	NA	NA	NA	NA	NA	NA	NA	NA
Zm00001eb399360	Dry_Weight	-0.846429	6.92382e-05	Dry_Weight	LR	regulation of DNA-templated transcription	NA	NA	NA	NA	NA	NA	NA
Zm00001eb403760	Dry_Weight	-0.807143	0.000275244	Dry_Weight	LR	NA	NA	NA	NA	NA	NA	NA	NA
Zm00001eb404360	Dry_Weight	0.821429	0.000173148	Dry_Weight	LR	NA	NA	NA	NA	NA	NA	NA	NA
Zm00001eb408000	Dry_Weight	-0.703571	0.00342434	Dry_Weight	LR	NA	NA	NA	NA	NA	NA	NA	NA
Zm00001eb411050	Dry_Weight	0.753571	0.00117758	Dry_Weight	LR	NA	NA	NA	NA	NA	NA	NA	NA
Zm00001eb415040	Dry_Weight	0.764286	0.00090731	Dry_Weight	LR	NA	NA	NA	NA	NA	NA	NA	NA
Zm00001eb415760	Dry_Weight	0.817857	0.000195137	Dry_Weight	LR	NA	NA	NA	NA	NA	NA	NA	NA
Zm00001eb415770	Dry_Weight	0.871429	2.32365e-05	Dry_Weight	LR	NA	NA	NA	NA	NA	NA	NA	NA
Zm00001eb421720	Dry_Weight	0.757143	0.00108111	Dry_Weight	LR	NA	NA	NA	NA	NA	NA	NA	NA
Zm00001eb431240	Dry_Weight	0.946429	9.44794e-08	Dry_Weight	LR	NA	NA	NA	NA	NA	NA	NA	NA
Dry_Weight	OTU3311	-0.703571	0.00342434	Dry_Weight	LR	DryBiomass	Bacteria	Bacteroidetes	Chitinophagia	Chitinophagales	Chitinophagaceae	Niastella	NA
Zm00001eb005690	OTU3311	0.799625	2.87976e-12	Dry_Weight	LR	regulation of DNA-templated transcription	Bacteria	Bacteroidetes	Chitinophagia	Chitinophagales	Chitinophagaceae	Niastella	NA
Zm00001eb018850	OTU3311	-0.70156	4.64177e-09	Dry_Weight	LR	rhythmic process	Bacteria	Bacteroidetes	Chitinophagia	Chitinophagales	Chitinophagaceae	Niastella	NA
Zm00001eb025790	OTU3311	-0.703528	4.14706e-09	Dry_Weight	LR	NA	Bacteria	Bacteroidetes	Chitinophagia	Chitinophagales	Chitinophagaceae	Niastella	NA
Zm00001eb027200	OTU3311	-0.794272	4.69774e-12	Dry_Weight	LR	NA	Bacteria	Bacteroidetes	Chitinophagia	Chitinophagales	Chitinophagaceae	Niastella	NA
Zm00001eb031640	OTU3311	0.747578	1.66289e-10	Dry_Weight	LR	NA	Bacteria	Bacteroidetes	Chitinophagia	Chitinophagales	Chitinophagaceae	Niastella	NA
Zm00001eb056550	OTU3311	-0.811191	1.12563e-12	Dry_Weight	LR	NA	Bacteria	Bacteroidetes	Chitinophagia	Chitinophagales	Chitinophagaceae	Niastella	NA
Zm00001eb096070	OTU3311	-0.791873	5.49299e-12	Dry_Weight	LR	NA	Bacteria	Bacteroidetes	Chitinophagia	Chitinophagales	Chitinophagaceae	Niastella	NA
Zm00001eb096680	OTU3311	-0.70968	2.66575e-09	Dry_Weight	LR	NA	Bacteria	Bacteroidetes	Chitinophagia	Chitinophagales	Chitinophagaceae	Niastella	NA
Zm00001eb109440	OTU3311	0.789043	6.358e-12	Dry_Weight	LR	circadian rhythm	Bacteria	Bacteroidetes	Chitinophagia	Chitinophagales	Chitinophagaceae	Niastella	NA
Zm00001eb128290	OTU3311	-0.756683	8.27049e-11	Dry_Weight	LR	NA	Bacteria	Bacteroidetes	Chitinophagia	Chitinophagales	Chitinophagaceae	Niastella	NA
Zm00001eb139830	OTU3311	0.714848	1.84162e-09	Dry_Weight	LR	regulation of DNA-templated transcription	Bacteria	Bacteroidetes	Chitinophagia	Chitinophagales	Chitinophagaceae	Niastella	NA
Zm00001eb154070	OTU3311	0.720508	1.27385e-09	Dry_Weight	LR	response to temperature stimulus	Bacteria	Bacteroidetes	Chitinophagia	Chitinophagales	Chitinophagaceae	Niastella	NA
Zm00001eb154950	OTU3311	0.780861	1.25664e-11	Dry_Weight	LR	NA	Bacteria	Bacteroidetes	Chitinophagia	Chitinophagales	Chitinophagaceae	Niastella	NA
Zm00001eb156930	OTU3311	0.761604	5.90179e-11	Dry_Weight	LR	NA	Bacteria	Bacteroidetes	Chitinophagia	Chitinophagales	Chitinophagaceae	Niastella	NA
Zm00001eb159390	OTU3311	0.764804	4.50163e-11	Dry_Weight	LR	response to temperature stimulus	Bacteria	Bacteroidetes	Chitinophagia	Chitinophagales	Chitinophagaceae	Niastella	NA
Zm00001eb160120	OTU3311	0.782337	1.09907e-11	Dry_Weight	LR	NA	Bacteria	Bacteroidetes	Chitinophagia	Chitinophagales	Chitinophagaceae	Niastella	NA
Zm00001eb162650	OTU3311	-0.716079	1.6982e-09	Dry_Weight	LR	NA	Bacteria	Bacteroidetes	Chitinophagia	Chitinophagales	Chitinophagaceae	Niastella	NA
Zm00001eb189080	OTU3311	0.71817	1.49125e-09	Dry_Weight	LR	NA	Bacteria	Bacteroidetes	Chitinophagia	Chitinophagales	Chitinophagaceae	Niastella	NA
Zm00001eb203860	OTU3311	-0.783568	1.02534e-11	Dry_Weight	LR	NA	Bacteria	Bacteroidetes	Chitinophagia	Chitinophagales	Chitinophagaceae	Niastella	NA
Zm00001eb228970	OTU3311	-0.751946	1.13447e-10	Dry_Weight	LR	NA	Bacteria	Bacteroidetes	Chitinophagia	Chitinophagales	Chitinophagaceae	Niastella	NA
Zm00001eb235360	OTU3311	0.718047	1.49381e-09	Dry_Weight	LR	NA	Bacteria	Bacteroidetes	Chitinophagia	Chitinophagales	Chitinophagaceae	Niastella	NA
Zm00001eb237570	OTU3311	0.732382	5.29795e-10	Dry_Weight	LR	NA	Bacteria	Bacteroidetes	Chitinophagia	Chitinophagales	Chitinophagaceae	Niastella	NA
Zm00001eb244000	OTU3311	0.7218	1.18339e-09	Dry_Weight	LR	NA	Bacteria	Bacteroidetes	Chitinophagia	Chitinophagales	Chitinophagaceae	Niastella	NA
Zm00001eb247590	OTU3311	-0.700575	4.84544e-09	Dry_Weight	LR	NA	Bacteria	Bacteroidetes	Chitinophagia	Chitinophagales	Chitinophagaceae	Niastella	NA
Zm00001eb253150	OTU3311	0.806823	1.7833e-12	Dry_Weight	LR	NA	Bacteria	Bacteroidetes	Chitinophagia	Chitinophagales	Chitinophagaceae	Niastella	NA
Zm00001eb257120	OTU3311	0.758528	7.2275e-11	Dry_Weight	LR	NA	Bacteria	Bacteroidetes	Chitinophagia	Chitinophagales	Chitinophagaceae	Niastella	NA
Zm00001eb257380	OTU3311	0.701744	4.60703e-09	Dry_Weight	LR	NA	Bacteria	Bacteroidetes	Chitinophagia	Chitinophagales	Chitinophagaceae	Niastella	NA
Zm00001eb264980	OTU3311	-0.702175	4.50666e-09	Dry_Weight	LR	NA	Bacteria	Bacteroidetes	Chitinophagia	Chitinophagales	Chitinophagaceae	Niastella	NA
Zm00001eb267260	OTU3311	-0.707527	3.10227e-09	Dry_Weight	LR	NA	Bacteria	Bacteroidetes	Chitinophagia	Chitinophagales	Chitinophagaceae	Niastella	NA
Zm00001eb284350	OTU3311	0.736381	4.07901e-10	Dry_Weight	LR	NA	Bacteria	Bacteroidetes	Chitinophagia	Chitinophagales	Chitinophagaceae	Niastella	NA
Zm00001eb285930	OTU3311	-0.711341	2.36393e-09	Dry_Weight	LR	NA	Bacteria	Bacteroidetes	Chitinophagia	Chitinophagales	Chitinophagaceae	Niastella	NA
Zm00001eb291140	OTU3311	-0.771756	2.64723e-11	Dry_Weight	LR	NA	Bacteria	Bacteroidetes	Chitinophagia	Chitinophagales	Chitinophagaceae	Niastella	NA
Zm00001eb292320	OTU3311	-0.827986	2.1054e-13	Dry_Weight	LR	NA	Bacteria	Bacteroidetes	Chitinophagia	Chitinophagales	Chitinophagaceae	Niastella	NA
Zm00001eb294920	OTU3311	-0.701129	4.69361e-09	Dry_Weight	LR	NA	Bacteria	Bacteroidetes	Chitinophagia	Chitinophagales	Chitinophagaceae	Niastella	NA
Zm00001eb300740	OTU3311	0.759205	6.99336e-11	Dry_Weight	LR	NA	Bacteria	Bacteroidetes	Chitinophagia	Chitinophagales	Chitinophagaceae	Niastella	NA
Zm00001eb305600	OTU3311	-0.778277	1.58641e-11	Dry_Weight	LR	NA	Bacteria	Bacteroidetes	Chitinophagia	Chitinophagales	Chitinophagaceae	Niastella	NA
Zm00001eb323700	OTU3311	0.729306	6.68485e-10	Dry_Weight	LR	NA	Bacteria	Bacteroidetes	Chitinophagia	Chitinophagales	Chitinophagaceae	Niastella	NA
Zm00001eb349530	OTU3311	-0.765726	4.50163e-11	Dry_Weight	LR	NA	Bacteria	Bacteroidetes	Chitinophagia	Chitinophagales	Chitinophagaceae	Niastella	NA
Zm00001eb352210	OTU3311	-0.757606	7.76062e-11	Dry_Weight	LR	NA	Bacteria	Bacteroidetes	Chitinophagia	Chitinophagales	Chitinophagaceae	Niastella	NA
Zm00001eb362240	OTU3311	0.731274	5.78853e-10	Dry_Weight	LR	regulation of DNA-templated transcription	Bacteria	Bacteroidetes	Chitinophagia	Chitinophagales	Chitinophagaceae	Niastella	NA
Zm00001eb373400	OTU3311	0.7776	1.64761e-11	Dry_Weight	LR	NA	Bacteria	Bacteroidetes	Chitinophagia	Chitinophagales	Chitinophagaceae	Niastella	NA
Zm00001eb392400	OTU3311	-0.740564	2.91014e-10	Dry_Weight	LR	circadian rhythm	Bacteria	Bacteroidetes	Chitinophagia	Chitinophagales	Chitinophagaceae	Niastella	NA
Zm00001eb399140	OTU3311	0.728137	7.12109e-10	Dry_Weight	LR	NA	Bacteria	Bacteroidetes	Chitinophagia	Chitinophagales	Chitinophagaceae	Niastella	NA
Zm00001eb408000	OTU3311	0.760374	6.44237e-11	Dry_Weight	LR	NA	Bacteria	Bacteroidetes	Chitinophagia	Chitinophagales	Chitinophagaceae	Niastella	NA
Zm00001eb421720	OTU3311	-0.746778	1.74769e-10	Dry_Weight	LR	NA	Bacteria	Bacteroidetes	Chitinophagia	Chitinophagales	Chitinophagaceae	Niastella	NA
Zm00001eb431240	OTU3311	-0.702482	4.44022e-09	Dry_Weight	LR	NA	Bacteria	Bacteroidetes	Chitinophagia	Chitinophagales	Chitinophagaceae	Niastella	NA
Dry_Weight	OTU3535	0.753571	0.00117758	Dry_Weight	LR	DryBiomass	Bacteria	Proteobacteria	Betaproteobacteria	Burkholderiales	Oxalobacteraceae	Massilia	Massilia_putida
Zm00001eb001120	OTU3535	-0.762712	5.37047e-11	Dry_Weight	LR	NA	Bacteria	Proteobacteria	Betaproteobacteria	Burkholderiales	Oxalobacteraceae	Massilia	Massilia_putida
Zm00001eb003960	OTU3535	0.76788	3.72223e-11	Dry_Weight	LR	NA	Bacteria	Proteobacteria	Betaproteobacteria	Burkholderiales	Oxalobacteraceae	Massilia	Massilia_putida
Zm00001eb005690	OTU3535	-0.788243	6.69625e-12	Dry_Weight	LR	regulation of DNA-templated transcription	Bacteria	Proteobacteria	Betaproteobacteria	Burkholderiales	Oxalobacteraceae	Massilia	Massilia_putida
Zm00001eb006310	OTU3535	-0.768495	3.66119e-11	Dry_Weight	LR	response to temperature stimulus	Bacteria	Proteobacteria	Betaproteobacteria	Burkholderiales	Oxalobacteraceae	Massilia	Massilia_putida
Zm00001eb011720	OTU3535	0.710234	2.56791e-09	Dry_Weight	LR	NA	Bacteria	Proteobacteria	Betaproteobacteria	Burkholderiales	Oxalobacteraceae	Massilia	Massilia_putida
Zm00001eb018850	OTU3535	0.818758	5.31869e-13	Dry_Weight	LR	rhythmic process	Bacteria	Proteobacteria	Betaproteobacteria	Burkholderiales	Oxalobacteraceae	Massilia	Massilia_putida
Zm00001eb025790	OTU3535	0.783014	1.05356e-11	Dry_Weight	LR	NA	Bacteria	Proteobacteria	Betaproteobacteria	Burkholderiales	Oxalobacteraceae	Massilia	Massilia_putida
Zm00001eb027200	OTU3535	0.738103	3.52433e-10	Dry_Weight	LR	NA	Bacteria	Proteobacteria	Betaproteobacteria	Burkholderiales	Oxalobacteraceae	Massilia	Massilia_putida
Zm00001eb027960	OTU3535	-0.742594	2.46771e-10	Dry_Weight	LR	circadian rhythm	Bacteria	Proteobacteria	Betaproteobacteria	Burkholderiales	Oxalobacteraceae	Massilia	Massilia_putida
Zm00001eb028460	OTU3535	0.778215	1.58641e-11	Dry_Weight	LR	NA	Bacteria	Proteobacteria	Betaproteobacteria	Burkholderiales	Oxalobacteraceae	Massilia	Massilia_putida
Zm00001eb031640	OTU3535	-0.75373	1.02472e-10	Dry_Weight	LR	NA	Bacteria	Proteobacteria	Betaproteobacteria	Burkholderiales	Oxalobacteraceae	Massilia	Massilia_putida
Zm00001eb033650	OTU3535	0.792796	5.1884e-12	Dry_Weight	LR	NA	Bacteria	Proteobacteria	Betaproteobacteria	Burkholderiales	Oxalobacteraceae	Massilia	Massilia_putida
Zm00001eb036710	OTU3535	0.734904	4.55877e-10	Dry_Weight	LR	NA	Bacteria	Proteobacteria	Betaproteobacteria	Burkholderiales	Oxalobacteraceae	Massilia	Massilia_putida
Zm00001eb043270	OTU3535	-0.774585	2.10737e-11	Dry_Weight	LR	NA	Bacteria	Proteobacteria	Betaproteobacteria	Burkholderiales	Oxalobacteraceae	Massilia	Massilia_putida
Zm00001eb049850	OTU3535	-0.717494	1.53859e-09	Dry_Weight	LR	NA	Bacteria	Proteobacteria	Betaproteobacteria	Burkholderiales	Oxalobacteraceae	Massilia	Massilia_putida
Zm00001eb056550	OTU3535	0.714048	1.9522e-09	Dry_Weight	LR	NA	Bacteria	Proteobacteria	Betaproteobacteria	Burkholderiales	Oxalobacteraceae	Massilia	Massilia_putida
Zm00001eb061380	OTU3535	0.733858	4.84456e-10	Dry_Weight	LR	NA	Bacteria	Proteobacteria	Betaproteobacteria	Burkholderiales	Oxalobacteraceae	Massilia	Massilia_putida
Zm00001eb068520	OTU3535	-0.794088	4.69774e-12	Dry_Weight	LR	regulation of DNA-templated transcription	Bacteria	Proteobacteria	Betaproteobacteria	Burkholderiales	Oxalobacteraceae	Massilia	Massilia_putida
Zm00001eb071800	OTU3535	-0.746532	1.76582e-10	Dry_Weight	LR	NA	Bacteria	Proteobacteria	Betaproteobacteria	Burkholderiales	Oxalobacteraceae	Massilia	Massilia_putida
Zm00001eb078440	OTU3535	0.73472	4.58307e-10	Dry_Weight	LR	NA	Bacteria	Proteobacteria	Betaproteobacteria	Burkholderiales	Oxalobacteraceae	Massilia	Massilia_putida
Zm00001eb079220	OTU3535	0.732628	5.23788e-10	Dry_Weight	LR	NA	Bacteria	Proteobacteria	Betaproteobacteria	Burkholderiales	Oxalobacteraceae	Massilia	Massilia_putida
Zm00001eb096070	OTU3535	0.764988	4.50163e-11	Dry_Weight	LR	NA	Bacteria	Proteobacteria	Betaproteobacteria	Burkholderiales	Oxalobacteraceae	Massilia	Massilia_putida
Zm00001eb096680	OTU3535	0.753176	1.05006e-10	Dry_Weight	LR	NA	Bacteria	Proteobacteria	Betaproteobacteria	Burkholderiales	Oxalobacteraceae	Massilia	Massilia_putida
Zm00001eb109440	OTU3535	-0.751207	1.20239e-10	Dry_Weight	LR	circadian rhythm	Bacteria	Proteobacteria	Betaproteobacteria	Burkholderiales	Oxalobacteraceae	Massilia	Massilia_putida
Zm00001eb120860	OTU3535	-0.701129	4.69361e-09	Dry_Weight	LR	NA	Bacteria	Proteobacteria	Betaproteobacteria	Burkholderiales	Oxalobacteraceae	Massilia	Massilia_putida
Zm00001eb122890	OTU3535	-0.701067	4.69361e-09	Dry_Weight	LR	NA	Bacteria	Proteobacteria	Betaproteobacteria	Burkholderiales	Oxalobacteraceae	Massilia	Massilia_putida
Zm00001eb128290	OTU3535	0.77354	2.23839e-11	Dry_Weight	LR	NA	Bacteria	Proteobacteria	Betaproteobacteria	Burkholderiales	Oxalobacteraceae	Massilia	Massilia_putida
Zm00001eb135130	OTU3535	-0.747024	1.73001e-10	Dry_Weight	LR	NA	Bacteria	Proteobacteria	Betaproteobacteria	Burkholderiales	Oxalobacteraceae	Massilia	Massilia_putida
Zm00001eb139830	OTU3535	-0.787567	6.96071e-12	Dry_Weight	LR	regulation of DNA-templated transcription	Bacteria	Proteobacteria	Betaproteobacteria	Burkholderiales	Oxalobacteraceae	Massilia	Massilia_putida
Zm00001eb143520	OTU3535	-0.825464	2.44295e-13	Dry_Weight	LR	regulation of DNA-templated transcription	Bacteria	Proteobacteria	Betaproteobacteria	Burkholderiales	Oxalobacteraceae	Massilia	Massilia_putida
Zm00001eb144430	OTU3535	0.753238	1.05006e-10	Dry_Weight	LR	NA	Bacteria	Proteobacteria	Betaproteobacteria	Burkholderiales	Oxalobacteraceae	Massilia	Massilia_putida
Zm00001eb154070	OTU3535	-0.730844	5.95262e-10	Dry_Weight	LR	response to temperature stimulus	Bacteria	Proteobacteria	Betaproteobacteria	Burkholderiales	Oxalobacteraceae	Massilia	Massilia_putida
Zm00001eb154950	OTU3535	-0.839737	6.85538e-14	Dry_Weight	LR	NA	Bacteria	Proteobacteria	Betaproteobacteria	Burkholderiales	Oxalobacteraceae	Massilia	Massilia_putida
Zm00001eb158320	OTU3535	0.754591	9.70687e-11	Dry_Weight	LR	NA	Bacteria	Proteobacteria	Betaproteobacteria	Burkholderiales	Oxalobacteraceae	Massilia	Massilia_putida
Zm00001eb159390	OTU3535	-0.716017	1.6982e-09	Dry_Weight	LR	response to temperature stimulus	Bacteria	Proteobacteria	Betaproteobacteria	Burkholderiales	Oxalobacteraceae	Massilia	Massilia_putida
Zm00001eb160120	OTU3535	-0.719585	1.34639e-09	Dry_Weight	LR	NA	Bacteria	Proteobacteria	Betaproteobacteria	Burkholderiales	Oxalobacteraceae	Massilia	Massilia_putida
Zm00001eb162650	OTU3535	0.773724	2.23839e-11	Dry_Weight	LR	NA	Bacteria	Proteobacteria	Betaproteobacteria	Burkholderiales	Oxalobacteraceae	Massilia	Massilia_putida
Zm00001eb163940	OTU3535	-0.721185	1.21804e-09	Dry_Weight	LR	NA	Bacteria	Proteobacteria	Betaproteobacteria	Burkholderiales	Oxalobacteraceae	Massilia	Massilia_putida
Zm00001eb165460	OTU3535	0.79015	5.8287e-12	Dry_Weight	LR	NA	Bacteria	Proteobacteria	Betaproteobacteria	Burkholderiales	Oxalobacteraceae	Massilia	Massilia_putida
Zm00001eb170150	OTU3535	-0.80147	2.45771e-12	Dry_Weight	LR	NA	Bacteria	Proteobacteria	Betaproteobacteria	Burkholderiales	Oxalobacteraceae	Massilia	Massilia_putida
Zm00001eb170920	OTU3535	0.719216	1.37702e-09	Dry_Weight	LR	NA	Bacteria	Proteobacteria	Betaproteobacteria	Burkholderiales	Oxalobacteraceae	Massilia	Massilia_putida
Zm00001eb172450	OTU3535	0.763266	5.17487e-11	Dry_Weight	LR	NA	Bacteria	Proteobacteria	Betaproteobacteria	Burkholderiales	Oxalobacteraceae	Massilia	Massilia_putida
Zm00001eb173100	OTU3535	0.721308	1.21645e-09	Dry_Weight	LR	tryptophan biosynthetic process	Bacteria	Proteobacteria	Betaproteobacteria	Burkholderiales	Oxalobacteraceae	Massilia	Massilia_putida
Zm00001eb173350	OTU3535	0.722108	1.1796e-09	Dry_Weight	LR	NA	Bacteria	Proteobacteria	Betaproteobacteria	Burkholderiales	Oxalobacteraceae	Massilia	Massilia_putida
Zm00001eb184870	OTU3535	-0.764865	4.50163e-11	Dry_Weight	LR	rhythmic process	Bacteria	Proteobacteria	Betaproteobacteria	Burkholderiales	Oxalobacteraceae	Massilia	Massilia_putida
Zm00001eb187260	OTU3535	0.791442	5.49501e-12	Dry_Weight	LR	NA	Bacteria	Proteobacteria	Betaproteobacteria	Burkholderiales	Oxalobacteraceae	Massilia	Massilia_putida
Zm00001eb187880	OTU3535	-0.720201	1.28921e-09	Dry_Weight	LR	NA	Bacteria	Proteobacteria	Betaproteobacteria	Burkholderiales	Oxalobacteraceae	Massilia	Massilia_putida
Zm00001eb189050	OTU3535	0.804546	2.15652e-12	Dry_Weight	LR	NA	Bacteria	Proteobacteria	Betaproteobacteria	Burkholderiales	Oxalobacteraceae	Massilia	Massilia_putida
Zm00001eb189080	OTU3535	-0.74524	1.97153e-10	Dry_Weight	LR	NA	Bacteria	Proteobacteria	Betaproteobacteria	Burkholderiales	Oxalobacteraceae	Massilia	Massilia_putida
Zm00001eb190950	OTU3535	0.73435	4.68571e-10	Dry_Weight	LR	NA	Bacteria	Proteobacteria	Betaproteobacteria	Burkholderiales	Oxalobacteraceae	Massilia	Massilia_putida
Zm00001eb191030	OTU3535	0.721739	1.18339e-09	Dry_Weight	LR	NA	Bacteria	Proteobacteria	Betaproteobacteria	Burkholderiales	Oxalobacteraceae	Massilia	Massilia_putida
Zm00001eb201600	OTU3535	-0.715894	1.70169e-09	Dry_Weight	LR	NA	Bacteria	Proteobacteria	Betaproteobacteria	Burkholderiales	Oxalobacteraceae	Massilia	Massilia_putida
Zm00001eb203860	OTU3535	0.757483	7.76062e-11	Dry_Weight	LR	NA	Bacteria	Proteobacteria	Betaproteobacteria	Burkholderiales	Oxalobacteraceae	Massilia	Massilia_putida
Zm00001eb205110	OTU3535	0.754222	9.91193e-11	Dry_Weight	LR	NA	Bacteria	Proteobacteria	Betaproteobacteria	Burkholderiales	Oxalobacteraceae	Massilia	Massilia_putida
Zm00001eb212170	OTU3535	0.702667	4.40763e-09	Dry_Weight	LR	NA	Bacteria	Proteobacteria	Betaproteobacteria	Burkholderiales	Oxalobacteraceae	Massilia	Massilia_putida
Zm00001eb216550	OTU3535	0.702113	4.50666e-09	Dry_Weight	LR	NA	Bacteria	Proteobacteria	Betaproteobacteria	Burkholderiales	Oxalobacteraceae	Massilia	Massilia_putida
Zm00001eb220420	OTU3535	-0.703897	4.08694e-09	Dry_Weight	LR	NA	Bacteria	Proteobacteria	Betaproteobacteria	Burkholderiales	Oxalobacteraceae	Massilia	Massilia_putida
Zm00001eb223670	OTU3535	0.738903	3.31313e-10	Dry_Weight	LR	NA	Bacteria	Proteobacteria	Betaproteobacteria	Burkholderiales	Oxalobacteraceae	Massilia	Massilia_putida
Zm00001eb228670	OTU3535	0.787136	7.0395e-12	Dry_Weight	LR	NA	Bacteria	Proteobacteria	Betaproteobacteria	Burkholderiales	Oxalobacteraceae	Massilia	Massilia_putida
Zm00001eb228970	OTU3535	0.73312	5.1212e-10	Dry_Weight	LR	NA	Bacteria	Proteobacteria	Betaproteobacteria	Burkholderiales	Oxalobacteraceae	Massilia	Massilia_putida
Zm00001eb235360	OTU3535	-0.756068	8.65235e-11	Dry_Weight	LR	NA	Bacteria	Proteobacteria	Betaproteobacteria	Burkholderiales	Oxalobacteraceae	Massilia	Massilia_putida
Zm00001eb241530	OTU3535	-0.728629	6.95504e-10	Dry_Weight	LR	NA	Bacteria	Proteobacteria	Betaproteobacteria	Burkholderiales	Oxalobacteraceae	Massilia	Massilia_putida
Zm00001eb247330	OTU3535	-0.739764	3.09647e-10	Dry_Weight	LR	rhythmic process	Bacteria	Proteobacteria	Betaproteobacteria	Burkholderiales	Oxalobacteraceae	Massilia	Massilia_putida
Zm00001eb253150	OTU3535	-0.744871	2.01575e-10	Dry_Weight	LR	NA	Bacteria	Proteobacteria	Betaproteobacteria	Burkholderiales	Oxalobacteraceae	Massilia	Massilia_putida
Zm00001eb256510	OTU3535	-0.749362	1.41917e-10	Dry_Weight	LR	NA	Bacteria	Proteobacteria	Betaproteobacteria	Burkholderiales	Oxalobacteraceae	Massilia	Massilia_putida
Zm00001eb257120	OTU3535	-0.729859	6.43029e-10	Dry_Weight	LR	NA	Bacteria	Proteobacteria	Betaproteobacteria	Burkholderiales	Oxalobacteraceae	Massilia	Massilia_putida
Zm00001eb257380	OTU3535	-0.712387	2.18642e-09	Dry_Weight	LR	NA	Bacteria	Proteobacteria	Betaproteobacteria	Burkholderiales	Oxalobacteraceae	Massilia	Massilia_putida
Zm00001eb267260	OTU3535	0.73595	4.19321e-10	Dry_Weight	LR	NA	Bacteria	Proteobacteria	Betaproteobacteria	Burkholderiales	Oxalobacteraceae	Massilia	Massilia_putida
Zm00001eb270400	OTU3535	0.732812	5.20771e-10	Dry_Weight	LR	NA	Bacteria	Proteobacteria	Betaproteobacteria	Burkholderiales	Oxalobacteraceae	Massilia	Massilia_putida
Zm00001eb272520	OTU3535	0.752315	1.10993e-10	Dry_Weight	LR	NA	Bacteria	Proteobacteria	Betaproteobacteria	Burkholderiales	Oxalobacteraceae	Massilia	Massilia_putida
Zm00001eb281410	OTU3535	-0.836538	7.59806e-14	Dry_Weight	LR	NA	Bacteria	Proteobacteria	Betaproteobacteria	Burkholderiales	Oxalobacteraceae	Massilia	Massilia_putida
Zm00001eb282900	OTU3535	0.701252	4.69361e-09	Dry_Weight	LR	NA	Bacteria	Proteobacteria	Betaproteobacteria	Burkholderiales	Oxalobacteraceae	Massilia	Massilia_putida
Zm00001eb284230	OTU3535	-0.720447	1.27385e-09	Dry_Weight	LR	NA	Bacteria	Proteobacteria	Betaproteobacteria	Burkholderiales	Oxalobacteraceae	Massilia	Massilia_putida
Zm00001eb284350	OTU3535	-0.803008	2.20658e-12	Dry_Weight	LR	NA	Bacteria	Proteobacteria	Betaproteobacteria	Burkholderiales	Oxalobacteraceae	Massilia	Massilia_putida
Zm00001eb285470	OTU3535	-0.760436	6.44237e-11	Dry_Weight	LR	NA	Bacteria	Proteobacteria	Betaproteobacteria	Burkholderiales	Oxalobacteraceae	Massilia	Massilia_putida
Zm00001eb285930	OTU3535	0.754653	9.70687e-11	Dry_Weight	LR	NA	Bacteria	Proteobacteria	Betaproteobacteria	Burkholderiales	Oxalobacteraceae	Massilia	Massilia_putida
Zm00001eb292320	OTU3535	0.708142	2.99696e-09	Dry_Weight	LR	NA	Bacteria	Proteobacteria	Betaproteobacteria	Burkholderiales	Oxalobacteraceae	Massilia	Massilia_putida
Zm00001eb293310	OTU3535	0.767941	3.72223e-11	Dry_Weight	LR	NA	Bacteria	Proteobacteria	Betaproteobacteria	Burkholderiales	Oxalobacteraceae	Massilia	Massilia_putida
Zm00001eb293820	OTU3535	0.79015	5.8287e-12	Dry_Weight	LR	NA	Bacteria	Proteobacteria	Betaproteobacteria	Burkholderiales	Oxalobacteraceae	Massilia	Massilia_putida
Zm00001eb305600	OTU3535	0.728198	7.12109e-10	Dry_Weight	LR	NA	Bacteria	Proteobacteria	Betaproteobacteria	Burkholderiales	Oxalobacteraceae	Massilia	Massilia_putida
Zm00001eb309360	OTU3535	-0.776431	1.76874e-11	Dry_Weight	LR	regulation of DNA-templated transcription	Bacteria	Proteobacteria	Betaproteobacteria	Burkholderiales	Oxalobacteraceae	Massilia	Massilia_putida
Zm00001eb319460	OTU3535	0.796795	3.82172e-12	Dry_Weight	LR	NA	Bacteria	Proteobacteria	Betaproteobacteria	Burkholderiales	Oxalobacteraceae	Massilia	Massilia_putida
Zm00001eb323700	OTU3535	-0.721985	1.18076e-09	Dry_Weight	LR	NA	Bacteria	Proteobacteria	Betaproteobacteria	Burkholderiales	Oxalobacteraceae	Massilia	Massilia_putida
Zm00001eb337810	OTU3535	0.705497	3.62449e-09	Dry_Weight	LR	NA	Bacteria	Proteobacteria	Betaproteobacteria	Burkholderiales	Oxalobacteraceae	Massilia	Massilia_putida
Zm00001eb341790	OTU3535	0.724446	9.73594e-10	Dry_Weight	LR	rhythmic process	Bacteria	Proteobacteria	Betaproteobacteria	Burkholderiales	Oxalobacteraceae	Massilia	Massilia_putida
Zm00001eb345250	OTU3535	0.752684	1.08607e-10	Dry_Weight	LR	NA	Bacteria	Proteobacteria	Betaproteobacteria	Burkholderiales	Oxalobacteraceae	Massilia	Massilia_putida
Zm00001eb349530	OTU3535	0.741487	2.70342e-10	Dry_Weight	LR	NA	Bacteria	Proteobacteria	Betaproteobacteria	Burkholderiales	Oxalobacteraceae	Massilia	Massilia_putida
Zm00001eb357950	OTU3535	0.703774	4.09674e-09	Dry_Weight	LR	NA	Bacteria	Proteobacteria	Betaproteobacteria	Burkholderiales	Oxalobacteraceae	Massilia	Massilia_putida
Zm00001eb362240	OTU3535	-0.816912	5.89724e-13	Dry_Weight	LR	regulation of DNA-templated transcription	Bacteria	Proteobacteria	Betaproteobacteria	Burkholderiales	Oxalobacteraceae	Massilia	Massilia_putida
Zm00001eb387570	OTU3535	0.717555	1.53859e-09	Dry_Weight	LR	NA	Bacteria	Proteobacteria	Betaproteobacteria	Burkholderiales	Oxalobacteraceae	Massilia	Massilia_putida
Zm00001eb388100	OTU3535	-0.777292	1.65483e-11	Dry_Weight	LR	NA	Bacteria	Proteobacteria	Betaproteobacteria	Burkholderiales	Oxalobacteraceae	Massilia	Massilia_putida
Zm00001eb392400	OTU3535	0.85887	5.09968e-15	Dry_Weight	LR	circadian rhythm	Bacteria	Proteobacteria	Betaproteobacteria	Burkholderiales	Oxalobacteraceae	Massilia	Massilia_putida
Zm00001eb394800	OTU3535	-0.765234	4.50163e-11	Dry_Weight	LR	NA	Bacteria	Proteobacteria	Betaproteobacteria	Burkholderiales	Oxalobacteraceae	Massilia	Massilia_putida
Zm00001eb395610	OTU3535	0.758959	7.04228e-11	Dry_Weight	LR	NA	Bacteria	Proteobacteria	Betaproteobacteria	Burkholderiales	Oxalobacteraceae	Massilia	Massilia_putida
Zm00001eb399360	OTU3535	-0.728937	6.83698e-10	Dry_Weight	LR	regulation of DNA-templated transcription	Bacteria	Proteobacteria	Betaproteobacteria	Burkholderiales	Oxalobacteraceae	Massilia	Massilia_putida
Zm00001eb403760	OTU3535	-0.802947	2.20658e-12	Dry_Weight	LR	NA	Bacteria	Proteobacteria	Betaproteobacteria	Burkholderiales	Oxalobacteraceae	Massilia	Massilia_putida
Zm00001eb404360	OTU3535	0.707958	3.01896e-09	Dry_Weight	LR	NA	Bacteria	Proteobacteria	Betaproteobacteria	Burkholderiales	Oxalobacteraceae	Massilia	Massilia_putida
Zm00001eb411050	OTU3535	0.712572	2.17053e-09	Dry_Weight	LR	NA	Bacteria	Proteobacteria	Betaproteobacteria	Burkholderiales	Oxalobacteraceae	Massilia	Massilia_putida
Zm00001eb415040	OTU3535	0.712695	2.16583e-09	Dry_Weight	LR	NA	Bacteria	Proteobacteria	Betaproteobacteria	Burkholderiales	Oxalobacteraceae	Massilia	Massilia_putida
Zm00001eb415760	OTU3535	0.764804	4.50163e-11	Dry_Weight	LR	NA	Bacteria	Proteobacteria	Betaproteobacteria	Burkholderiales	Oxalobacteraceae	Massilia	Massilia_putida
Zm00001eb415770	OTU3535	0.717371	1.54153e-09	Dry_Weight	LR	NA	Bacteria	Proteobacteria	Betaproteobacteria	Burkholderiales	Oxalobacteraceae	Massilia	Massilia_putida
Zm00001eb431240	OTU3535	0.759328	6.99336e-11	Dry_Weight	LR	NA	Bacteria	Proteobacteria	Betaproteobacteria	Burkholderiales	Oxalobacteraceae	Massilia	Massilia_putida
Zm00001eb034240	Dry_Weight	-0.835065	2.48715e-06	Dry_Weight	PR	NA	NA	NA	NA	NA	NA	NA	NA
Zm00001eb047400	Dry_Weight	-0.789152	2.11716e-05	Dry_Weight	PR	plant-type cell wall organization	NA	NA	NA	NA	NA	NA	NA
Zm00001eb047880	Dry_Weight	-0.893506	4.94617e-08	Dry_Weight	PR	NA	NA	NA	NA	NA	NA	NA	NA
Zm00001eb050510	Dry_Weight	-0.925974	1.7791e-09	Dry_Weight	PR	NA	NA	NA	NA	NA	NA	NA	NA
Zm00001eb067590	Dry_Weight	-0.797403	1.50015e-05	Dry_Weight	PR	NA	NA	NA	NA	NA	NA	NA	NA
Zm00001eb076200	Dry_Weight	-0.950649	4.16522e-11	Dry_Weight	PR	NA	NA	NA	NA	NA	NA	NA	NA
Zm00001eb093780	Dry_Weight	-0.777922	3.30546e-05	Dry_Weight	PR	NA	NA	NA	NA	NA	NA	NA	NA
Zm00001eb100630	Dry_Weight	-0.752957	8.17662e-05	Dry_Weight	PR	NA	NA	NA	NA	NA	NA	NA	NA
Zm00001eb110640	Dry_Weight	-0.880519	1.40041e-07	Dry_Weight	PR	NA	NA	NA	NA	NA	NA	NA	NA
Zm00001eb123470	Dry_Weight	-0.807654	9.56226e-06	Dry_Weight	PR	NA	NA	NA	NA	NA	NA	NA	NA
Zm00001eb136700	Dry_Weight	-0.831169	3.05516e-06	Dry_Weight	PR	NA	NA	NA	NA	NA	NA	NA	NA
Zm00001eb141020	Dry_Weight	-0.841558	1.74427e-06	Dry_Weight	PR	NA	NA	NA	NA	NA	NA	NA	NA
Zm00001eb142310	Dry_Weight	0.733766	0.00015324	Dry_Weight	PR	NA	NA	NA	NA	NA	NA	NA	NA
Zm00001eb147950	Dry_Weight	-0.805195	1.06784e-05	Dry_Weight	PR	NA	NA	NA	NA	NA	NA	NA	NA
Zm00001eb155640	Dry_Weight	0.757143	7.07707e-05	Dry_Weight	PR	NA	NA	NA	NA	NA	NA	NA	NA
Zm00001eb159140	Dry_Weight	0.767231	4.93747e-05	Dry_Weight	PR	NA	NA	NA	NA	NA	NA	NA	NA
Zm00001eb163480	Dry_Weight	-0.774026	3.83541e-05	Dry_Weight	PR	NA	NA	NA	NA	NA	NA	NA	NA
Zm00001eb180880	Dry_Weight	-0.823377	4.54118e-06	Dry_Weight	PR	NA	NA	NA	NA	NA	NA	NA	NA
Zm00001eb205110	Dry_Weight	0.779221	3.14356e-05	Dry_Weight	PR	NA	NA	NA	NA	NA	NA	NA	NA
Zm00001eb220870	Dry_Weight	-0.831169	3.05516e-06	Dry_Weight	PR	NA	NA	NA	NA	NA	NA	NA	NA
Zm00001eb229460	Dry_Weight	-0.867532	3.54062e-07	Dry_Weight	PR	NA	NA	NA	NA	NA	NA	NA	NA
Zm00001eb235740	Dry_Weight	0.709091	0.000319513	Dry_Weight	PR	NA	NA	NA	NA	NA	NA	NA	NA
Zm00001eb267230	Dry_Weight	0.731169	0.00016617	Dry_Weight	PR	NA	NA	NA	NA	NA	NA	NA	NA
Zm00001eb283010	Dry_Weight	0.723377	0.000210751	Dry_Weight	PR	NA	NA	NA	NA	NA	NA	NA	NA
Zm00001eb290720	Dry_Weight	-0.780519	2.9886e-05	Dry_Weight	PR	NA	NA	NA	NA	NA	NA	NA	NA
Zm00001eb300130	Dry_Weight	-0.702597	0.000383022	Dry_Weight	PR	NA	NA	NA	NA	NA	NA	NA	NA
Zm00001eb302660	Dry_Weight	-0.815584	6.62547e-06	Dry_Weight	PR	NA	NA	NA	NA	NA	NA	NA	NA
Zm00001eb319240	Dry_Weight	-0.842857	1.62173e-06	Dry_Weight	PR	NA	NA	NA	NA	NA	NA	NA	NA
Zm00001eb319250	Dry_Weight	-0.85974	5.90342e-07	Dry_Weight	PR	NA	NA	NA	NA	NA	NA	NA	NA
Zm00001eb320760	Dry_Weight	0.768831	4.65584e-05	Dry_Weight	PR	NA	NA	NA	NA	NA	NA	NA	NA
Zm00001eb324080	Dry_Weight	0.716883	0.000255409	Dry_Weight	PR	NA	NA	NA	NA	NA	NA	NA	NA
Zm00001eb343090	Dry_Weight	-0.774026	3.83541e-05	Dry_Weight	PR	NA	NA	NA	NA	NA	NA	NA	NA
Zm00001eb349530	Dry_Weight	0.751948	8.46284e-05	Dry_Weight	PR	NA	NA	NA	NA	NA	NA	NA	NA
Zm00001eb354490	Dry_Weight	0.719481	0.000236657	Dry_Weight	PR	NA	NA	NA	NA	NA	NA	NA	NA
Zm00001eb357380	Dry_Weight	-0.792208	1.86684e-05	Dry_Weight	PR	NA	NA	NA	NA	NA	NA	NA	NA
Zm00001eb360150	Dry_Weight	0.742857	0.000114567	Dry_Weight	PR	NA	NA	NA	NA	NA	NA	NA	NA
Zm00001eb375730	Dry_Weight	0.781818	2.84033e-05	Dry_Weight	PR	NA	NA	NA	NA	NA	NA	NA	NA
Zm00001eb384110	Dry_Weight	0.814286	7.04401e-06	Dry_Weight	PR	NA	NA	NA	NA	NA	NA	NA	NA
Zm00001eb384340	Dry_Weight	0.772727	4.02774e-05	Dry_Weight	PR	iron ion transmembrane transport	NA	NA	NA	NA	NA	NA	NA
Zm00001eb403200	Dry_Weight	-0.782205	2.79745e-05	Dry_Weight	PR	plant-type cell wall organization	NA	NA	NA	NA	NA	NA	NA
Zm00001eb406620	Dry_Weight	-0.764935	5.36724e-05	Dry_Weight	PR	NA	NA	NA	NA	NA	NA	NA	NA
Zm00001eb406770	Dry_Weight	-0.758442	6.76305e-05	Dry_Weight	PR	NA	NA	NA	NA	NA	NA	NA	NA
Zm00001eb410860	Dry_Weight	-0.906494	1.51472e-08	Dry_Weight	PR	NA	NA	NA	NA	NA	NA	NA	NA
Zm00001eb424350	Dry_Weight	0.866234	3.86398e-07	Dry_Weight	PR	iron ion transmembrane transport	NA	NA	NA	NA	NA	NA	NA
Zm00001eb432720	Dry_Weight	-0.754545	7.74317e-05	Dry_Weight	PR	NA	NA	NA	NA	NA	NA	NA	NA
Dry_Weight	OTU4331	0.816883	6.22885e-06	Dry_Weight	PR	DryBiomass	Bacteria	Actinobacteria	Actinobacteria	Pseudonocardiales	Pseudonocardiaceae	Amycolatopsis	NA
Zm00001eb034240	OTU4331	-0.734927	5.69286e-13	Dry_Weight	PR	NA	Bacteria	Actinobacteria	Actinobacteria	Pseudonocardiales	Pseudonocardiaceae	Amycolatopsis	NA
Zm00001eb047880	OTU4331	-0.72241	1.80455e-12	Dry_Weight	PR	NA	Bacteria	Actinobacteria	Actinobacteria	Pseudonocardiales	Pseudonocardiaceae	Amycolatopsis	NA
Zm00001eb050510	OTU4331	-0.737201	4.98074e-13	Dry_Weight	PR	NA	Bacteria	Actinobacteria	Actinobacteria	Pseudonocardiales	Pseudonocardiaceae	Amycolatopsis	NA
Zm00001eb067590	OTU4331	-0.737225	4.98074e-13	Dry_Weight	PR	NA	Bacteria	Actinobacteria	Actinobacteria	Pseudonocardiales	Pseudonocardiaceae	Amycolatopsis	NA
Zm00001eb076200	OTU4331	-0.72316	1.77222e-12	Dry_Weight	PR	NA	Bacteria	Actinobacteria	Actinobacteria	Pseudonocardiales	Pseudonocardiaceae	Amycolatopsis	NA
Zm00001eb093780	OTU4331	-0.73835	4.98074e-13	Dry_Weight	PR	NA	Bacteria	Actinobacteria	Actinobacteria	Pseudonocardiales	Pseudonocardiaceae	Amycolatopsis	NA
Zm00001eb136700	OTU4331	-0.774285	2.4411e-14	Dry_Weight	PR	NA	Bacteria	Actinobacteria	Actinobacteria	Pseudonocardiales	Pseudonocardiaceae	Amycolatopsis	NA
Zm00001eb141020	OTU4331	-0.717698	2.85108e-12	Dry_Weight	PR	NA	Bacteria	Actinobacteria	Actinobacteria	Pseudonocardiales	Pseudonocardiaceae	Amycolatopsis	NA
Zm00001eb147950	OTU4331	-0.700703	1.21404e-11	Dry_Weight	PR	NA	Bacteria	Actinobacteria	Actinobacteria	Pseudonocardiales	Pseudonocardiaceae	Amycolatopsis	NA
Zm00001eb155640	OTU4331	0.716925	3.0256e-12	Dry_Weight	PR	NA	Bacteria	Actinobacteria	Actinobacteria	Pseudonocardiales	Pseudonocardiaceae	Amycolatopsis	NA
Zm00001eb159140	OTU4331	0.729001	9.82827e-13	Dry_Weight	PR	NA	Bacteria	Actinobacteria	Actinobacteria	Pseudonocardiales	Pseudonocardiaceae	Amycolatopsis	NA
Zm00001eb180880	OTU4331	-0.74103	4.31613e-13	Dry_Weight	PR	NA	Bacteria	Actinobacteria	Actinobacteria	Pseudonocardiales	Pseudonocardiaceae	Amycolatopsis	NA
Zm00001eb205110	OTU4331	0.756511	1.08008e-13	Dry_Weight	PR	NA	Bacteria	Actinobacteria	Actinobacteria	Pseudonocardiales	Pseudonocardiaceae	Amycolatopsis	NA
Zm00001eb229460	OTU4331	-0.710291	5.77766e-12	Dry_Weight	PR	NA	Bacteria	Actinobacteria	Actinobacteria	Pseudonocardiales	Pseudonocardiaceae	Amycolatopsis	NA
Zm00001eb283010	OTU4331	0.719503	2.46118e-12	Dry_Weight	PR	NA	Bacteria	Actinobacteria	Actinobacteria	Pseudonocardiales	Pseudonocardiaceae	Amycolatopsis	NA
Zm00001eb300130	OTU4331	-0.744632	3.80408e-13	Dry_Weight	PR	NA	Bacteria	Actinobacteria	Actinobacteria	Pseudonocardiales	Pseudonocardiaceae	Amycolatopsis	NA
Zm00001eb302660	OTU4331	-0.745968	3.80408e-13	Dry_Weight	PR	NA	Bacteria	Actinobacteria	Actinobacteria	Pseudonocardiales	Pseudonocardiaceae	Amycolatopsis	NA
Zm00001eb319240	OTU4331	-0.703118	1.03386e-11	Dry_Weight	PR	NA	Bacteria	Actinobacteria	Actinobacteria	Pseudonocardiales	Pseudonocardiaceae	Amycolatopsis	NA
Zm00001eb320760	OTU4331	0.713104	4.4343e-12	Dry_Weight	PR	NA	Bacteria	Actinobacteria	Actinobacteria	Pseudonocardiales	Pseudonocardiaceae	Amycolatopsis	NA
Zm00001eb349530	OTU4331	0.768776	3.71711e-14	Dry_Weight	PR	NA	Bacteria	Actinobacteria	Actinobacteria	Pseudonocardiales	Pseudonocardiaceae	Amycolatopsis	NA
Zm00001eb354490	OTU4331	0.703894	9.92374e-12	Dry_Weight	PR	NA	Bacteria	Actinobacteria	Actinobacteria	Pseudonocardiales	Pseudonocardiaceae	Amycolatopsis	NA
Zm00001eb357380	OTU4331	-0.708381	6.79753e-12	Dry_Weight	PR	NA	Bacteria	Actinobacteria	Actinobacteria	Pseudonocardiales	Pseudonocardiaceae	Amycolatopsis	NA
Zm00001eb360150	OTU4331	0.706259	8.19678e-12	Dry_Weight	PR	NA	Bacteria	Actinobacteria	Actinobacteria	Pseudonocardiales	Pseudonocardiaceae	Amycolatopsis	NA
Zm00001eb384110	OTU4331	0.715565	3.4385e-12	Dry_Weight	PR	NA	Bacteria	Actinobacteria	Actinobacteria	Pseudonocardiales	Pseudonocardiaceae	Amycolatopsis	NA
Zm00001eb384340	OTU4331	0.711416	5.22667e-12	Dry_Weight	PR	iron ion transmembrane transport	Bacteria	Actinobacteria	Actinobacteria	Pseudonocardiales	Pseudonocardiaceae	Amycolatopsis	NA
Zm00001eb406770	OTU4331	-0.738279	4.98074e-13	Dry_Weight	PR	NA	Bacteria	Actinobacteria	Actinobacteria	Pseudonocardiales	Pseudonocardiaceae	Amycolatopsis	NA
Zm00001eb410860	OTU4331	-0.732677	6.78051e-13	Dry_Weight	PR	NA	Bacteria	Actinobacteria	Actinobacteria	Pseudonocardiales	Pseudonocardiaceae	Amycolatopsis	NA
Zm00001eb424350	OTU4331	0.744204	3.80408e-13	Dry_Weight	PR	iron ion transmembrane transport	Bacteria	Actinobacteria	Actinobacteria	Pseudonocardiales	Pseudonocardiaceae	Amycolatopsis	NA
Zm00001eb432720	OTU4331	-0.726934	1.16766e-12	Dry_Weight	PR	NA	Bacteria	Actinobacteria	Actinobacteria	Pseudonocardiales	Pseudonocardiaceae	Amycolatopsis	NA
Dry_Weight	OTU4603	-0.858258	6.48396e-07	Dry_Weight	PR	DryBiomass	Bacteria	Fibrobacteres	Fibrobacteria	Fibrobacterales	Fibrobacteraceae	Fibrobacter	Fibrobacter_succinogenes
Zm00001eb123470	OTU4603	0.762783	6.67484e-14	Dry_Weight	PR	NA	Bacteria	Fibrobacteres	Fibrobacteria	Fibrobacterales	Fibrobacteraceae	Fibrobacter	Fibrobacter_succinogenes
Zm00001eb136700	OTU4603	0.722475	1.80455e-12	Dry_Weight	PR	NA	Bacteria	Fibrobacteres	Fibrobacteria	Fibrobacterales	Fibrobacteraceae	Fibrobacter	Fibrobacter_succinogenes
Zm00001eb403200	OTU4603	0.709836	5.92238e-12	Dry_Weight	PR	plant-type cell wall organization	Bacteria	Fibrobacteres	Fibrobacteria	Fibrobacterales	Fibrobacteraceae	Fibrobacter	Fibrobacter_succinogenes
Dry_Weight	OTU661	-0.723377	0.000210751	Dry_Weight	PR	DryBiomass	Bacteria	Proteobacteria	Deltaproteobacteria	Myxococcales	Polyangiaceae	Sorangium	Sorangium_cellulosum
Zm00001eb047400	OTU661	0.718512	2.67586e-12	Dry_Weight	PR	plant-type cell wall organization	Bacteria	Proteobacteria	Deltaproteobacteria	Myxococcales	Polyangiaceae	Sorangium	Sorangium_cellulosum
Zm00001eb100630	OTU661	0.702726	1.05635e-11	Dry_Weight	PR	NA	Bacteria	Proteobacteria	Deltaproteobacteria	Myxococcales	Polyangiaceae	Sorangium	Sorangium_cellulosum
Zm00001eb110640	OTU661	0.758204	1.02286e-13	Dry_Weight	PR	NA	Bacteria	Proteobacteria	Deltaproteobacteria	Myxococcales	Polyangiaceae	Sorangium	Sorangium_cellulosum
Zm00001eb123470	OTU661	0.735875	5.56579e-13	Dry_Weight	PR	NA	Bacteria	Proteobacteria	Deltaproteobacteria	Myxococcales	Polyangiaceae	Sorangium	Sorangium_cellulosum
Zm00001eb142310	OTU661	-0.704946	9.041e-12	Dry_Weight	PR	NA	Bacteria	Proteobacteria	Deltaproteobacteria	Myxococcales	Polyangiaceae	Sorangium	Sorangium_cellulosum
Zm00001eb163480	OTU661	0.708134	6.81392e-12	Dry_Weight	PR	NA	Bacteria	Proteobacteria	Deltaproteobacteria	Myxococcales	Polyangiaceae	Sorangium	Sorangium_cellulosum
Zm00001eb220870	OTU661	0.742663	3.9957e-13	Dry_Weight	PR	NA	Bacteria	Proteobacteria	Deltaproteobacteria	Myxococcales	Polyangiaceae	Sorangium	Sorangium_cellulosum
Zm00001eb229460	OTU661	0.701547	1.14704e-11	Dry_Weight	PR	NA	Bacteria	Proteobacteria	Deltaproteobacteria	Myxococcales	Polyangiaceae	Sorangium	Sorangium_cellulosum
Zm00001eb235740	OTU661	-0.783694	1.12712e-14	Dry_Weight	PR	NA	Bacteria	Proteobacteria	Deltaproteobacteria	Myxococcales	Polyangiaceae	Sorangium	Sorangium_cellulosum
Zm00001eb267230	OTU661	-0.7015	1.14704e-11	Dry_Weight	PR	NA	Bacteria	Proteobacteria	Deltaproteobacteria	Myxococcales	Polyangiaceae	Sorangium	Sorangium_cellulosum
Zm00001eb290720	OTU661	0.703252	1.03386e-11	Dry_Weight	PR	NA	Bacteria	Proteobacteria	Deltaproteobacteria	Myxococcales	Polyangiaceae	Sorangium	Sorangium_cellulosum
Zm00001eb319250	OTU661	0.737881	4.98074e-13	Dry_Weight	PR	NA	Bacteria	Proteobacteria	Deltaproteobacteria	Myxococcales	Polyangiaceae	Sorangium	Sorangium_cellulosum
Zm00001eb324080	OTU661	-0.701406	1.14704e-11	Dry_Weight	PR	NA	Bacteria	Proteobacteria	Deltaproteobacteria	Myxococcales	Polyangiaceae	Sorangium	Sorangium_cellulosum
Zm00001eb343090	OTU661	0.727047	1.16766e-12	Dry_Weight	PR	NA	Bacteria	Proteobacteria	Deltaproteobacteria	Myxococcales	Polyangiaceae	Sorangium	Sorangium_cellulosum
Zm00001eb354490	OTU661	-0.742294	3.9957e-13	Dry_Weight	PR	NA	Bacteria	Proteobacteria	Deltaproteobacteria	Myxococcales	Polyangiaceae	Sorangium	Sorangium_cellulosum
Zm00001eb360150	OTU661	-0.732443	6.78051e-13	Dry_Weight	PR	NA	Bacteria	Proteobacteria	Deltaproteobacteria	Myxococcales	Polyangiaceae	Sorangium	Sorangium_cellulosum
Zm00001eb375730	OTU661	-0.732349	6.78051e-13	Dry_Weight	PR	NA	Bacteria	Proteobacteria	Deltaproteobacteria	Myxococcales	Polyangiaceae	Sorangium	Sorangium_cellulosum
Zm00001eb403200	OTU661	0.734861	5.69286e-13	Dry_Weight	PR	plant-type cell wall organization	Bacteria	Proteobacteria	Deltaproteobacteria	Myxococcales	Polyangiaceae	Sorangium	Sorangium_cellulosum
Zm00001eb406620	OTU661	0.706024	8.21295e-12	Dry_Weight	PR	NA	Bacteria	Proteobacteria	Deltaproteobacteria	Myxococcales	Polyangiaceae	Sorangium	Sorangium_cellulosum
Zm00001eb001120	Dry_Weight	-0.882143	1.35582e-05	Dry_Weight	Rh_LR	NA	NA	NA	NA	NA	NA	NA	NA
Zm00001eb002740	Dry_Weight	0.839286	9.13694e-05	Dry_Weight	Rh_LR	NA	NA	NA	NA	NA	NA	NA	NA
Zm00001eb003960	Dry_Weight	0.810714	0.000246008	Dry_Weight	Rh_LR	NA	NA	NA	NA	NA	NA	NA	NA
Zm00001eb004440	Dry_Weight	0.839286	9.13694e-05	Dry_Weight	Rh_LR	NA	NA	NA	NA	NA	NA	NA	NA
Zm00001eb005690	Dry_Weight	-0.732143	0.00191296	Dry_Weight	Rh_LR	regulation of DNA-templated transcription	NA	NA	NA	NA	NA	NA	NA
Zm00001eb006310	Dry_Weight	-0.775	0.000689645	Dry_Weight	Rh_LR	response to temperature stimulus	NA	NA	NA	NA	NA	NA	NA
Zm00001eb008640	Dry_Weight	0.8	0.00034227	Dry_Weight	Rh_LR	NA	NA	NA	NA	NA	NA	NA	NA
Zm00001eb015910	Dry_Weight	0.721429	0.00239887	Dry_Weight	Rh_LR	NA	NA	NA	NA	NA	NA	NA	NA
Zm00001eb018850	Dry_Weight	0.792857	0.000422077	Dry_Weight	Rh_LR	rhythmic process	NA	NA	NA	NA	NA	NA	NA
Zm00001eb019280	Dry_Weight	-0.853571	5.17314e-05	Dry_Weight	Rh_LR	response to temperature stimulus	NA	NA	NA	NA	NA	NA	NA
Zm00001eb020870	Dry_Weight	0.857143	4.446e-05	Dry_Weight	Rh_LR	NA	NA	NA	NA	NA	NA	NA	NA
Zm00001eb025790	Dry_Weight	0.853571	5.17314e-05	Dry_Weight	Rh_LR	NA	NA	NA	NA	NA	NA	NA	NA
Zm00001eb026550	Dry_Weight	0.832143	0.000119028	Dry_Weight	Rh_LR	NA	NA	NA	NA	NA	NA	NA	NA
Zm00001eb027200	Dry_Weight	0.860714	3.80553e-05	Dry_Weight	Rh_LR	NA	NA	NA	NA	NA	NA	NA	NA
Zm00001eb027720	Dry_Weight	0.785714	0.000516455	Dry_Weight	Rh_LR	NA	NA	NA	NA	NA	NA	NA	NA
Zm00001eb027960	Dry_Weight	-0.817857	0.000195137	Dry_Weight	Rh_LR	circadian rhythm	NA	NA	NA	NA	NA	NA	NA
Zm00001eb028460	Dry_Weight	0.760714	0.000991129	Dry_Weight	Rh_LR	NA	NA	NA	NA	NA	NA	NA	NA
Zm00001eb030010	Dry_Weight	-0.75	0.0012809	Dry_Weight	Rh_LR	NA	NA	NA	NA	NA	NA	NA	NA
Zm00001eb030680	Dry_Weight	0.814286	0.000219366	Dry_Weight	Rh_LR	NA	NA	NA	NA	NA	NA	NA	NA
Zm00001eb031640	Dry_Weight	-0.732143	0.00191296	Dry_Weight	Rh_LR	NA	NA	NA	NA	NA	NA	NA	NA
Zm00001eb033650	Dry_Weight	0.782143	0.00056971	Dry_Weight	Rh_LR	NA	NA	NA	NA	NA	NA	NA	NA
Zm00001eb036040	Dry_Weight	-0.775	0.000689645	Dry_Weight	Rh_LR	NA	NA	NA	NA	NA	NA	NA	NA
Zm00001eb036710	Dry_Weight	0.839286	9.13694e-05	Dry_Weight	Rh_LR	NA	NA	NA	NA	NA	NA	NA	NA
Zm00001eb049850	Dry_Weight	-0.767857	0.00082933	Dry_Weight	Rh_LR	NA	NA	NA	NA	NA	NA	NA	NA
Zm00001eb050850	Dry_Weight	0.864286	3.24337e-05	Dry_Weight	Rh_LR	NA	NA	NA	NA	NA	NA	NA	NA
Zm00001eb051130	Dry_Weight	-0.792857	0.000422077	Dry_Weight	Rh_LR	NA	NA	NA	NA	NA	NA	NA	NA
Zm00001eb052600	Dry_Weight	0.789286	0.000467327	Dry_Weight	Rh_LR	NA	NA	NA	NA	NA	NA	NA	NA
Zm00001eb056550	Dry_Weight	0.75	0.0012809	Dry_Weight	Rh_LR	NA	NA	NA	NA	NA	NA	NA	NA
Zm00001eb060410	Dry_Weight	0.821429	0.000173148	Dry_Weight	Rh_LR	NA	NA	NA	NA	NA	NA	NA	NA
Zm00001eb061380	Dry_Weight	0.717857	0.00258117	Dry_Weight	Rh_LR	NA	NA	NA	NA	NA	NA	NA	NA
Zm00001eb064090	Dry_Weight	0.839286	9.13694e-05	Dry_Weight	Rh_LR	NA	NA	NA	NA	NA	NA	NA	NA
Zm00001eb064920	Dry_Weight	0.764286	0.00090731	Dry_Weight	Rh_LR	NA	NA	NA	NA	NA	NA	NA	NA
Zm00001eb066910	Dry_Weight	0.746429	0.00139141	Dry_Weight	Rh_LR	NA	NA	NA	NA	NA	NA	NA	NA
Zm00001eb068520	Dry_Weight	-0.785714	0.000516455	Dry_Weight	Rh_LR	regulation of DNA-templated transcription	NA	NA	NA	NA	NA	NA	NA
Zm00001eb069700	Dry_Weight	0.753571	0.00117758	Dry_Weight	Rh_LR	NA	NA	NA	NA	NA	NA	NA	NA
Zm00001eb071800	Dry_Weight	-0.846429	6.92382e-05	Dry_Weight	Rh_LR	NA	NA	NA	NA	NA	NA	NA	NA
Zm00001eb078440	Dry_Weight	0.75	0.0012809	Dry_Weight	Rh_LR	NA	NA	NA	NA	NA	NA	NA	NA
Zm00001eb079220	Dry_Weight	0.803571	0.000307265	Dry_Weight	Rh_LR	NA	NA	NA	NA	NA	NA	NA	NA
Zm00001eb083240	Dry_Weight	-0.85	5.99589e-05	Dry_Weight	Rh_LR	NA	NA	NA	NA	NA	NA	NA	NA
Zm00001eb084510	Dry_Weight	0.757143	0.00108111	Dry_Weight	Rh_LR	NA	NA	NA	NA	NA	NA	NA	NA
Zm00001eb084940	Dry_Weight	-0.764286	0.00090731	Dry_Weight	Rh_LR	NA	NA	NA	NA	NA	NA	NA	NA
Zm00001eb086370	Dry_Weight	-0.764286	0.00090731	Dry_Weight	Rh_LR	regulation of DNA-templated transcription	NA	NA	NA	NA	NA	NA	NA
Zm00001eb093490	Dry_Weight	0.864286	3.24337e-05	Dry_Weight	Rh_LR	NA	NA	NA	NA	NA	NA	NA	NA
Zm00001eb095540	Dry_Weight	0.792857	0.000422077	Dry_Weight	Rh_LR	NA	NA	NA	NA	NA	NA	NA	NA
Zm00001eb096070	Dry_Weight	0.767857	0.00082933	Dry_Weight	Rh_LR	NA	NA	NA	NA	NA	NA	NA	NA
Zm00001eb096680	Dry_Weight	0.753571	0.00117758	Dry_Weight	Rh_LR	NA	NA	NA	NA	NA	NA	NA	NA
Zm00001eb103370	Dry_Weight	0.710714	0.00297899	Dry_Weight	Rh_LR	NA	NA	NA	NA	NA	NA	NA	NA
Zm00001eb109440	Dry_Weight	-0.839286	9.13694e-05	Dry_Weight	Rh_LR	circadian rhythm	NA	NA	NA	NA	NA	NA	NA
Zm00001eb111520	Dry_Weight	0.975	7.14371e-10	Dry_Weight	Rh_LR	NA	NA	NA	NA	NA	NA	NA	NA
Zm00001eb115000	Dry_Weight	0.728571	0.00206521	Dry_Weight	Rh_LR	NA	NA	NA	NA	NA	NA	NA	NA
Zm00001eb119480	Dry_Weight	0.839286	9.13694e-05	Dry_Weight	Rh_LR	NA	NA	NA	NA	NA	NA	NA	NA
Zm00001eb120740	Dry_Weight	-0.703571	0.00342434	Dry_Weight	Rh_LR	NA	NA	NA	NA	NA	NA	NA	NA
Zm00001eb120860	Dry_Weight	-0.803571	0.000307265	Dry_Weight	Rh_LR	NA	NA	NA	NA	NA	NA	NA	NA
Zm00001eb122890	Dry_Weight	-0.742857	0.00150949	Dry_Weight	Rh_LR	NA	NA	NA	NA	NA	NA	NA	NA
Zm00001eb128070	Dry_Weight	-0.767857	0.00082933	Dry_Weight	Rh_LR	NA	NA	NA	NA	NA	NA	NA	NA
Zm00001eb128290	Dry_Weight	0.717857	0.00258117	Dry_Weight	Rh_LR	NA	NA	NA	NA	NA	NA	NA	NA
Zm00001eb128310	Dry_Weight	0.732143	0.00191296	Dry_Weight	Rh_LR	NA	NA	NA	NA	NA	NA	NA	NA
Zm00001eb135130	Dry_Weight	-0.771429	0.000756875	Dry_Weight	Rh_LR	NA	NA	NA	NA	NA	NA	NA	NA
Zm00001eb136080	Dry_Weight	0.732143	0.00191296	Dry_Weight	Rh_LR	NA	NA	NA	NA	NA	NA	NA	NA
Zm00001eb139130	Dry_Weight	-0.792857	0.000422077	Dry_Weight	Rh_LR	NA	NA	NA	NA	NA	NA	NA	NA
Zm00001eb139830	Dry_Weight	-0.803571	0.000307265	Dry_Weight	Rh_LR	regulation of DNA-templated transcription	NA	NA	NA	NA	NA	NA	NA
Zm00001eb143520	Dry_Weight	-0.753571	0.00117758	Dry_Weight	Rh_LR	regulation of DNA-templated transcription	NA	NA	NA	NA	NA	NA	NA
Zm00001eb144330	Dry_Weight	0.728571	0.00206521	Dry_Weight	Rh_LR	NA	NA	NA	NA	NA	NA	NA	NA
Zm00001eb144430	Dry_Weight	0.753571	0.00117758	Dry_Weight	Rh_LR	NA	NA	NA	NA	NA	NA	NA	NA
Zm00001eb150510	Dry_Weight	-0.853571	5.17314e-05	Dry_Weight	Rh_LR	NA	NA	NA	NA	NA	NA	NA	NA
Zm00001eb151720	Dry_Weight	0.864286	3.24337e-05	Dry_Weight	Rh_LR	NA	NA	NA	NA	NA	NA	NA	NA
Zm00001eb152080	Dry_Weight	0.739286	0.00163551	Dry_Weight	Rh_LR	NA	NA	NA	NA	NA	NA	NA	NA
Zm00001eb152710	Dry_Weight	0.735714	0.00176987	Dry_Weight	Rh_LR	NA	NA	NA	NA	NA	NA	NA	NA
Zm00001eb153940	Dry_Weight	0.821429	0.000173148	Dry_Weight	Rh_LR	NA	NA	NA	NA	NA	NA	NA	NA
Zm00001eb154070	Dry_Weight	-0.825	0.000153236	Dry_Weight	Rh_LR	response to temperature stimulus	NA	NA	NA	NA	NA	NA	NA
Zm00001eb154950	Dry_Weight	-0.796429	0.000380468	Dry_Weight	Rh_LR	NA	NA	NA	NA	NA	NA	NA	NA
Zm00001eb156310	Dry_Weight	-0.725	0.00222703	Dry_Weight	Rh_LR	NA	NA	NA	NA	NA	NA	NA	NA
Zm00001eb156930	Dry_Weight	-0.782143	0.00056971	Dry_Weight	Rh_LR	NA	NA	NA	NA	NA	NA	NA	NA
Zm00001eb157890	Dry_Weight	-0.782143	0.00056971	Dry_Weight	Rh_LR	NA	NA	NA	NA	NA	NA	NA	NA
Zm00001eb158320	Dry_Weight	0.871429	2.32365e-05	Dry_Weight	Rh_LR	NA	NA	NA	NA	NA	NA	NA	NA
Zm00001eb159390	Dry_Weight	-0.778571	0.00062735	Dry_Weight	Rh_LR	response to temperature stimulus	NA	NA	NA	NA	NA	NA	NA
Zm00001eb160120	Dry_Weight	-0.75	0.0012809	Dry_Weight	Rh_LR	NA	NA	NA	NA	NA	NA	NA	NA
Zm00001eb160210	Dry_Weight	-0.867857	2.75181e-05	Dry_Weight	Rh_LR	NA	NA	NA	NA	NA	NA	NA	NA
Zm00001eb161980	Dry_Weight	0.742857	0.00150949	Dry_Weight	Rh_LR	NA	NA	NA	NA	NA	NA	NA	NA
Zm00001eb162650	Dry_Weight	0.764286	0.00090731	Dry_Weight	Rh_LR	NA	NA	NA	NA	NA	NA	NA	NA
Zm00001eb163940	Dry_Weight	-0.714286	0.00277438	Dry_Weight	Rh_LR	NA	NA	NA	NA	NA	NA	NA	NA
Zm00001eb165460	Dry_Weight	0.857143	4.446e-05	Dry_Weight	Rh_LR	NA	NA	NA	NA	NA	NA	NA	NA
Zm00001eb170150	Dry_Weight	-0.760714	0.000991129	Dry_Weight	Rh_LR	NA	NA	NA	NA	NA	NA	NA	NA
Zm00001eb170920	Dry_Weight	0.757143	0.00108111	Dry_Weight	Rh_LR	NA	NA	NA	NA	NA	NA	NA	NA
Zm00001eb172450	Dry_Weight	0.853571	5.17314e-05	Dry_Weight	Rh_LR	NA	NA	NA	NA	NA	NA	NA	NA
Zm00001eb173100	Dry_Weight	0.739286	0.00163551	Dry_Weight	Rh_LR	tryptophan biosynthetic process	NA	NA	NA	NA	NA	NA	NA
Zm00001eb173350	Dry_Weight	0.728571	0.00206521	Dry_Weight	Rh_LR	NA	NA	NA	NA	NA	NA	NA	NA
Zm00001eb173820	Dry_Weight	-0.757143	0.00108111	Dry_Weight	Rh_LR	NA	NA	NA	NA	NA	NA	NA	NA
Zm00001eb176380	Dry_Weight	0.821429	0.000173148	Dry_Weight	Rh_LR	NA	NA	NA	NA	NA	NA	NA	NA
Zm00001eb179810	Dry_Weight	0.889286	9.19297e-06	Dry_Weight	Rh_LR	NA	NA	NA	NA	NA	NA	NA	NA
Zm00001eb184870	Dry_Weight	-0.807143	0.000275244	Dry_Weight	Rh_LR	rhythmic process	NA	NA	NA	NA	NA	NA	NA
Zm00001eb186370	Dry_Weight	-0.739286	0.00163551	Dry_Weight	Rh_LR	NA	NA	NA	NA	NA	NA	NA	NA
Zm00001eb187260	Dry_Weight	0.85	5.99589e-05	Dry_Weight	Rh_LR	NA	NA	NA	NA	NA	NA	NA	NA
Zm00001eb187880	Dry_Weight	-0.703571	0.00342434	Dry_Weight	Rh_LR	NA	NA	NA	NA	NA	NA	NA	NA
Zm00001eb189050	Dry_Weight	0.825	0.000153236	Dry_Weight	Rh_LR	NA	NA	NA	NA	NA	NA	NA	NA
Zm00001eb189080	Dry_Weight	-0.832143	0.000119028	Dry_Weight	Rh_LR	NA	NA	NA	NA	NA	NA	NA	NA
Zm00001eb190950	Dry_Weight	0.85	5.99589e-05	Dry_Weight	Rh_LR	NA	NA	NA	NA	NA	NA	NA	NA
Zm00001eb191030	Dry_Weight	0.882143	1.35582e-05	Dry_Weight	Rh_LR	NA	NA	NA	NA	NA	NA	NA	NA
Zm00001eb191420	Dry_Weight	0.821429	0.000173148	Dry_Weight	Rh_LR	NA	NA	NA	NA	NA	NA	NA	NA
Zm00001eb198620	Dry_Weight	-0.771429	0.000756875	Dry_Weight	Rh_LR	NA	NA	NA	NA	NA	NA	NA	NA
Zm00001eb201600	Dry_Weight	-0.796429	0.000380468	Dry_Weight	Rh_LR	NA	NA	NA	NA	NA	NA	NA	NA
Zm00001eb202350	Dry_Weight	0.742857	0.00150949	Dry_Weight	Rh_LR	NA	NA	NA	NA	NA	NA	NA	NA
Zm00001eb203860	Dry_Weight	0.717857	0.00258117	Dry_Weight	Rh_LR	NA	NA	NA	NA	NA	NA	NA	NA
Zm00001eb205110	Dry_Weight	0.807143	0.000275244	Dry_Weight	Rh_LR	NA	NA	NA	NA	NA	NA	NA	NA
Zm00001eb206930	Dry_Weight	0.775	0.000689645	Dry_Weight	Rh_LR	NA	NA	NA	NA	NA	NA	NA	NA
Zm00001eb209350	Dry_Weight	-0.764286	0.00090731	Dry_Weight	Rh_LR	NA	NA	NA	NA	NA	NA	NA	NA
Zm00001eb212170	Dry_Weight	0.821429	0.000173148	Dry_Weight	Rh_LR	NA	NA	NA	NA	NA	NA	NA	NA
Zm00001eb215190	Dry_Weight	0.810714	0.000246008	Dry_Weight	Rh_LR	NA	NA	NA	NA	NA	NA	NA	NA
Zm00001eb216550	Dry_Weight	0.835714	0.000104447	Dry_Weight	Rh_LR	NA	NA	NA	NA	NA	NA	NA	NA
Zm00001eb220420	Dry_Weight	-0.717857	0.00258117	Dry_Weight	Rh_LR	NA	NA	NA	NA	NA	NA	NA	NA
Zm00001eb222430	Dry_Weight	-0.814286	0.000219366	Dry_Weight	Rh_LR	NA	NA	NA	NA	NA	NA	NA	NA
Zm00001eb223670	Dry_Weight	0.767857	0.00082933	Dry_Weight	Rh_LR	NA	NA	NA	NA	NA	NA	NA	NA
Zm00001eb228670	Dry_Weight	0.803571	0.000307265	Dry_Weight	Rh_LR	NA	NA	NA	NA	NA	NA	NA	NA
Zm00001eb228970	Dry_Weight	0.707143	0.00319548	Dry_Weight	Rh_LR	NA	NA	NA	NA	NA	NA	NA	NA
Zm00001eb229060	Dry_Weight	0.710714	0.00297899	Dry_Weight	Rh_LR	NA	NA	NA	NA	NA	NA	NA	NA
Zm00001eb235360	Dry_Weight	-0.814286	0.000219366	Dry_Weight	Rh_LR	NA	NA	NA	NA	NA	NA	NA	NA
Zm00001eb236900	Dry_Weight	0.753571	0.00117758	Dry_Weight	Rh_LR	NA	NA	NA	NA	NA	NA	NA	NA
Zm00001eb237570	Dry_Weight	-0.721429	0.00239887	Dry_Weight	Rh_LR	NA	NA	NA	NA	NA	NA	NA	NA
Zm00001eb237750	Dry_Weight	0.782143	0.00056971	Dry_Weight	Rh_LR	NA	NA	NA	NA	NA	NA	NA	NA
Zm00001eb240700	Dry_Weight	-0.732143	0.00191296	Dry_Weight	Rh_LR	NA	NA	NA	NA	NA	NA	NA	NA
Zm00001eb240760	Dry_Weight	0.710714	0.00297899	Dry_Weight	Rh_LR	response to temperature stimulus	NA	NA	NA	NA	NA	NA	NA
Zm00001eb241530	Dry_Weight	-0.789286	0.000467327	Dry_Weight	Rh_LR	NA	NA	NA	NA	NA	NA	NA	NA
Zm00001eb244000	Dry_Weight	-0.771429	0.000756875	Dry_Weight	Rh_LR	NA	NA	NA	NA	NA	NA	NA	NA
Zm00001eb247080	Dry_Weight	-0.714286	0.00277438	Dry_Weight	Rh_LR	NA	NA	NA	NA	NA	NA	NA	NA
Zm00001eb247330	Dry_Weight	-0.742857	0.00150949	Dry_Weight	Rh_LR	rhythmic process	NA	NA	NA	NA	NA	NA	NA
Zm00001eb247590	Dry_Weight	0.707143	0.00319548	Dry_Weight	Rh_LR	NA	NA	NA	NA	NA	NA	NA	NA
Zm00001eb249130	Dry_Weight	0.717857	0.00258117	Dry_Weight	Rh_LR	NA	NA	NA	NA	NA	NA	NA	NA
Zm00001eb253150	Dry_Weight	-0.828571	0.000135245	Dry_Weight	Rh_LR	NA	NA	NA	NA	NA	NA	NA	NA
Zm00001eb256510	Dry_Weight	-0.735714	0.00176987	Dry_Weight	Rh_LR	NA	NA	NA	NA	NA	NA	NA	NA
Zm00001eb257120	Dry_Weight	-0.821429	0.000173148	Dry_Weight	Rh_LR	NA	NA	NA	NA	NA	NA	NA	NA
Zm00001eb257380	Dry_Weight	-0.828571	0.000135245	Dry_Weight	Rh_LR	NA	NA	NA	NA	NA	NA	NA	NA
Zm00001eb264980	Dry_Weight	0.728571	0.00206521	Dry_Weight	Rh_LR	NA	NA	NA	NA	NA	NA	NA	NA
Zm00001eb267230	Dry_Weight	0.757143	0.00108111	Dry_Weight	Rh_LR	NA	NA	NA	NA	NA	NA	NA	NA
Zm00001eb267260	Dry_Weight	0.835714	0.000104447	Dry_Weight	Rh_LR	NA	NA	NA	NA	NA	NA	NA	NA
Zm00001eb269610	Dry_Weight	0.732143	0.00191296	Dry_Weight	Rh_LR	NA	NA	NA	NA	NA	NA	NA	NA
Zm00001eb270390	Dry_Weight	0.75	0.0012809	Dry_Weight	Rh_LR	NA	NA	NA	NA	NA	NA	NA	NA
Zm00001eb270400	Dry_Weight	0.825	0.000153236	Dry_Weight	Rh_LR	NA	NA	NA	NA	NA	NA	NA	NA
Zm00001eb272430	Dry_Weight	-0.735714	0.00176987	Dry_Weight	Rh_LR	regulation of DNA-templated transcription	NA	NA	NA	NA	NA	NA	NA
Zm00001eb272520	Dry_Weight	0.875	1.95226e-05	Dry_Weight	Rh_LR	NA	NA	NA	NA	NA	NA	NA	NA
Zm00001eb280850	Dry_Weight	0.835714	0.000104447	Dry_Weight	Rh_LR	NA	NA	NA	NA	NA	NA	NA	NA
Zm00001eb281410	Dry_Weight	-0.882143	1.35582e-05	Dry_Weight	Rh_LR	NA	NA	NA	NA	NA	NA	NA	NA
Zm00001eb281840	Dry_Weight	-0.857143	4.446e-05	Dry_Weight	Rh_LR	NA	NA	NA	NA	NA	NA	NA	NA
Zm00001eb282120	Dry_Weight	0.721429	0.00239887	Dry_Weight	Rh_LR	NA	NA	NA	NA	NA	NA	NA	NA
Zm00001eb282900	Dry_Weight	0.75	0.0012809	Dry_Weight	Rh_LR	NA	NA	NA	NA	NA	NA	NA	NA
Zm00001eb283510	Dry_Weight	0.735714	0.00176987	Dry_Weight	Rh_LR	NA	NA	NA	NA	NA	NA	NA	NA
Zm00001eb283870	Dry_Weight	0.746429	0.00139141	Dry_Weight	Rh_LR	NA	NA	NA	NA	NA	NA	NA	NA
Zm00001eb283980	Dry_Weight	0.753571	0.00117758	Dry_Weight	Rh_LR	NA	NA	NA	NA	NA	NA	NA	NA
Zm00001eb284230	Dry_Weight	-0.817857	0.000195137	Dry_Weight	Rh_LR	NA	NA	NA	NA	NA	NA	NA	NA
Zm00001eb284350	Dry_Weight	-0.742857	0.00150949	Dry_Weight	Rh_LR	NA	NA	NA	NA	NA	NA	NA	NA
Zm00001eb285470	Dry_Weight	-0.739286	0.00163551	Dry_Weight	Rh_LR	NA	NA	NA	NA	NA	NA	NA	NA
Zm00001eb285790	Dry_Weight	-0.760714	0.000991129	Dry_Weight	Rh_LR	NA	NA	NA	NA	NA	NA	NA	NA
Zm00001eb285930	Dry_Weight	0.75	0.0012809	Dry_Weight	Rh_LR	NA	NA	NA	NA	NA	NA	NA	NA
Zm00001eb291140	Dry_Weight	0.775	0.000689645	Dry_Weight	Rh_LR	NA	NA	NA	NA	NA	NA	NA	NA
Zm00001eb292320	Dry_Weight	0.725	0.00222703	Dry_Weight	Rh_LR	NA	NA	NA	NA	NA	NA	NA	NA
Zm00001eb293310	Dry_Weight	0.778571	0.00062735	Dry_Weight	Rh_LR	NA	NA	NA	NA	NA	NA	NA	NA
Zm00001eb293820	Dry_Weight	0.803571	0.000307265	Dry_Weight	Rh_LR	NA	NA	NA	NA	NA	NA	NA	NA
Zm00001eb294920	Dry_Weight	0.821429	0.000173148	Dry_Weight	Rh_LR	NA	NA	NA	NA	NA	NA	NA	NA
Zm00001eb298260	Dry_Weight	-0.721429	0.00239887	Dry_Weight	Rh_LR	NA	NA	NA	NA	NA	NA	NA	NA
Zm00001eb300740	Dry_Weight	-0.728571	0.00206521	Dry_Weight	Rh_LR	NA	NA	NA	NA	NA	NA	NA	NA
Zm00001eb301210	Dry_Weight	0.782143	0.00056971	Dry_Weight	Rh_LR	NA	NA	NA	NA	NA	NA	NA	NA
Zm00001eb305600	Dry_Weight	0.764286	0.00090731	Dry_Weight	Rh_LR	NA	NA	NA	NA	NA	NA	NA	NA
Zm00001eb305930	Dry_Weight	0.725	0.00222703	Dry_Weight	Rh_LR	NA	NA	NA	NA	NA	NA	NA	NA
Zm00001eb309360	Dry_Weight	-0.707143	0.00319548	Dry_Weight	Rh_LR	regulation of DNA-templated transcription	NA	NA	NA	NA	NA	NA	NA
Zm00001eb309430	Dry_Weight	0.757143	0.00108111	Dry_Weight	Rh_LR	NA	NA	NA	NA	NA	NA	NA	NA
Zm00001eb312870	Dry_Weight	-0.764286	0.00090731	Dry_Weight	Rh_LR	NA	NA	NA	NA	NA	NA	NA	NA
Zm00001eb312890	Dry_Weight	-0.753571	0.00117758	Dry_Weight	Rh_LR	NA	NA	NA	NA	NA	NA	NA	NA
Zm00001eb319460	Dry_Weight	0.789286	0.000467327	Dry_Weight	Rh_LR	NA	NA	NA	NA	NA	NA	NA	NA
Zm00001eb319590	Dry_Weight	0.721429	0.00239887	Dry_Weight	Rh_LR	rhythmic process	NA	NA	NA	NA	NA	NA	NA
Zm00001eb323620	Dry_Weight	0.717857	0.00258117	Dry_Weight	Rh_LR	NA	NA	NA	NA	NA	NA	NA	NA
Zm00001eb323700	Dry_Weight	-0.817857	0.000195137	Dry_Weight	Rh_LR	NA	NA	NA	NA	NA	NA	NA	NA
Zm00001eb329550	Dry_Weight	-0.757143	0.00108111	Dry_Weight	Rh_LR	NA	NA	NA	NA	NA	NA	NA	NA
Zm00001eb329980	Dry_Weight	0.757143	0.00108111	Dry_Weight	Rh_LR	NA	NA	NA	NA	NA	NA	NA	NA
Zm00001eb331630	Dry_Weight	0.8	0.00034227	Dry_Weight	Rh_LR	rhythmic process	NA	NA	NA	NA	NA	NA	NA
Zm00001eb332190	Dry_Weight	0.742857	0.00150949	Dry_Weight	Rh_LR	NA	NA	NA	NA	NA	NA	NA	NA
Zm00001eb337810	Dry_Weight	0.825	0.000153236	Dry_Weight	Rh_LR	NA	NA	NA	NA	NA	NA	NA	NA
Zm00001eb341790	Dry_Weight	0.717857	0.00258117	Dry_Weight	Rh_LR	rhythmic process	NA	NA	NA	NA	NA	NA	NA
Zm00001eb342070	Dry_Weight	-0.828571	0.000135245	Dry_Weight	Rh_LR	NA	NA	NA	NA	NA	NA	NA	NA
Zm00001eb343610	Dry_Weight	0.757143	0.00108111	Dry_Weight	Rh_LR	NA	NA	NA	NA	NA	NA	NA	NA
Zm00001eb345250	Dry_Weight	0.821429	0.000173148	Dry_Weight	Rh_LR	NA	NA	NA	NA	NA	NA	NA	NA
Zm00001eb345420	Dry_Weight	0.735714	0.00176987	Dry_Weight	Rh_LR	NA	NA	NA	NA	NA	NA	NA	NA
Zm00001eb348660	Dry_Weight	0.732143	0.00191296	Dry_Weight	Rh_LR	NA	NA	NA	NA	NA	NA	NA	NA
Zm00001eb352210	Dry_Weight	0.896429	6.06614e-06	Dry_Weight	Rh_LR	NA	NA	NA	NA	NA	NA	NA	NA
Zm00001eb356050	Dry_Weight	0.807143	0.000275244	Dry_Weight	Rh_LR	NA	NA	NA	NA	NA	NA	NA	NA
Zm00001eb357950	Dry_Weight	0.721429	0.00239887	Dry_Weight	Rh_LR	NA	NA	NA	NA	NA	NA	NA	NA
Zm00001eb362240	Dry_Weight	-0.789286	0.000467327	Dry_Weight	Rh_LR	regulation of DNA-templated transcription	NA	NA	NA	NA	NA	NA	NA
Zm00001eb364210	Dry_Weight	0.810714	0.000246008	Dry_Weight	Rh_LR	NA	NA	NA	NA	NA	NA	NA	NA
Zm00001eb373400	Dry_Weight	-0.746429	0.00139141	Dry_Weight	Rh_LR	NA	NA	NA	NA	NA	NA	NA	NA
Zm00001eb375040	Dry_Weight	-0.85	5.99589e-05	Dry_Weight	Rh_LR	NA	NA	NA	NA	NA	NA	NA	NA
Zm00001eb380520	Dry_Weight	0.921429	1.07132e-06	Dry_Weight	Rh_LR	NA	NA	NA	NA	NA	NA	NA	NA
Zm00001eb385600	Dry_Weight	0.882143	1.35582e-05	Dry_Weight	Rh_LR	NA	NA	NA	NA	NA	NA	NA	NA
Zm00001eb386520	Dry_Weight	-0.771429	0.000756875	Dry_Weight	Rh_LR	NA	NA	NA	NA	NA	NA	NA	NA
Zm00001eb387570	Dry_Weight	0.725	0.00222703	Dry_Weight	Rh_LR	NA	NA	NA	NA	NA	NA	NA	NA
Zm00001eb388100	Dry_Weight	-0.75	0.0012809	Dry_Weight	Rh_LR	NA	NA	NA	NA	NA	NA	NA	NA
Zm00001eb389780	Dry_Weight	0.703571	0.00342434	Dry_Weight	Rh_LR	NA	NA	NA	NA	NA	NA	NA	NA
Zm00001eb389820	Dry_Weight	0.771429	0.000756875	Dry_Weight	Rh_LR	NA	NA	NA	NA	NA	NA	NA	NA
Zm00001eb392050	Dry_Weight	0.739286	0.00163551	Dry_Weight	Rh_LR	NA	NA	NA	NA	NA	NA	NA	NA
Zm00001eb392400	Dry_Weight	0.85	5.99589e-05	Dry_Weight	Rh_LR	circadian rhythm	NA	NA	NA	NA	NA	NA	NA
Zm00001eb393000	Dry_Weight	-0.803571	0.000307265	Dry_Weight	Rh_LR	rhythmic process	NA	NA	NA	NA	NA	NA	NA
Zm00001eb394800	Dry_Weight	-0.764286	0.00090731	Dry_Weight	Rh_LR	NA	NA	NA	NA	NA	NA	NA	NA
Zm00001eb395610	Dry_Weight	0.817857	0.000195137	Dry_Weight	Rh_LR	NA	NA	NA	NA	NA	NA	NA	NA
Zm00001eb396520	Dry_Weight	-0.857143	4.446e-05	Dry_Weight	Rh_LR	NA	NA	NA	NA	NA	NA	NA	NA
Zm00001eb398860	Dry_Weight	0.817857	0.000195137	Dry_Weight	Rh_LR	NA	NA	NA	NA	NA	NA	NA	NA
Zm00001eb399360	Dry_Weight	-0.846429	6.92382e-05	Dry_Weight	Rh_LR	regulation of DNA-templated transcription	NA	NA	NA	NA	NA	NA	NA
Zm00001eb403760	Dry_Weight	-0.807143	0.000275244	Dry_Weight	Rh_LR	NA	NA	NA	NA	NA	NA	NA	NA
Zm00001eb404360	Dry_Weight	0.821429	0.000173148	Dry_Weight	Rh_LR	NA	NA	NA	NA	NA	NA	NA	NA
Zm00001eb404710	Dry_Weight	0.778571	0.00062735	Dry_Weight	Rh_LR	NA	NA	NA	NA	NA	NA	NA	NA
Zm00001eb404750	Dry_Weight	0.732143	0.00191296	Dry_Weight	Rh_LR	NA	NA	NA	NA	NA	NA	NA	NA
Zm00001eb408000	Dry_Weight	-0.703571	0.00342434	Dry_Weight	Rh_LR	NA	NA	NA	NA	NA	NA	NA	NA
Zm00001eb408520	Dry_Weight	-0.742857	0.00150949	Dry_Weight	Rh_LR	NA	NA	NA	NA	NA	NA	NA	NA
Zm00001eb411050	Dry_Weight	0.753571	0.00117758	Dry_Weight	Rh_LR	NA	NA	NA	NA	NA	NA	NA	NA
Zm00001eb413000	Dry_Weight	0.760714	0.000991129	Dry_Weight	Rh_LR	NA	NA	NA	NA	NA	NA	NA	NA
Zm00001eb413010	Dry_Weight	0.775	0.000689645	Dry_Weight	Rh_LR	NA	NA	NA	NA	NA	NA	NA	NA
Zm00001eb415040	Dry_Weight	0.764286	0.00090731	Dry_Weight	Rh_LR	NA	NA	NA	NA	NA	NA	NA	NA
Zm00001eb415190	Dry_Weight	-0.796429	0.000380468	Dry_Weight	Rh_LR	NA	NA	NA	NA	NA	NA	NA	NA
Zm00001eb415760	Dry_Weight	0.817857	0.000195137	Dry_Weight	Rh_LR	NA	NA	NA	NA	NA	NA	NA	NA
Zm00001eb415770	Dry_Weight	0.871429	2.32365e-05	Dry_Weight	Rh_LR	NA	NA	NA	NA	NA	NA	NA	NA
Zm00001eb421720	Dry_Weight	0.757143	0.00108111	Dry_Weight	Rh_LR	NA	NA	NA	NA	NA	NA	NA	NA
Zm00001eb428680	Dry_Weight	-0.910714	2.39502e-06	Dry_Weight	Rh_LR	NA	NA	NA	NA	NA	NA	NA	NA
Zm00001eb431240	Dry_Weight	0.946429	9.44794e-08	Dry_Weight	Rh_LR	NA	NA	NA	NA	NA	NA	NA	NA
Zm00001eb434080	Dry_Weight	0.785714	0.000516455	Dry_Weight	Rh_LR	NA	NA	NA	NA	NA	NA	NA	NA
Zm00001eb086660	N_concentrationentration	0.732143	0.00191296	N_concentrationentration	Rh_LR	NA	NA	NA	NA	NA	NA	NA	NA
Zm00001eb099420	N_concentrationentration	0.821429	0.000173148	N_concentrationentration	Rh_LR	NA	NA	NA	NA	NA	NA	NA	NA
Zm00001eb148590	N_concentrationentration	0.792857	0.000422077	N_concentrationentration	Rh_LR	NA	NA	NA	NA	NA	NA	NA	NA
Zm00001eb162710	N_concentrationentration	0.735714	0.00176987	N_concentrationentration	Rh_LR	cellular response to cold and phosphate starvation	NA	NA	NA	NA	NA	NA	NA
Zm00001eb313970	N_concentrationentration	0.739286	0.00163551	N_concentrationentration	Rh_LR	NA	NA	NA	NA	NA	NA	NA	NA
Zm00001eb342450	N_concentrationentration	0.707143	0.00319548	N_concentrationentration	Rh_LR	NA	NA	NA	NA	NA	NA	NA	NA
Zm00001eb350770	N_concentrationentration	0.803571	0.000307265	N_concentrationentration	Rh_LR	NA	NA	NA	NA	NA	NA	NA	NA
Zm00001eb361620	N_concentrationentration	0.771429	0.000756875	N_concentrationentration	Rh_LR	NA	NA	NA	NA	NA	NA	NA	NA
Zm00001eb365580	N_concentrationentration	0.728571	0.00206521	N_concentrationentration	Rh_LR	NA	NA	NA	NA	NA	NA	NA	NA
Zm00001eb386270	N_concentrationentration	0.760714	0.000991129	N_concentrationentration	Rh_LR	cellular response to cold and phosphate starvation	NA	NA	NA	NA	NA	NA	NA
Zm00001eb406660	N_concentrationentration	0.714286	0.00277438	N_concentrationentration	Rh_LR	NA	NA	NA	NA	NA	NA	NA	NA
Zm00001eb429440	N_concentrationentration	0.8	0.00034227	N_concentrationentration	Rh_LR	glucose-6-phosphate transport	NA	NA	NA	NA	NA	NA	NA
P_concentration	OTU1422	0.725	0.00222703	P_concentration	Rh_LR	P_concentration	Bacteria	Acidobacteria	Acidobacteriia	Acidobacteriales	Acidobacteriaceae	Granulicella	NA
Zm00001eb010130	OTU1422	-0.706956	2.36403e-08	P_concentration	Rh_LR	NA	Bacteria	Acidobacteria	Acidobacteriia	Acidobacteriales	Acidobacteriaceae	Granulicella	NA
Zm00001eb064450	OTU1422	-0.792643	4.95097e-11	P_concentration	Rh_LR	NA	Bacteria	Acidobacteria	Acidobacteriia	Acidobacteriales	Acidobacteriaceae	Granulicella	NA
Zm00001eb241920	OTU1422	-0.713894	1.62899e-08	P_concentration	Rh_LR	NA	Bacteria	Acidobacteria	Acidobacteriia	Acidobacteriales	Acidobacteriaceae	Granulicella	NA
Zm00001eb342460	OTU1422	-0.720494	1.10463e-08	P_concentration	Rh_LR	NA	Bacteria	Acidobacteria	Acidobacteriia	Acidobacteriales	Acidobacteriaceae	Granulicella	NA
Zm00001eb406660	OTU1422	-0.71601	1.43613e-08	P_concentration	Rh_LR	NA	Bacteria	Acidobacteria	Acidobacteriia	Acidobacteriales	Acidobacteriaceae	Granulicella	NA
Zm00001eb429440	OTU1422	-0.703221	2.77024e-08	P_concentration	Rh_LR	glucose-6-phosphate transport	Bacteria	Acidobacteria	Acidobacteriia	Acidobacteriales	Acidobacteriaceae	Granulicella	NA
Dry_Weight	OTU1495	0.828571	0.000135245	Dry_Weight	Rh_LR	DryBiomass	Bacteria	Acidobacteria	Acidobacteriia	Acidobacteriales	Acidobacteriaceae	Occallatibacter	NA
Zm00001eb003960	OTU1495	0.709455	2.2156e-08	Dry_Weight	Rh_LR	NA	Bacteria	Acidobacteria	Acidobacteriia	Acidobacteriales	Acidobacteriaceae	Occallatibacter	NA
Zm00001eb019280	OTU1495	-0.72379	9.56006e-09	Dry_Weight	Rh_LR	response to temperature stimulus	Bacteria	Acidobacteria	Acidobacteriia	Acidobacteriales	Acidobacteriaceae	Occallatibacter	NA
Zm00001eb084940	OTU1495	-0.770835	4.86533e-10	Dry_Weight	Rh_LR	NA	Bacteria	Acidobacteria	Acidobacteriia	Acidobacteriales	Acidobacteriaceae	Occallatibacter	NA
Zm00001eb198620	OTU1495	-0.718795	1.27903e-08	Dry_Weight	Rh_LR	NA	Bacteria	Acidobacteria	Acidobacteriia	Acidobacteriales	Acidobacteriaceae	Occallatibacter	NA
Zm00001eb293310	OTU1495	0.707434	2.46724e-08	Dry_Weight	Rh_LR	NA	Bacteria	Acidobacteria	Acidobacteriia	Acidobacteriales	Acidobacteriaceae	Occallatibacter	NA
Zm00001eb319460	OTU1495	0.70183	3.38477e-08	Dry_Weight	Rh_LR	NA	Bacteria	Acidobacteria	Acidobacteriia	Acidobacteriales	Acidobacteriaceae	Occallatibacter	NA
Zm00001eb392400	OTU1495	0.706939	2.53803e-08	Dry_Weight	Rh_LR	circadian rhythm	Bacteria	Acidobacteria	Acidobacteriia	Acidobacteriales	Acidobacteriaceae	Occallatibacter	NA
P_concentration	OTU1652	-0.746429	0.00139141	P_concentration	Rh_LR	P_concentration	Bacteria	Verrucomicrobia	Spartobacteria	Chthoniobacterales	Chthoniobacteraceae	Chthoniobacter	Chthoniobacter_flavus
Zm00001eb148590	OTU1652	0.714808	1.54661e-08	P_concentration	Rh_LR	NA	Bacteria	Verrucomicrobia	Spartobacteria	Chthoniobacterales	Chthoniobacteraceae	Chthoniobacter	Chthoniobacter_flavus
Zm00001eb350770	OTU1652	0.703373	2.77024e-08	P_concentration	Rh_LR	NA	Bacteria	Verrucomicrobia	Spartobacteria	Chthoniobacterales	Chthoniobacteraceae	Chthoniobacter	Chthoniobacter_flavus
Dry_Weight	OTU1847	0.821429	0.000173148	Dry_Weight	Rh_LR	DryBiomass	Bacteria	Proteobacteria	Betaproteobacteria	Burkholderiales	Burkholderiaceae	NA	NA
Zm00001eb008640	OTU1847	0.717705	1.35908e-08	Dry_Weight	Rh_LR	NA	Bacteria	Proteobacteria	Betaproteobacteria	Burkholderiales	Burkholderiaceae	NA	NA
Zm00001eb025790	OTU1847	0.736383	4.35913e-09	Dry_Weight	Rh_LR	NA	Bacteria	Proteobacteria	Betaproteobacteria	Burkholderiales	Burkholderiaceae	NA	NA
Zm00001eb061380	OTU1847	0.712369	1.8756e-08	Dry_Weight	Rh_LR	NA	Bacteria	Proteobacteria	Betaproteobacteria	Burkholderiales	Burkholderiaceae	NA	NA
Zm00001eb115000	OTU1847	0.700095	3.70958e-08	Dry_Weight	Rh_LR	NA	Bacteria	Proteobacteria	Betaproteobacteria	Burkholderiales	Burkholderiaceae	NA	NA
Zm00001eb122890	OTU1847	-0.737907	3.97103e-09	Dry_Weight	Rh_LR	NA	Bacteria	Proteobacteria	Betaproteobacteria	Burkholderiales	Burkholderiaceae	NA	NA
Zm00001eb143520	OTU1847	-0.721746	1.08654e-08	Dry_Weight	Rh_LR	regulation of DNA-templated transcription	Bacteria	Proteobacteria	Betaproteobacteria	Burkholderiales	Burkholderiaceae	NA	NA
Zm00001eb152080	OTU1847	0.750486	1.76682e-09	Dry_Weight	Rh_LR	NA	Bacteria	Proteobacteria	Betaproteobacteria	Burkholderiales	Burkholderiaceae	NA	NA
Zm00001eb165460	OTU1847	0.729445	6.719e-09	Dry_Weight	Rh_LR	NA	Bacteria	Proteobacteria	Betaproteobacteria	Burkholderiales	Burkholderiaceae	NA	NA
Zm00001eb173350	OTU1847	0.706042	2.66046e-08	Dry_Weight	Rh_LR	NA	Bacteria	Proteobacteria	Betaproteobacteria	Burkholderiales	Burkholderiaceae	NA	NA
Zm00001eb173820	OTU1847	-0.719992	1.19022e-08	Dry_Weight	Rh_LR	NA	Bacteria	Proteobacteria	Betaproteobacteria	Burkholderiales	Burkholderiaceae	NA	NA
Zm00001eb202350	OTU1847	0.721441	1.10448e-08	Dry_Weight	Rh_LR	NA	Bacteria	Proteobacteria	Betaproteobacteria	Burkholderiales	Burkholderiaceae	NA	NA
Zm00001eb281410	OTU1847	-0.701163	3.50124e-08	Dry_Weight	Rh_LR	NA	Bacteria	Proteobacteria	Betaproteobacteria	Burkholderiales	Burkholderiaceae	NA	NA
Zm00001eb404710	OTU1847	0.70627	2.6307e-08	Dry_Weight	Rh_LR	NA	Bacteria	Proteobacteria	Betaproteobacteria	Burkholderiales	Burkholderiaceae	NA	NA
P_concentration	OTU200	-0.832143	0.000119028	P_concentration	Rh_LR	P_concentration	Bacteria	Verrucomicrobia	Spartobacteria	Chthoniobacterales	Chthoniobacteraceae	Chthoniobacter	Chthoniobacter_flavus
Zm00001eb095890	OTU200	0.710006	1.90941e-08	P_concentration	Rh_LR	NA	Bacteria	Verrucomicrobia	Spartobacteria	Chthoniobacterales	Chthoniobacteraceae	Chthoniobacter	Chthoniobacter_flavus
Dry_Weight	OTU2321	0.807143	0.000275244	Dry_Weight	Rh_LR	DryBiomass	Bacteria	Proteobacteria	Gammaproteobacteria	Xanthomonadales	Xanthomonadaceae	Lysobacter	NA
Zm00001eb002740	OTU2321	0.725405	8.7072e-09	Dry_Weight	Rh_LR	NA	Bacteria	Proteobacteria	Gammaproteobacteria	Xanthomonadales	Xanthomonadaceae	Lysobacter	NA
Zm00001eb008640	OTU2321	0.724795	9.02402e-09	Dry_Weight	Rh_LR	NA	Bacteria	Proteobacteria	Gammaproteobacteria	Xanthomonadales	Xanthomonadaceae	Lysobacter	NA
Zm00001eb025790	OTU2321	0.705355	2.77414e-08	Dry_Weight	Rh_LR	NA	Bacteria	Proteobacteria	Gammaproteobacteria	Xanthomonadales	Xanthomonadaceae	Lysobacter	NA
Zm00001eb026550	OTU2321	0.726167	8.31301e-09	Dry_Weight	Rh_LR	NA	Bacteria	Proteobacteria	Gammaproteobacteria	Xanthomonadales	Xanthomonadaceae	Lysobacter	NA
Zm00001eb027720	OTU2321	0.708481	2.34076e-08	Dry_Weight	Rh_LR	NA	Bacteria	Proteobacteria	Gammaproteobacteria	Xanthomonadales	Xanthomonadaceae	Lysobacter	NA
Zm00001eb027960	OTU2321	-0.709853	2.16872e-08	Dry_Weight	Rh_LR	circadian rhythm	Bacteria	Proteobacteria	Gammaproteobacteria	Xanthomonadales	Xanthomonadaceae	Lysobacter	NA
Zm00001eb030680	OTU2321	0.739813	3.54278e-09	Dry_Weight	Rh_LR	NA	Bacteria	Proteobacteria	Gammaproteobacteria	Xanthomonadales	Xanthomonadaceae	Lysobacter	NA
Zm00001eb033650	OTU2321	0.722051	1.06892e-08	Dry_Weight	Rh_LR	NA	Bacteria	Proteobacteria	Gammaproteobacteria	Xanthomonadales	Xanthomonadaceae	Lysobacter	NA
Zm00001eb036710	OTU2321	0.72106	1.12241e-08	Dry_Weight	Rh_LR	NA	Bacteria	Proteobacteria	Gammaproteobacteria	Xanthomonadales	Xanthomonadaceae	Lysobacter	NA
Zm00001eb061380	OTU2321	0.7575	1.17664e-09	Dry_Weight	Rh_LR	NA	Bacteria	Proteobacteria	Gammaproteobacteria	Xanthomonadales	Xanthomonadaceae	Lysobacter	NA
Zm00001eb064090	OTU2321	0.739051	3.73142e-09	Dry_Weight	Rh_LR	NA	Bacteria	Proteobacteria	Gammaproteobacteria	Xanthomonadales	Xanthomonadaceae	Lysobacter	NA
Zm00001eb078440	OTU2321	0.720145	1.17952e-08	Dry_Weight	Rh_LR	NA	Bacteria	Proteobacteria	Gammaproteobacteria	Xanthomonadales	Xanthomonadaceae	Lysobacter	NA
Zm00001eb083240	OTU2321	-0.714351	1.65865e-08	Dry_Weight	Rh_LR	NA	Bacteria	Proteobacteria	Gammaproteobacteria	Xanthomonadales	Xanthomonadaceae	Lysobacter	NA
Zm00001eb122890	OTU2321	-0.725481	8.66842e-09	Dry_Weight	Rh_LR	NA	Bacteria	Proteobacteria	Gammaproteobacteria	Xanthomonadales	Xanthomonadaceae	Lysobacter	NA
Zm00001eb139830	OTU2321	-0.73158	5.91229e-09	Dry_Weight	Rh_LR	regulation of DNA-templated transcription	Bacteria	Proteobacteria	Gammaproteobacteria	Xanthomonadales	Xanthomonadaceae	Lysobacter	NA
Zm00001eb143520	OTU2321	-0.755289	1.34938e-09	Dry_Weight	Rh_LR	regulation of DNA-templated transcription	Bacteria	Proteobacteria	Gammaproteobacteria	Xanthomonadales	Xanthomonadaceae	Lysobacter	NA
Zm00001eb144330	OTU2321	0.728149	7.26105e-09	Dry_Weight	Rh_LR	NA	Bacteria	Proteobacteria	Gammaproteobacteria	Xanthomonadales	Xanthomonadaceae	Lysobacter	NA
Zm00001eb151720	OTU2321	0.733638	5.22953e-09	Dry_Weight	Rh_LR	NA	Bacteria	Proteobacteria	Gammaproteobacteria	Xanthomonadales	Xanthomonadaceae	Lysobacter	NA
Zm00001eb152080	OTU2321	0.748428	2.01391e-09	Dry_Weight	Rh_LR	NA	Bacteria	Proteobacteria	Gammaproteobacteria	Xanthomonadales	Xanthomonadaceae	Lysobacter	NA
Zm00001eb154950	OTU2321	-0.703373	3.08852e-08	Dry_Weight	Rh_LR	NA	Bacteria	Proteobacteria	Gammaproteobacteria	Xanthomonadales	Xanthomonadaceae	Lysobacter	NA
Zm00001eb165460	OTU2321	0.81437	1.60596e-11	Dry_Weight	Rh_LR	NA	Bacteria	Proteobacteria	Gammaproteobacteria	Xanthomonadales	Xanthomonadaceae	Lysobacter	NA
Zm00001eb172450	OTU2321	0.793558	9.42387e-11	Dry_Weight	Rh_LR	NA	Bacteria	Proteobacteria	Gammaproteobacteria	Xanthomonadales	Xanthomonadaceae	Lysobacter	NA
Zm00001eb173820	OTU2321	-0.721212	1.11249e-08	Dry_Weight	Rh_LR	NA	Bacteria	Proteobacteria	Gammaproteobacteria	Xanthomonadales	Xanthomonadaceae	Lysobacter	NA
Zm00001eb176380	OTU2321	0.707871	2.40937e-08	Dry_Weight	Rh_LR	NA	Bacteria	Proteobacteria	Gammaproteobacteria	Xanthomonadales	Xanthomonadaceae	Lysobacter	NA
Zm00001eb184870	OTU2321	-0.70566	2.72444e-08	Dry_Weight	Rh_LR	rhythmic process	Bacteria	Proteobacteria	Gammaproteobacteria	Xanthomonadales	Xanthomonadaceae	Lysobacter	NA
Zm00001eb187260	OTU2321	0.733257	5.35612e-09	Dry_Weight	Rh_LR	NA	Bacteria	Proteobacteria	Gammaproteobacteria	Xanthomonadales	Xanthomonadaceae	Lysobacter	NA
Zm00001eb191420	OTU2321	0.723804	9.56006e-09	Dry_Weight	Rh_LR	NA	Bacteria	Proteobacteria	Gammaproteobacteria	Xanthomonadales	Xanthomonadaceae	Lysobacter	NA
Zm00001eb202350	OTU2321	0.711912	1.92713e-08	Dry_Weight	Rh_LR	NA	Bacteria	Proteobacteria	Gammaproteobacteria	Xanthomonadales	Xanthomonadaceae	Lysobacter	NA
Zm00001eb205110	OTU2321	0.73219	5.70728e-09	Dry_Weight	Rh_LR	NA	Bacteria	Proteobacteria	Gammaproteobacteria	Xanthomonadales	Xanthomonadaceae	Lysobacter	NA
Zm00001eb220420	OTU2321	-0.723728	9.59183e-09	Dry_Weight	Rh_LR	NA	Bacteria	Proteobacteria	Gammaproteobacteria	Xanthomonadales	Xanthomonadaceae	Lysobacter	NA
Zm00001eb228970	OTU2321	0.754679	1.39351e-09	Dry_Weight	Rh_LR	NA	Bacteria	Proteobacteria	Gammaproteobacteria	Xanthomonadales	Xanthomonadaceae	Lysobacter	NA
Zm00001eb235360	OTU2321	-0.732419	5.64346e-09	Dry_Weight	Rh_LR	NA	Bacteria	Proteobacteria	Gammaproteobacteria	Xanthomonadales	Xanthomonadaceae	Lysobacter	NA
Zm00001eb241530	OTU2321	-0.74271	2.9095e-09	Dry_Weight	Rh_LR	NA	Bacteria	Proteobacteria	Gammaproteobacteria	Xanthomonadales	Xanthomonadaceae	Lysobacter	NA
Zm00001eb247080	OTU2321	-0.715037	1.60121e-08	Dry_Weight	Rh_LR	NA	Bacteria	Proteobacteria	Gammaproteobacteria	Xanthomonadales	Xanthomonadaceae	Lysobacter	NA
Zm00001eb281410	OTU2321	-0.755136	1.35432e-09	Dry_Weight	Rh_LR	NA	Bacteria	Proteobacteria	Gammaproteobacteria	Xanthomonadales	Xanthomonadaceae	Lysobacter	NA
Zm00001eb284350	OTU2321	-0.737602	4.04916e-09	Dry_Weight	Rh_LR	NA	Bacteria	Proteobacteria	Gammaproteobacteria	Xanthomonadales	Xanthomonadaceae	Lysobacter	NA
Zm00001eb293820	OTU2321	0.710921	2.05154e-08	Dry_Weight	Rh_LR	NA	Bacteria	Proteobacteria	Gammaproteobacteria	Xanthomonadales	Xanthomonadaceae	Lysobacter	NA
Zm00001eb294920	OTU2321	0.751858	1.65012e-09	Dry_Weight	Rh_LR	NA	Bacteria	Proteobacteria	Gammaproteobacteria	Xanthomonadales	Xanthomonadaceae	Lysobacter	NA
Zm00001eb305600	OTU2321	0.700324	3.66362e-08	Dry_Weight	Rh_LR	NA	Bacteria	Proteobacteria	Gammaproteobacteria	Xanthomonadales	Xanthomonadaceae	Lysobacter	NA
Zm00001eb319590	OTU2321	0.706575	2.58051e-08	Dry_Weight	Rh_LR	rhythmic process	Bacteria	Proteobacteria	Gammaproteobacteria	Xanthomonadales	Xanthomonadaceae	Lysobacter	NA
Zm00001eb331630	OTU2321	0.726396	8.18837e-09	Dry_Weight	Rh_LR	rhythmic process	Bacteria	Proteobacteria	Gammaproteobacteria	Xanthomonadales	Xanthomonadaceae	Lysobacter	NA
Zm00001eb332190	OTU2321	0.713131	1.79514e-08	Dry_Weight	Rh_LR	NA	Bacteria	Proteobacteria	Gammaproteobacteria	Xanthomonadales	Xanthomonadaceae	Lysobacter	NA
Zm00001eb345250	OTU2321	0.777397	3.27353e-10	Dry_Weight	Rh_LR	NA	Bacteria	Proteobacteria	Gammaproteobacteria	Xanthomonadales	Xanthomonadaceae	Lysobacter	NA
Zm00001eb362240	OTU2321	-0.731961	5.78324e-09	Dry_Weight	Rh_LR	regulation of DNA-templated transcription	Bacteria	Proteobacteria	Gammaproteobacteria	Xanthomonadales	Xanthomonadaceae	Lysobacter	NA
Zm00001eb380520	OTU2321	0.763065	8.2621e-10	Dry_Weight	Rh_LR	NA	Bacteria	Proteobacteria	Gammaproteobacteria	Xanthomonadales	Xanthomonadaceae	Lysobacter	NA
Zm00001eb392400	OTU2321	0.72914	6.86464e-09	Dry_Weight	Rh_LR	circadian rhythm	Bacteria	Proteobacteria	Gammaproteobacteria	Xanthomonadales	Xanthomonadaceae	Lysobacter	NA
Zm00001eb396520	OTU2321	-0.701696	3.39975e-08	Dry_Weight	Rh_LR	NA	Bacteria	Proteobacteria	Gammaproteobacteria	Xanthomonadales	Xanthomonadaceae	Lysobacter	NA
Zm00001eb404360	OTU2321	0.757423	1.18063e-09	Dry_Weight	Rh_LR	NA	Bacteria	Proteobacteria	Gammaproteobacteria	Xanthomonadales	Xanthomonadaceae	Lysobacter	NA
Zm00001eb415770	OTU2321	0.780675	2.57369e-10	Dry_Weight	Rh_LR	NA	Bacteria	Proteobacteria	Gammaproteobacteria	Xanthomonadales	Xanthomonadaceae	Lysobacter	NA
Zm00001eb431240	OTU2321	0.77854	3.04532e-10	Dry_Weight	Rh_LR	NA	Bacteria	Proteobacteria	Gammaproteobacteria	Xanthomonadales	Xanthomonadaceae	Lysobacter	NA
N_concentration	OTU2612	0.763446	0.000926486	N_concentrationentration	Rh_LR	N_concentrationentration	Bacteria	Proteobacteria	Gammaproteobacteria	Legionellales	Coxiellaceae	Coxiella	Coxiella_burnetii
P_concentration	OTU2612	-0.917569	1.44935e-06	P_concentration	Rh_LR	P_concentration	Bacteria	Proteobacteria	Gammaproteobacteria	Legionellales	Coxiellaceae	Coxiella	Coxiella_burnetii
Zm00001eb034810	OTU2612	0.704827	2.64447e-08	P_concentration	Rh_LR	NA	Bacteria	Proteobacteria	Gammaproteobacteria	Legionellales	Coxiellaceae	Coxiella	Coxiella_burnetii
Zm00001eb082370	OTU2612	0.717691	1.28442e-08	P_concentration	Rh_LR	NA	Bacteria	Proteobacteria	Gammaproteobacteria	Legionellales	Coxiellaceae	Coxiella	Coxiella_burnetii
Zm00001eb086660	OTU2612	0.710832	7.37685e-09	N_concentrationentration	Rh_LR	NA	Bacteria	Proteobacteria	Gammaproteobacteria	Legionellales	Coxiellaceae	Coxiella	Coxiella_burnetii
Zm00001eb086660	OTU2612	0.710832	1.88589e-08	P_concentration	Rh_LR	NA	Bacteria	Proteobacteria	Gammaproteobacteria	Legionellales	Coxiellaceae	Coxiella	Coxiella_burnetii
Zm00001eb095890	OTU2612	0.713482	1.65084e-08	P_concentration	Rh_LR	NA	Bacteria	Proteobacteria	Gammaproteobacteria	Legionellales	Coxiellaceae	Coxiella	Coxiella_burnetii
Zm00001eb099420	OTU2612	0.71128	7.37685e-09	N_concentrationentration	Rh_LR	NA	Bacteria	Proteobacteria	Gammaproteobacteria	Legionellales	Coxiellaceae	Coxiella	Coxiella_burnetii
Zm00001eb099420	OTU2612	0.71128	1.88589e-08	P_concentration	Rh_LR	NA	Bacteria	Proteobacteria	Gammaproteobacteria	Legionellales	Coxiellaceae	Coxiella	Coxiella_burnetii
Zm00001eb148590	OTU2612	0.835078	2.63194e-13	N_concentrationentration	Rh_LR	NA	Bacteria	Proteobacteria	Gammaproteobacteria	Legionellales	Coxiellaceae	Coxiella	Coxiella_burnetii
Zm00001eb148590	OTU2612	0.835078	1.34939e-12	P_concentration	Rh_LR	NA	Bacteria	Proteobacteria	Gammaproteobacteria	Legionellales	Coxiellaceae	Coxiella	Coxiella_burnetii
Zm00001eb162710	OTU2612	0.786908	2.72782e-11	N_concentrationentration	Rh_LR	cellular response to cold and phosphate starvation	Bacteria	Proteobacteria	Gammaproteobacteria	Legionellales	Coxiellaceae	Coxiella	Coxiella_burnetii
Zm00001eb162710	OTU2612	0.786908	8.60645e-11	P_concentration	Rh_LR	cellular response to cold and phosphate starvation	Bacteria	Proteobacteria	Gammaproteobacteria	Legionellales	Coxiellaceae	Coxiella	Coxiella_burnetii
Zm00001eb172590	OTU2612	0.818943	6.18544e-12	P_concentration	Rh_LR	phosphate ion homeostasis	Bacteria	Proteobacteria	Gammaproteobacteria	Legionellales	Coxiellaceae	Coxiella	Coxiella_burnetii
Zm00001eb294450	OTU2612	0.779736	1.41383e-10	P_concentration	Rh_LR	NA	Bacteria	Proteobacteria	Gammaproteobacteria	Legionellales	Coxiellaceae	Coxiella	Coxiella_burnetii
Zm00001eb294460	OTU2612	0.71002	1.90941e-08	P_concentration	Rh_LR	NA	Bacteria	Proteobacteria	Gammaproteobacteria	Legionellales	Coxiellaceae	Coxiella	Coxiella_burnetii
Zm00001eb313970	OTU2612	0.706251	9.56917e-09	N_concentrationentration	Rh_LR	NA	Bacteria	Proteobacteria	Gammaproteobacteria	Legionellales	Coxiellaceae	Coxiella	Coxiella_burnetii
Zm00001eb313970	OTU2612	0.706251	2.45305e-08	P_concentration	Rh_LR	NA	Bacteria	Proteobacteria	Gammaproteobacteria	Legionellales	Coxiellaceae	Coxiella	Coxiella_burnetii
Zm00001eb335670	OTU2612	0.702647	2.77024e-08	P_concentration	Rh_LR	NA	Bacteria	Proteobacteria	Gammaproteobacteria	Legionellales	Coxiellaceae	Coxiella	Coxiella_burnetii
Zm00001eb342450	OTU2612	0.810081	2.47934e-12	N_concentrationentration	Rh_LR	NA	Bacteria	Proteobacteria	Gammaproteobacteria	Legionellales	Coxiellaceae	Coxiella	Coxiella_burnetii
Zm00001eb342450	OTU2612	0.810081	1.08956e-11	P_concentration	Rh_LR	NA	Bacteria	Proteobacteria	Gammaproteobacteria	Legionellales	Coxiellaceae	Coxiella	Coxiella_burnetii
Zm00001eb350770	OTU2612	0.76633	1.47799e-10	N_concentrationentration	Rh_LR	NA	Bacteria	Proteobacteria	Gammaproteobacteria	Legionellales	Coxiellaceae	Coxiella	Coxiella_burnetii
Zm00001eb350770	OTU2612	0.76633	3.88623e-10	P_concentration	Rh_LR	NA	Bacteria	Proteobacteria	Gammaproteobacteria	Legionellales	Coxiellaceae	Coxiella	Coxiella_burnetii
Zm00001eb361620	OTU2612	0.710823	7.37685e-09	N_concentrationentration	Rh_LR	NA	Bacteria	Proteobacteria	Gammaproteobacteria	Legionellales	Coxiellaceae	Coxiella	Coxiella_burnetii
Zm00001eb361620	OTU2612	0.710823	1.88589e-08	P_concentration	Rh_LR	NA	Bacteria	Proteobacteria	Gammaproteobacteria	Legionellales	Coxiellaceae	Coxiella	Coxiella_burnetii
Zm00001eb365580	OTU2612	0.75495	3.35607e-10	N_concentrationentration	Rh_LR	NA	Bacteria	Proteobacteria	Gammaproteobacteria	Legionellales	Coxiellaceae	Coxiella	Coxiella_burnetii
Zm00001eb365580	OTU2612	0.75495	9.8323e-10	P_concentration	Rh_LR	NA	Bacteria	Proteobacteria	Gammaproteobacteria	Legionellales	Coxiellaceae	Coxiella	Coxiella_burnetii
Zm00001eb386270	OTU2612	0.814501	2.13733e-12	N_concentrationentration	Rh_LR	cellular response to cold and phosphate starvation	Bacteria	Proteobacteria	Gammaproteobacteria	Legionellales	Coxiellaceae	Coxiella	Coxiella_burnetii
Zm00001eb386270	OTU2612	0.814501	8.76644e-12	P_concentration	Rh_LR	cellular response to cold and phosphate starvation	Bacteria	Proteobacteria	Gammaproteobacteria	Legionellales	Coxiellaceae	Coxiella	Coxiella_burnetii
Zm00001eb406660	OTU2612	0.765008	1.47799e-10	N_concentrationentration	Rh_LR	NA	Bacteria	Proteobacteria	Gammaproteobacteria	Legionellales	Coxiellaceae	Coxiella	Coxiella_burnetii
Zm00001eb406660	OTU2612	0.765008	4.24349e-10	P_concentration	Rh_LR	NA	Bacteria	Proteobacteria	Gammaproteobacteria	Legionellales	Coxiellaceae	Coxiella	Coxiella_burnetii
Zm00001eb429440	OTU2612	0.751832	3.97236e-10	N_concentrationentration	Rh_LR	glucose-6-phosphate transport	Bacteria	Proteobacteria	Gammaproteobacteria	Legionellales	Coxiellaceae	Coxiella	Coxiella_burnetii
Zm00001eb429440	OTU2612	0.751832	1.18255e-09	P_concentration	Rh_LR	glucose-6-phosphate transport	Bacteria	Proteobacteria	Gammaproteobacteria	Legionellales	Coxiellaceae	Coxiella	Coxiella_burnetii
Dry_Weight	OTU2774	-0.717857	0.00258117	Dry_Weight	Rh_LR	DryBiomass	Bacteria	Proteobacteria	Betaproteobacteria	Burkholderiales	Comamonadaceae	NA	NA
Zm00001eb003960	OTU2774	-0.727692	7.48469e-09	Dry_Weight	Rh_LR	NA	Bacteria	Proteobacteria	Betaproteobacteria	Burkholderiales	Comamonadaceae	NA	NA
Zm00001eb005690	OTU2774	0.718696	1.28522e-08	Dry_Weight	Rh_LR	regulation of DNA-templated transcription	Bacteria	Proteobacteria	Betaproteobacteria	Burkholderiales	Comamonadaceae	NA	NA
Zm00001eb018850	OTU2774	-0.762988	8.2621e-10	Dry_Weight	Rh_LR	rhythmic process	Bacteria	Proteobacteria	Betaproteobacteria	Burkholderiales	Comamonadaceae	NA	NA
Zm00001eb020870	OTU2774	-0.765275	7.19833e-10	Dry_Weight	Rh_LR	NA	Bacteria	Proteobacteria	Betaproteobacteria	Burkholderiales	Comamonadaceae	NA	NA
Zm00001eb025790	OTU2774	-0.785477	1.72736e-10	Dry_Weight	Rh_LR	NA	Bacteria	Proteobacteria	Betaproteobacteria	Burkholderiales	Comamonadaceae	NA	NA
Zm00001eb027960	OTU2774	0.732647	5.56956e-09	Dry_Weight	Rh_LR	circadian rhythm	Bacteria	Proteobacteria	Betaproteobacteria	Burkholderiales	Comamonadaceae	NA	NA
Zm00001eb028460	OTU2774	-0.700858	3.56113e-08	Dry_Weight	Rh_LR	NA	Bacteria	Proteobacteria	Betaproteobacteria	Burkholderiales	Comamonadaceae	NA	NA
Zm00001eb033650	OTU2774	-0.794016	9.17382e-11	Dry_Weight	Rh_LR	NA	Bacteria	Proteobacteria	Betaproteobacteria	Burkholderiales	Comamonadaceae	NA	NA
Zm00001eb036710	OTU2774	-0.723804	9.56006e-09	Dry_Weight	Rh_LR	NA	Bacteria	Proteobacteria	Betaproteobacteria	Burkholderiales	Comamonadaceae	NA	NA
Zm00001eb052600	OTU2774	-0.716354	1.4846e-08	Dry_Weight	Rh_LR	NA	Bacteria	Proteobacteria	Betaproteobacteria	Burkholderiales	Comamonadaceae	NA	NA
Zm00001eb061380	OTU2774	-0.805908	3.13176e-11	Dry_Weight	Rh_LR	NA	Bacteria	Proteobacteria	Betaproteobacteria	Burkholderiales	Comamonadaceae	NA	NA
Zm00001eb064090	OTU2774	-0.739585	3.58846e-09	Dry_Weight	Rh_LR	NA	Bacteria	Proteobacteria	Betaproteobacteria	Burkholderiales	Comamonadaceae	NA	NA
Zm00001eb066910	OTU2774	-0.703678	3.03994e-08	Dry_Weight	Rh_LR	NA	Bacteria	Proteobacteria	Betaproteobacteria	Burkholderiales	Comamonadaceae	NA	NA
Zm00001eb068520	OTU2774	0.713741	1.72444e-08	Dry_Weight	Rh_LR	regulation of DNA-templated transcription	Bacteria	Proteobacteria	Betaproteobacteria	Burkholderiales	Comamonadaceae	NA	NA
Zm00001eb069700	OTU2774	-0.70223	3.3301e-08	Dry_Weight	Rh_LR	NA	Bacteria	Proteobacteria	Betaproteobacteria	Burkholderiales	Comamonadaceae	NA	NA
Zm00001eb078440	OTU2774	-0.760091	9.92512e-10	Dry_Weight	Rh_LR	NA	Bacteria	Proteobacteria	Betaproteobacteria	Burkholderiales	Comamonadaceae	NA	NA
Zm00001eb079220	OTU2774	-0.722966	1.00971e-08	Dry_Weight	Rh_LR	NA	Bacteria	Proteobacteria	Betaproteobacteria	Burkholderiales	Comamonadaceae	NA	NA
Zm00001eb096070	OTU2774	-0.716486	1.47361e-08	Dry_Weight	Rh_LR	NA	Bacteria	Proteobacteria	Betaproteobacteria	Burkholderiales	Comamonadaceae	NA	NA
Zm00001eb096680	OTU2774	-0.707719	2.42835e-08	Dry_Weight	Rh_LR	NA	Bacteria	Proteobacteria	Betaproteobacteria	Burkholderiales	Comamonadaceae	NA	NA
Zm00001eb103370	OTU2774	-0.718239	1.31288e-08	Dry_Weight	Rh_LR	NA	Bacteria	Proteobacteria	Betaproteobacteria	Burkholderiales	Comamonadaceae	NA	NA
Zm00001eb122890	OTU2774	0.75384	1.48021e-09	Dry_Weight	Rh_LR	NA	Bacteria	Proteobacteria	Betaproteobacteria	Burkholderiales	Comamonadaceae	NA	NA
Zm00001eb128290	OTU2774	-0.779455	2.87753e-10	Dry_Weight	Rh_LR	NA	Bacteria	Proteobacteria	Betaproteobacteria	Burkholderiales	Comamonadaceae	NA	NA
Zm00001eb128310	OTU2774	-0.731656	5.89757e-09	Dry_Weight	Rh_LR	NA	Bacteria	Proteobacteria	Betaproteobacteria	Burkholderiales	Comamonadaceae	NA	NA
Zm00001eb135130	OTU2774	0.708176	2.36616e-08	Dry_Weight	Rh_LR	NA	Bacteria	Proteobacteria	Betaproteobacteria	Burkholderiales	Comamonadaceae	NA	NA
Zm00001eb139130	OTU2774	0.720602	1.14977e-08	Dry_Weight	Rh_LR	NA	Bacteria	Proteobacteria	Betaproteobacteria	Burkholderiales	Comamonadaceae	NA	NA
Zm00001eb139830	OTU2774	0.71214	1.90119e-08	Dry_Weight	Rh_LR	regulation of DNA-templated transcription	Bacteria	Proteobacteria	Betaproteobacteria	Burkholderiales	Comamonadaceae	NA	NA
Zm00001eb143520	OTU2774	0.790204	1.20551e-10	Dry_Weight	Rh_LR	regulation of DNA-templated transcription	Bacteria	Proteobacteria	Betaproteobacteria	Burkholderiales	Comamonadaceae	NA	NA
Zm00001eb154950	OTU2774	0.775872	3.69934e-10	Dry_Weight	Rh_LR	NA	Bacteria	Proteobacteria	Betaproteobacteria	Burkholderiales	Comamonadaceae	NA	NA
Zm00001eb160120	OTU2774	0.71862	1.28914e-08	Dry_Weight	Rh_LR	NA	Bacteria	Proteobacteria	Betaproteobacteria	Burkholderiales	Comamonadaceae	NA	NA
Zm00001eb162650	OTU2774	-0.751782	1.65369e-09	Dry_Weight	Rh_LR	NA	Bacteria	Proteobacteria	Betaproteobacteria	Burkholderiales	Comamonadaceae	NA	NA
Zm00001eb165460	OTU2774	-0.7668	6.48466e-10	Dry_Weight	Rh_LR	NA	Bacteria	Proteobacteria	Betaproteobacteria	Burkholderiales	Comamonadaceae	NA	NA
Zm00001eb170150	OTU2774	0.769926	5.23853e-10	Dry_Weight	Rh_LR	NA	Bacteria	Proteobacteria	Betaproteobacteria	Burkholderiales	Comamonadaceae	NA	NA
Zm00001eb170920	OTU2774	-0.727387	7.6599e-09	Dry_Weight	Rh_LR	NA	Bacteria	Proteobacteria	Betaproteobacteria	Burkholderiales	Comamonadaceae	NA	NA
Zm00001eb172450	OTU2774	-0.749114	1.93688e-09	Dry_Weight	Rh_LR	NA	Bacteria	Proteobacteria	Betaproteobacteria	Burkholderiales	Comamonadaceae	NA	NA
Zm00001eb173100	OTU2774	-0.763293	8.13154e-10	Dry_Weight	Rh_LR	tryptophan biosynthetic process	Bacteria	Proteobacteria	Betaproteobacteria	Burkholderiales	Comamonadaceae	NA	NA
Zm00001eb173350	OTU2774	-0.712369	1.8756e-08	Dry_Weight	Rh_LR	NA	Bacteria	Proteobacteria	Betaproteobacteria	Burkholderiales	Comamonadaceae	NA	NA
Zm00001eb173820	OTU2774	0.756661	1.23543e-09	Dry_Weight	Rh_LR	NA	Bacteria	Proteobacteria	Betaproteobacteria	Burkholderiales	Comamonadaceae	NA	NA
Zm00001eb176380	OTU2774	-0.735239	4.75216e-09	Dry_Weight	Rh_LR	NA	Bacteria	Proteobacteria	Betaproteobacteria	Burkholderiales	Comamonadaceae	NA	NA
Zm00001eb184870	OTU2774	0.740576	3.37939e-09	Dry_Weight	Rh_LR	rhythmic process	Bacteria	Proteobacteria	Betaproteobacteria	Burkholderiales	Comamonadaceae	NA	NA
Zm00001eb186370	OTU2774	0.812617	1.86402e-11	Dry_Weight	Rh_LR	NA	Bacteria	Proteobacteria	Betaproteobacteria	Burkholderiales	Comamonadaceae	NA	NA
Zm00001eb187260	OTU2774	-0.736611	4.31178e-09	Dry_Weight	Rh_LR	NA	Bacteria	Proteobacteria	Betaproteobacteria	Burkholderiales	Comamonadaceae	NA	NA
Zm00001eb189050	OTU2774	-0.729064	6.88395e-09	Dry_Weight	Rh_LR	NA	Bacteria	Proteobacteria	Betaproteobacteria	Burkholderiales	Comamonadaceae	NA	NA
Zm00001eb190950	OTU2774	-0.711607	1.96226e-08	Dry_Weight	Rh_LR	NA	Bacteria	Proteobacteria	Betaproteobacteria	Burkholderiales	Comamonadaceae	NA	NA
Zm00001eb191030	OTU2774	-0.738593	3.81143e-09	Dry_Weight	Rh_LR	NA	Bacteria	Proteobacteria	Betaproteobacteria	Burkholderiales	Comamonadaceae	NA	NA
Zm00001eb205110	OTU2774	-0.748885	1.96588e-09	Dry_Weight	Rh_LR	NA	Bacteria	Proteobacteria	Betaproteobacteria	Burkholderiales	Comamonadaceae	NA	NA
Zm00001eb212170	OTU2774	-0.747132	2.16448e-09	Dry_Weight	Rh_LR	NA	Bacteria	Proteobacteria	Betaproteobacteria	Burkholderiales	Comamonadaceae	NA	NA
Zm00001eb216550	OTU2774	-0.722508	1.0389e-08	Dry_Weight	Rh_LR	NA	Bacteria	Proteobacteria	Betaproteobacteria	Burkholderiales	Comamonadaceae	NA	NA
Zm00001eb220420	OTU2774	0.729827	6.60784e-09	Dry_Weight	Rh_LR	NA	Bacteria	Proteobacteria	Betaproteobacteria	Burkholderiales	Comamonadaceae	NA	NA
Zm00001eb223670	OTU2774	-0.786164	1.64747e-10	Dry_Weight	Rh_LR	NA	Bacteria	Proteobacteria	Betaproteobacteria	Burkholderiales	Comamonadaceae	NA	NA
Zm00001eb229060	OTU2774	-0.708862	2.29413e-08	Dry_Weight	Rh_LR	NA	Bacteria	Proteobacteria	Betaproteobacteria	Burkholderiales	Comamonadaceae	NA	NA
Zm00001eb235360	OTU2774	0.753307	1.51884e-09	Dry_Weight	Rh_LR	NA	Bacteria	Proteobacteria	Betaproteobacteria	Burkholderiales	Comamonadaceae	NA	NA
Zm00001eb241530	OTU2774	0.702154	3.34147e-08	Dry_Weight	Rh_LR	NA	Bacteria	Proteobacteria	Betaproteobacteria	Burkholderiales	Comamonadaceae	NA	NA
Zm00001eb256510	OTU2774	0.734782	4.87786e-09	Dry_Weight	Rh_LR	NA	Bacteria	Proteobacteria	Betaproteobacteria	Burkholderiales	Comamonadaceae	NA	NA
Zm00001eb257120	OTU2774	0.716104	1.50302e-08	Dry_Weight	Rh_LR	NA	Bacteria	Proteobacteria	Betaproteobacteria	Burkholderiales	Comamonadaceae	NA	NA
Zm00001eb264980	OTU2774	-0.743777	2.72967e-09	Dry_Weight	Rh_LR	NA	Bacteria	Proteobacteria	Betaproteobacteria	Burkholderiales	Comamonadaceae	NA	NA
Zm00001eb267230	OTU2774	-0.763674	7.94549e-10	Dry_Weight	Rh_LR	NA	Bacteria	Proteobacteria	Betaproteobacteria	Burkholderiales	Comamonadaceae	NA	NA
Zm00001eb270390	OTU2774	-0.752544	1.58191e-09	Dry_Weight	Rh_LR	NA	Bacteria	Proteobacteria	Betaproteobacteria	Burkholderiales	Comamonadaceae	NA	NA
Zm00001eb270400	OTU2774	-0.758338	1.11698e-09	Dry_Weight	Rh_LR	NA	Bacteria	Proteobacteria	Betaproteobacteria	Burkholderiales	Comamonadaceae	NA	NA
Zm00001eb272520	OTU2774	-0.706728	2.56325e-08	Dry_Weight	Rh_LR	NA	Bacteria	Proteobacteria	Betaproteobacteria	Burkholderiales	Comamonadaceae	NA	NA
Zm00001eb281410	OTU2774	0.756051	1.27507e-09	Dry_Weight	Rh_LR	NA	Bacteria	Proteobacteria	Betaproteobacteria	Burkholderiales	Comamonadaceae	NA	NA
Zm00001eb282900	OTU2774	-0.756966	1.21405e-09	Dry_Weight	Rh_LR	NA	Bacteria	Proteobacteria	Betaproteobacteria	Burkholderiales	Comamonadaceae	NA	NA
Zm00001eb284230	OTU2774	0.700553	3.61824e-08	Dry_Weight	Rh_LR	NA	Bacteria	Proteobacteria	Betaproteobacteria	Burkholderiales	Comamonadaceae	NA	NA
Zm00001eb285470	OTU2774	0.781589	2.45557e-10	Dry_Weight	Rh_LR	NA	Bacteria	Proteobacteria	Betaproteobacteria	Burkholderiales	Comamonadaceae	NA	NA
Zm00001eb293310	OTU2774	-0.731732	5.88297e-09	Dry_Weight	Rh_LR	NA	Bacteria	Proteobacteria	Betaproteobacteria	Burkholderiales	Comamonadaceae	NA	NA
Zm00001eb293820	OTU2774	-0.740042	3.48966e-09	Dry_Weight	Rh_LR	NA	Bacteria	Proteobacteria	Betaproteobacteria	Burkholderiales	Comamonadaceae	NA	NA
Zm00001eb312870	OTU2774	0.738898	3.75496e-09	Dry_Weight	Rh_LR	NA	Bacteria	Proteobacteria	Betaproteobacteria	Burkholderiales	Comamonadaceae	NA	NA
Zm00001eb319460	OTU2774	-0.768401	5.80338e-10	Dry_Weight	Rh_LR	NA	Bacteria	Proteobacteria	Betaproteobacteria	Burkholderiales	Comamonadaceae	NA	NA
Zm00001eb337810	OTU2774	-0.714427	1.65115e-08	Dry_Weight	Rh_LR	NA	Bacteria	Proteobacteria	Betaproteobacteria	Burkholderiales	Comamonadaceae	NA	NA
Zm00001eb345250	OTU2774	-0.775262	3.84884e-10	Dry_Weight	Rh_LR	NA	Bacteria	Proteobacteria	Betaproteobacteria	Burkholderiales	Comamonadaceae	NA	NA
Zm00001eb362240	OTU2774	0.767639	6.12674e-10	Dry_Weight	Rh_LR	regulation of DNA-templated transcription	Bacteria	Proteobacteria	Betaproteobacteria	Burkholderiales	Comamonadaceae	NA	NA
Zm00001eb386520	OTU2774	0.709167	2.25027e-08	Dry_Weight	Rh_LR	NA	Bacteria	Proteobacteria	Betaproteobacteria	Burkholderiales	Comamonadaceae	NA	NA
Zm00001eb389820	OTU2774	-0.710539	2.08497e-08	Dry_Weight	Rh_LR	NA	Bacteria	Proteobacteria	Betaproteobacteria	Burkholderiales	Comamonadaceae	NA	NA
Zm00001eb392400	OTU2774	-0.761921	8.79012e-10	Dry_Weight	Rh_LR	circadian rhythm	Bacteria	Proteobacteria	Betaproteobacteria	Burkholderiales	Comamonadaceae	NA	NA
Zm00001eb394800	OTU2774	0.736611	4.31178e-09	Dry_Weight	Rh_LR	NA	Bacteria	Proteobacteria	Betaproteobacteria	Burkholderiales	Comamonadaceae	NA	NA
Zm00001eb404750	OTU2774	-0.700629	3.60198e-08	Dry_Weight	Rh_LR	NA	Bacteria	Proteobacteria	Betaproteobacteria	Burkholderiales	Comamonadaceae	NA	NA
Zm00001eb415040	OTU2774	-0.742405	2.96632e-09	Dry_Weight	Rh_LR	NA	Bacteria	Proteobacteria	Betaproteobacteria	Burkholderiales	Comamonadaceae	NA	NA
Zm00001eb415760	OTU2774	-0.737679	4.03169e-09	Dry_Weight	Rh_LR	NA	Bacteria	Proteobacteria	Betaproteobacteria	Burkholderiales	Comamonadaceae	NA	NA
Zm00001eb421720	OTU2774	-0.706728	2.56325e-08	Dry_Weight	Rh_LR	NA	Bacteria	Proteobacteria	Betaproteobacteria	Burkholderiales	Comamonadaceae	NA	NA
P_concentration	OTU2780	-0.775	0.000689645	P_concentration	Rh_LR	P_concentration	Bacteria	Proteobacteria	Betaproteobacteria	Burkholderiales	Burkholderiaceae	NA	NA
Zm00001eb148590	OTU2780	0.742253	2.46074e-09	P_concentration	Rh_LR	NA	Bacteria	Proteobacteria	Betaproteobacteria	Burkholderiales	Burkholderiaceae	NA	NA
Zm00001eb172590	OTU2780	0.812922	8.9189e-12	P_concentration	Rh_LR	phosphate ion homeostasis	Bacteria	Proteobacteria	Betaproteobacteria	Burkholderiales	Burkholderiaceae	NA	NA
Zm00001eb350770	OTU2780	0.702687	2.77024e-08	P_concentration	Rh_LR	NA	Bacteria	Proteobacteria	Betaproteobacteria	Burkholderiales	Burkholderiaceae	NA	NA
Zm00001eb386270	OTU2780	0.720374	1.10463e-08	P_concentration	Rh_LR	cellular response to cold and phosphate starvation	Bacteria	Proteobacteria	Betaproteobacteria	Burkholderiales	Burkholderiaceae	NA	NA
Dry_Weight	OTU2844	0.796429	0.000380468	Dry_Weight	Rh_LR	DryBiomass	Bacteria	Proteobacteria	Betaproteobacteria	Burkholderiales	Burkholderiaceae	NA	NA
Zm00001eb001120	OTU2844	-0.712641	1.84427e-08	Dry_Weight	Rh_LR	NA	Bacteria	Proteobacteria	Betaproteobacteria	Burkholderiales	Burkholderiaceae	NA	NA
Zm00001eb003960	OTU2844	0.763584	7.9784e-10	Dry_Weight	Rh_LR	NA	Bacteria	Proteobacteria	Betaproteobacteria	Burkholderiales	Burkholderiaceae	NA	NA
Zm00001eb006310	OTU2844	-0.702193	3.33556e-08	Dry_Weight	Rh_LR	response to temperature stimulus	Bacteria	Proteobacteria	Betaproteobacteria	Burkholderiales	Burkholderiaceae	NA	NA
Zm00001eb018850	OTU2844	0.743832	2.72339e-09	Dry_Weight	Rh_LR	rhythmic process	Bacteria	Proteobacteria	Betaproteobacteria	Burkholderiales	Burkholderiaceae	NA	NA
Zm00001eb025790	OTU2844	0.719886	1.19668e-08	Dry_Weight	Rh_LR	NA	Bacteria	Proteobacteria	Betaproteobacteria	Burkholderiales	Burkholderiaceae	NA	NA
Zm00001eb027960	OTU2844	-0.826044	7.68547e-12	Dry_Weight	Rh_LR	circadian rhythm	Bacteria	Proteobacteria	Betaproteobacteria	Burkholderiales	Burkholderiaceae	NA	NA
Zm00001eb031640	OTU2844	-0.701506	3.43996e-08	Dry_Weight	Rh_LR	NA	Bacteria	Proteobacteria	Betaproteobacteria	Burkholderiales	Burkholderiaceae	NA	NA
Zm00001eb033650	OTU2844	0.729647	6.65682e-09	Dry_Weight	Rh_LR	NA	Bacteria	Proteobacteria	Betaproteobacteria	Burkholderiales	Burkholderiaceae	NA	NA
Zm00001eb056550	OTU2844	0.724004	9.50607e-09	Dry_Weight	Rh_LR	NA	Bacteria	Proteobacteria	Betaproteobacteria	Burkholderiales	Burkholderiaceae	NA	NA
Zm00001eb064090	OTU2844	0.732622	5.57049e-09	Dry_Weight	Rh_LR	NA	Bacteria	Proteobacteria	Betaproteobacteria	Burkholderiales	Burkholderiaceae	NA	NA
Zm00001eb064920	OTU2844	0.705167	2.80043e-08	Dry_Weight	Rh_LR	NA	Bacteria	Proteobacteria	Betaproteobacteria	Burkholderiales	Burkholderiaceae	NA	NA
Zm00001eb071800	OTU2844	-0.75184	1.65012e-09	Dry_Weight	Rh_LR	NA	Bacteria	Proteobacteria	Betaproteobacteria	Burkholderiales	Burkholderiaceae	NA	NA
Zm00001eb096680	OTU2844	0.726063	8.35481e-09	Dry_Weight	Rh_LR	NA	Bacteria	Proteobacteria	Betaproteobacteria	Burkholderiales	Burkholderiaceae	NA	NA
Zm00001eb109440	OTU2844	-0.75756	1.17445e-09	Dry_Weight	Rh_LR	circadian rhythm	Bacteria	Proteobacteria	Betaproteobacteria	Burkholderiales	Burkholderiaceae	NA	NA
Zm00001eb128070	OTU2844	-0.705243	2.79099e-08	Dry_Weight	Rh_LR	NA	Bacteria	Proteobacteria	Betaproteobacteria	Burkholderiales	Burkholderiaceae	NA	NA
Zm00001eb139830	OTU2844	-0.807588	2.90197e-11	Dry_Weight	Rh_LR	regulation of DNA-templated transcription	Bacteria	Proteobacteria	Betaproteobacteria	Burkholderiales	Burkholderiaceae	NA	NA
Zm00001eb143520	OTU2844	-0.752603	1.57855e-09	Dry_Weight	Rh_LR	regulation of DNA-templated transcription	Bacteria	Proteobacteria	Betaproteobacteria	Burkholderiales	Burkholderiaceae	NA	NA
Zm00001eb154070	OTU2844	-0.768313	5.82337e-10	Dry_Weight	Rh_LR	response to temperature stimulus	Bacteria	Proteobacteria	Betaproteobacteria	Burkholderiales	Burkholderiaceae	NA	NA
Zm00001eb154950	OTU2844	-0.8249	7.69537e-12	Dry_Weight	Rh_LR	NA	Bacteria	Proteobacteria	Betaproteobacteria	Burkholderiales	Burkholderiaceae	NA	NA
Zm00001eb158320	OTU2844	0.709056	2.26357e-08	Dry_Weight	Rh_LR	NA	Bacteria	Proteobacteria	Betaproteobacteria	Burkholderiales	Burkholderiaceae	NA	NA
Zm00001eb159390	OTU2844	-0.775787	3.69934e-10	Dry_Weight	Rh_LR	response to temperature stimulus	Bacteria	Proteobacteria	Betaproteobacteria	Burkholderiales	Burkholderiaceae	NA	NA
Zm00001eb162650	OTU2844	0.774643	3.93503e-10	Dry_Weight	Rh_LR	NA	Bacteria	Proteobacteria	Betaproteobacteria	Burkholderiales	Burkholderiaceae	NA	NA
Zm00001eb165460	OTU2844	0.752297	1.61287e-09	Dry_Weight	Rh_LR	NA	Bacteria	Proteobacteria	Betaproteobacteria	Burkholderiales	Burkholderiaceae	NA	NA
Zm00001eb170150	OTU2844	-0.701049	3.52299e-08	Dry_Weight	Rh_LR	NA	Bacteria	Proteobacteria	Betaproteobacteria	Burkholderiales	Burkholderiaceae	NA	NA
Zm00001eb172450	OTU2844	0.741773	3.10422e-09	Dry_Weight	Rh_LR	NA	Bacteria	Proteobacteria	Betaproteobacteria	Burkholderiales	Burkholderiaceae	NA	NA
Zm00001eb184870	OTU2844	-0.778532	3.04532e-10	Dry_Weight	Rh_LR	rhythmic process	Bacteria	Proteobacteria	Betaproteobacteria	Burkholderiales	Burkholderiaceae	NA	NA
Zm00001eb187260	OTU2844	0.762746	8.38272e-10	Dry_Weight	Rh_LR	NA	Bacteria	Proteobacteria	Betaproteobacteria	Burkholderiales	Burkholderiaceae	NA	NA
Zm00001eb189050	OTU2844	0.719581	1.21851e-08	Dry_Weight	Rh_LR	NA	Bacteria	Proteobacteria	Betaproteobacteria	Burkholderiales	Burkholderiaceae	NA	NA
Zm00001eb189080	OTU2844	-0.727131	7.79435e-09	Dry_Weight	Rh_LR	NA	Bacteria	Proteobacteria	Betaproteobacteria	Burkholderiales	Burkholderiaceae	NA	NA
Zm00001eb203860	OTU2844	0.825434	7.69537e-12	Dry_Weight	Rh_LR	NA	Bacteria	Proteobacteria	Betaproteobacteria	Burkholderiales	Burkholderiaceae	NA	NA
Zm00001eb205110	OTU2844	0.72164	1.09229e-08	Dry_Weight	Rh_LR	NA	Bacteria	Proteobacteria	Betaproteobacteria	Burkholderiales	Burkholderiaceae	NA	NA
Zm00001eb216550	OTU2844	0.722707	1.02579e-08	Dry_Weight	Rh_LR	NA	Bacteria	Proteobacteria	Betaproteobacteria	Burkholderiales	Burkholderiaceae	NA	NA
Zm00001eb228670	OTU2844	0.707607	2.4458e-08	Dry_Weight	Rh_LR	NA	Bacteria	Proteobacteria	Betaproteobacteria	Burkholderiales	Burkholderiaceae	NA	NA
Zm00001eb228970	OTU2844	0.746501	2.26515e-09	Dry_Weight	Rh_LR	NA	Bacteria	Proteobacteria	Betaproteobacteria	Burkholderiales	Burkholderiaceae	NA	NA
Zm00001eb237570	OTU2844	-0.729647	6.65682e-09	Dry_Weight	Rh_LR	NA	Bacteria	Proteobacteria	Betaproteobacteria	Burkholderiales	Burkholderiaceae	NA	NA
Zm00001eb240700	OTU2844	-0.712641	1.84427e-08	Dry_Weight	Rh_LR	NA	Bacteria	Proteobacteria	Betaproteobacteria	Burkholderiales	Burkholderiaceae	NA	NA
Zm00001eb247330	OTU2844	-0.726444	8.17051e-09	Dry_Weight	Rh_LR	rhythmic process	Bacteria	Proteobacteria	Betaproteobacteria	Burkholderiales	Burkholderiaceae	NA	NA
Zm00001eb253150	OTU2844	-0.782574	2.25345e-10	Dry_Weight	Rh_LR	NA	Bacteria	Proteobacteria	Betaproteobacteria	Burkholderiales	Burkholderiaceae	NA	NA
Zm00001eb256510	OTU2844	-0.709895	2.16456e-08	Dry_Weight	Rh_LR	NA	Bacteria	Proteobacteria	Betaproteobacteria	Burkholderiales	Burkholderiaceae	NA	NA
Zm00001eb257120	OTU2844	-0.735138	4.78282e-09	Dry_Weight	Rh_LR	NA	Bacteria	Proteobacteria	Betaproteobacteria	Burkholderiales	Burkholderiaceae	NA	NA
Zm00001eb281410	OTU2844	-0.74734	2.14177e-09	Dry_Weight	Rh_LR	NA	Bacteria	Proteobacteria	Betaproteobacteria	Burkholderiales	Burkholderiaceae	NA	NA
Zm00001eb284350	OTU2844	-0.80408	3.6779e-11	Dry_Weight	Rh_LR	NA	Bacteria	Proteobacteria	Betaproteobacteria	Burkholderiales	Burkholderiaceae	NA	NA
Zm00001eb285790	OTU2844	-0.705091	2.81312e-08	Dry_Weight	Rh_LR	NA	Bacteria	Proteobacteria	Betaproteobacteria	Burkholderiales	Burkholderiaceae	NA	NA
Zm00001eb291140	OTU2844	0.745358	2.4486e-09	Dry_Weight	Rh_LR	NA	Bacteria	Proteobacteria	Betaproteobacteria	Burkholderiales	Burkholderiaceae	NA	NA
Zm00001eb292320	OTU2844	0.727893	7.38861e-09	Dry_Weight	Rh_LR	NA	Bacteria	Proteobacteria	Betaproteobacteria	Burkholderiales	Burkholderiaceae	NA	NA
Zm00001eb293820	OTU2844	0.724538	9.18244e-09	Dry_Weight	Rh_LR	NA	Bacteria	Proteobacteria	Betaproteobacteria	Burkholderiales	Burkholderiaceae	NA	NA
Zm00001eb300740	OTU2844	-0.701964	3.36626e-08	Dry_Weight	Rh_LR	NA	Bacteria	Proteobacteria	Betaproteobacteria	Burkholderiales	Burkholderiaceae	NA	NA
Zm00001eb305600	OTU2844	0.750848	1.75499e-09	Dry_Weight	Rh_LR	NA	Bacteria	Proteobacteria	Betaproteobacteria	Burkholderiales	Burkholderiaceae	NA	NA
Zm00001eb319460	OTU2844	0.759771	1.01081e-09	Dry_Weight	Rh_LR	NA	Bacteria	Proteobacteria	Betaproteobacteria	Burkholderiales	Burkholderiaceae	NA	NA
Zm00001eb323700	OTU2844	-0.710887	2.05155e-08	Dry_Weight	Rh_LR	NA	Bacteria	Proteobacteria	Betaproteobacteria	Burkholderiales	Burkholderiaceae	NA	NA
Zm00001eb345250	OTU2844	0.732011	5.77021e-09	Dry_Weight	Rh_LR	NA	Bacteria	Proteobacteria	Betaproteobacteria	Burkholderiales	Burkholderiaceae	NA	NA
Zm00001eb362240	OTU2844	-0.78593	1.6603e-10	Dry_Weight	Rh_LR	regulation of DNA-templated transcription	Bacteria	Proteobacteria	Betaproteobacteria	Burkholderiales	Burkholderiaceae	NA	NA
Zm00001eb373400	OTU2844	-0.718742	1.28254e-08	Dry_Weight	Rh_LR	NA	Bacteria	Proteobacteria	Betaproteobacteria	Burkholderiales	Burkholderiaceae	NA	NA
Zm00001eb388100	OTU2844	-0.707302	2.4875e-08	Dry_Weight	Rh_LR	NA	Bacteria	Proteobacteria	Betaproteobacteria	Burkholderiales	Burkholderiaceae	NA	NA
Zm00001eb392400	OTU2844	0.792641	1.00785e-10	Dry_Weight	Rh_LR	circadian rhythm	Bacteria	Proteobacteria	Betaproteobacteria	Burkholderiales	Burkholderiaceae	NA	NA
Zm00001eb393000	OTU2844	-0.707989	2.39685e-08	Dry_Weight	Rh_LR	rhythmic process	Bacteria	Proteobacteria	Betaproteobacteria	Burkholderiales	Burkholderiaceae	NA	NA
Zm00001eb413000	OTU2844	0.717445	1.38502e-08	Dry_Weight	Rh_LR	NA	Bacteria	Proteobacteria	Betaproteobacteria	Burkholderiales	Burkholderiaceae	NA	NA
Zm00001eb415760	OTU2844	0.741392	3.18594e-09	Dry_Weight	Rh_LR	NA	Bacteria	Proteobacteria	Betaproteobacteria	Burkholderiales	Burkholderiaceae	NA	NA
Zm00001eb421720	OTU2844	0.704938	2.83867e-08	Dry_Weight	Rh_LR	NA	Bacteria	Proteobacteria	Betaproteobacteria	Burkholderiales	Burkholderiaceae	NA	NA
Zm00001eb431240	OTU2844	0.716683	1.45738e-08	Dry_Weight	Rh_LR	NA	Bacteria	Proteobacteria	Betaproteobacteria	Burkholderiales	Burkholderiaceae	NA	NA
P_concentration	OTU2861	-0.775	0.000689645	P_concentration	Rh_LR	P_concentration	Bacteria	Gemmatimonadetes	Gemmatimonadetes	Gemmatimonadales	Gemmatimonadaceae	Gemmatimonas	Gemmatimonas_aurantiaca
Zm00001eb172590	OTU2861	0.702459	2.77151e-08	P_concentration	Rh_LR	phosphate ion homeostasis	Bacteria	Gemmatimonadetes	Gemmatimonadetes	Gemmatimonadales	Gemmatimonadaceae	Gemmatimonas	Gemmatimonas_aurantiaca
Dry_Weight	OTU2930	0.810714	0.000246008	Dry_Weight	Rh_LR	DryBiomass	Bacteria	Bacteroidetes	Chitinophagia	Chitinophagales	Chitinophagaceae	NA	NA
Zm00001eb001120	OTU2930	-0.76215	8.72204e-10	Dry_Weight	Rh_LR	NA	Bacteria	Bacteroidetes	Chitinophagia	Chitinophagales	Chitinophagaceae	NA	NA
Zm00001eb003960	OTU2930	0.806899	2.90197e-11	Dry_Weight	Rh_LR	NA	Bacteria	Bacteroidetes	Chitinophagia	Chitinophagales	Chitinophagaceae	NA	NA
Zm00001eb004440	OTU2930	0.704364	2.92863e-08	Dry_Weight	Rh_LR	NA	Bacteria	Bacteroidetes	Chitinophagia	Chitinophagales	Chitinophagaceae	NA	NA
Zm00001eb005690	OTU2930	-0.756204	1.26612e-09	Dry_Weight	Rh_LR	regulation of DNA-templated transcription	Bacteria	Bacteroidetes	Chitinophagia	Chitinophagales	Chitinophagaceae	NA	NA
Zm00001eb006310	OTU2930	-0.803087	3.88871e-11	Dry_Weight	Rh_LR	response to temperature stimulus	Bacteria	Bacteroidetes	Chitinophagia	Chitinophagales	Chitinophagaceae	NA	NA
Zm00001eb018850	OTU2930	0.817572	1.37188e-11	Dry_Weight	Rh_LR	rhythmic process	Bacteria	Bacteroidetes	Chitinophagia	Chitinophagales	Chitinophagaceae	NA	NA
Zm00001eb019280	OTU2930	-0.731427	5.96478e-09	Dry_Weight	Rh_LR	response to temperature stimulus	Bacteria	Bacteroidetes	Chitinophagia	Chitinophagales	Chitinophagaceae	NA	NA
Zm00001eb020870	OTU2930	0.729445	6.719e-09	Dry_Weight	Rh_LR	NA	Bacteria	Bacteroidetes	Chitinophagia	Chitinophagales	Chitinophagaceae	NA	NA
Zm00001eb025790	OTU2930	0.790966	1.13475e-10	Dry_Weight	Rh_LR	NA	Bacteria	Bacteroidetes	Chitinophagia	Chitinophagales	Chitinophagaceae	NA	NA
Zm00001eb027200	OTU2930	0.764056	7.78601e-10	Dry_Weight	Rh_LR	NA	Bacteria	Bacteroidetes	Chitinophagia	Chitinophagales	Chitinophagaceae	NA	NA
Zm00001eb027960	OTU2930	-0.824967	7.69537e-12	Dry_Weight	Rh_LR	circadian rhythm	Bacteria	Bacteroidetes	Chitinophagia	Chitinophagales	Chitinophagaceae	NA	NA
Zm00001eb028460	OTU2930	0.761769	8.81707e-10	Dry_Weight	Rh_LR	NA	Bacteria	Bacteroidetes	Chitinophagia	Chitinophagales	Chitinophagaceae	NA	NA
Zm00001eb033650	OTU2930	0.824204	8.06938e-12	Dry_Weight	Rh_LR	NA	Bacteria	Bacteroidetes	Chitinophagia	Chitinophagales	Chitinophagaceae	NA	NA
Zm00001eb036710	OTU2930	0.708329	2.35339e-08	Dry_Weight	Rh_LR	NA	Bacteria	Bacteroidetes	Chitinophagia	Chitinophagales	Chitinophagaceae	NA	NA
Zm00001eb049850	OTU2930	-0.748504	2.0058e-09	Dry_Weight	Rh_LR	NA	Bacteria	Bacteroidetes	Chitinophagia	Chitinophagales	Chitinophagaceae	NA	NA
Zm00001eb052600	OTU2930	0.742977	2.87034e-09	Dry_Weight	Rh_LR	NA	Bacteria	Bacteroidetes	Chitinophagia	Chitinophagales	Chitinophagaceae	NA	NA
Zm00001eb056550	OTU2930	0.737069	4.20103e-09	Dry_Weight	Rh_LR	NA	Bacteria	Bacteroidetes	Chitinophagia	Chitinophagales	Chitinophagaceae	NA	NA
Zm00001eb064920	OTU2930	0.786773	1.58879e-10	Dry_Weight	Rh_LR	NA	Bacteria	Bacteroidetes	Chitinophagia	Chitinophagales	Chitinophagaceae	NA	NA
Zm00001eb068520	OTU2930	-0.77084	4.86533e-10	Dry_Weight	Rh_LR	regulation of DNA-templated transcription	Bacteria	Bacteroidetes	Chitinophagia	Chitinophagales	Chitinophagaceae	NA	NA
Zm00001eb071800	OTU2930	-0.757042	1.2099e-09	Dry_Weight	Rh_LR	NA	Bacteria	Bacteroidetes	Chitinophagia	Chitinophagales	Chitinophagaceae	NA	NA
Zm00001eb079220	OTU2930	0.802859	3.9361e-11	Dry_Weight	Rh_LR	NA	Bacteria	Bacteroidetes	Chitinophagia	Chitinophagales	Chitinophagaceae	NA	NA
Zm00001eb084510	OTU2930	0.713208	1.78944e-08	Dry_Weight	Rh_LR	NA	Bacteria	Bacteroidetes	Chitinophagia	Chitinophagales	Chitinophagaceae	NA	NA
Zm00001eb084940	OTU2930	-0.730436	6.33021e-09	Dry_Weight	Rh_LR	NA	Bacteria	Bacteroidetes	Chitinophagia	Chitinophagales	Chitinophagaceae	NA	NA
Zm00001eb086370	OTU2930	-0.776253	3.60299e-10	Dry_Weight	Rh_LR	regulation of DNA-templated transcription	Bacteria	Bacteroidetes	Chitinophagia	Chitinophagales	Chitinophagaceae	NA	NA
Zm00001eb096070	OTU2930	0.753459	1.50764e-09	Dry_Weight	Rh_LR	NA	Bacteria	Bacteroidetes	Chitinophagia	Chitinophagales	Chitinophagaceae	NA	NA
Zm00001eb096680	OTU2930	0.806823	2.90197e-11	Dry_Weight	Rh_LR	NA	Bacteria	Bacteroidetes	Chitinophagia	Chitinophagales	Chitinophagaceae	NA	NA
Zm00001eb103370	OTU2930	0.757576	1.17445e-09	Dry_Weight	Rh_LR	NA	Bacteria	Bacteroidetes	Chitinophagia	Chitinophagales	Chitinophagaceae	NA	NA
Zm00001eb109440	OTU2930	-0.723957	9.52648e-09	Dry_Weight	Rh_LR	circadian rhythm	Bacteria	Bacteroidetes	Chitinophagia	Chitinophagales	Chitinophagaceae	NA	NA
Zm00001eb120860	OTU2930	-0.734172	5.05124e-09	Dry_Weight	Rh_LR	NA	Bacteria	Bacteroidetes	Chitinophagia	Chitinophagales	Chitinophagaceae	NA	NA
Zm00001eb128070	OTU2930	-0.795235	8.41025e-11	Dry_Weight	Rh_LR	NA	Bacteria	Bacteroidetes	Chitinophagia	Chitinophagales	Chitinophagaceae	NA	NA
Zm00001eb128290	OTU2930	0.752925	1.54743e-09	Dry_Weight	Rh_LR	NA	Bacteria	Bacteroidetes	Chitinophagia	Chitinophagales	Chitinophagaceae	NA	NA
Zm00001eb135130	OTU2930	-0.723804	9.56006e-09	Dry_Weight	Rh_LR	NA	Bacteria	Bacteroidetes	Chitinophagia	Chitinophagales	Chitinophagaceae	NA	NA
Zm00001eb136080	OTU2930	0.715495	1.5562e-08	Dry_Weight	Rh_LR	NA	Bacteria	Bacteroidetes	Chitinophagia	Chitinophagales	Chitinophagaceae	NA	NA
Zm00001eb139130	OTU2930	-0.722127	1.06585e-08	Dry_Weight	Rh_LR	NA	Bacteria	Bacteroidetes	Chitinophagia	Chitinophagales	Chitinophagaceae	NA	NA
Zm00001eb139830	OTU2930	-0.831523	5.74817e-12	Dry_Weight	Rh_LR	regulation of DNA-templated transcription	Bacteria	Bacteroidetes	Chitinophagia	Chitinophagales	Chitinophagaceae	NA	NA
Zm00001eb143520	OTU2930	-0.769087	5.48044e-10	Dry_Weight	Rh_LR	regulation of DNA-templated transcription	Bacteria	Bacteroidetes	Chitinophagia	Chitinophagales	Chitinophagaceae	NA	NA
Zm00001eb144430	OTU2930	0.729674	6.65682e-09	Dry_Weight	Rh_LR	NA	Bacteria	Bacteroidetes	Chitinophagia	Chitinophagales	Chitinophagaceae	NA	NA
Zm00001eb152710	OTU2930	0.708557	2.33307e-08	Dry_Weight	Rh_LR	NA	Bacteria	Bacteroidetes	Chitinophagia	Chitinophagales	Chitinophagaceae	NA	NA
Zm00001eb154070	OTU2930	-0.832819	5.74817e-12	Dry_Weight	Rh_LR	response to temperature stimulus	Bacteria	Bacteroidetes	Chitinophagia	Chitinophagales	Chitinophagaceae	NA	NA
Zm00001eb154950	OTU2930	-0.848066	5.45872e-12	Dry_Weight	Rh_LR	NA	Bacteria	Bacteroidetes	Chitinophagia	Chitinophagales	Chitinophagaceae	NA	NA
Zm00001eb156930	OTU2930	-0.740042	3.48966e-09	Dry_Weight	Rh_LR	NA	Bacteria	Bacteroidetes	Chitinophagia	Chitinophagales	Chitinophagaceae	NA	NA
Zm00001eb158320	OTU2930	0.722966	1.00971e-08	Dry_Weight	Rh_LR	NA	Bacteria	Bacteroidetes	Chitinophagia	Chitinophagales	Chitinophagaceae	NA	NA
Zm00001eb159390	OTU2930	-0.770154	5.14916e-10	Dry_Weight	Rh_LR	response to temperature stimulus	Bacteria	Bacteroidetes	Chitinophagia	Chitinophagales	Chitinophagaceae	NA	NA
Zm00001eb161980	OTU2930	0.758414	1.11698e-09	Dry_Weight	Rh_LR	NA	Bacteria	Bacteroidetes	Chitinophagia	Chitinophagales	Chitinophagaceae	NA	NA
Zm00001eb162650	OTU2930	0.805832	3.13176e-11	Dry_Weight	Rh_LR	NA	Bacteria	Bacteroidetes	Chitinophagia	Chitinophagales	Chitinophagaceae	NA	NA
Zm00001eb165460	OTU2930	0.7498	1.8418e-09	Dry_Weight	Rh_LR	NA	Bacteria	Bacteroidetes	Chitinophagia	Chitinophagales	Chitinophagaceae	NA	NA
Zm00001eb170150	OTU2930	-0.833124	5.74817e-12	Dry_Weight	Rh_LR	NA	Bacteria	Bacteroidetes	Chitinophagia	Chitinophagales	Chitinophagaceae	NA	NA
Zm00001eb170920	OTU2930	0.713894	1.71122e-08	Dry_Weight	Rh_LR	NA	Bacteria	Bacteroidetes	Chitinophagia	Chitinophagales	Chitinophagaceae	NA	NA
Zm00001eb172450	OTU2930	0.758262	1.12069e-09	Dry_Weight	Rh_LR	NA	Bacteria	Bacteroidetes	Chitinophagia	Chitinophagales	Chitinophagaceae	NA	NA
Zm00001eb173100	OTU2930	0.739127	3.71551e-09	Dry_Weight	Rh_LR	tryptophan biosynthetic process	Bacteria	Bacteroidetes	Chitinophagia	Chitinophagales	Chitinophagaceae	NA	NA
Zm00001eb173350	OTU2930	0.706194	2.63649e-08	Dry_Weight	Rh_LR	NA	Bacteria	Bacteroidetes	Chitinophagia	Chitinophagales	Chitinophagaceae	NA	NA
Zm00001eb184870	OTU2930	-0.817343	1.37188e-11	Dry_Weight	Rh_LR	rhythmic process	Bacteria	Bacteroidetes	Chitinophagia	Chitinophagales	Chitinophagaceae	NA	NA
Zm00001eb187260	OTU2930	0.743701	2.74112e-09	Dry_Weight	Rh_LR	NA	Bacteria	Bacteroidetes	Chitinophagia	Chitinophagales	Chitinophagaceae	NA	NA
Zm00001eb187880	OTU2930	-0.750486	1.76682e-09	Dry_Weight	Rh_LR	NA	Bacteria	Bacteroidetes	Chitinophagia	Chitinophagales	Chitinophagaceae	NA	NA
Zm00001eb189050	OTU2930	0.743168	2.83688e-09	Dry_Weight	Rh_LR	NA	Bacteria	Bacteroidetes	Chitinophagia	Chitinophagales	Chitinophagaceae	NA	NA
Zm00001eb189080	OTU2930	-0.771832	4.58405e-10	Dry_Weight	Rh_LR	NA	Bacteria	Bacteroidetes	Chitinophagia	Chitinophagales	Chitinophagaceae	NA	NA
Zm00001eb190950	OTU2930	0.744921	2.5253e-09	Dry_Weight	Rh_LR	NA	Bacteria	Bacteroidetes	Chitinophagia	Chitinophagales	Chitinophagaceae	NA	NA
Zm00001eb191030	OTU2930	0.765428	7.17983e-10	Dry_Weight	Rh_LR	NA	Bacteria	Bacteroidetes	Chitinophagia	Chitinophagales	Chitinophagaceae	NA	NA
Zm00001eb198620	OTU2930	-0.751096	1.72794e-09	Dry_Weight	Rh_LR	NA	Bacteria	Bacteroidetes	Chitinophagia	Chitinophagales	Chitinophagaceae	NA	NA
Zm00001eb203860	OTU2930	0.798437	6.149e-11	Dry_Weight	Rh_LR	NA	Bacteria	Bacteroidetes	Chitinophagia	Chitinophagales	Chitinophagaceae	NA	NA
Zm00001eb205110	OTU2930	0.718925	1.26791e-08	Dry_Weight	Rh_LR	NA	Bacteria	Bacteroidetes	Chitinophagia	Chitinophagales	Chitinophagaceae	NA	NA
Zm00001eb209350	OTU2930	-0.742558	2.94134e-09	Dry_Weight	Rh_LR	NA	Bacteria	Bacteroidetes	Chitinophagia	Chitinophagales	Chitinophagaceae	NA	NA
Zm00001eb215190	OTU2930	0.777549	3.24636e-10	Dry_Weight	Rh_LR	NA	Bacteria	Bacteroidetes	Chitinophagia	Chitinophagales	Chitinophagaceae	NA	NA
Zm00001eb216550	OTU2930	0.753535	1.50709e-09	Dry_Weight	Rh_LR	NA	Bacteria	Bacteroidetes	Chitinophagia	Chitinophagales	Chitinophagaceae	NA	NA
Zm00001eb223670	OTU2930	0.762302	8.63291e-10	Dry_Weight	Rh_LR	NA	Bacteria	Bacteroidetes	Chitinophagia	Chitinophagales	Chitinophagaceae	NA	NA
Zm00001eb228670	OTU2930	0.775796	3.69934e-10	Dry_Weight	Rh_LR	NA	Bacteria	Bacteroidetes	Chitinophagia	Chitinophagales	Chitinophagaceae	NA	NA
Zm00001eb235360	OTU2930	-0.739585	3.58846e-09	Dry_Weight	Rh_LR	NA	Bacteria	Bacteroidetes	Chitinophagia	Chitinophagales	Chitinophagaceae	NA	NA
Zm00001eb237750	OTU2930	0.737221	4.15579e-09	Dry_Weight	Rh_LR	NA	Bacteria	Bacteroidetes	Chitinophagia	Chitinophagales	Chitinophagaceae	NA	NA
Zm00001eb240700	OTU2930	-0.773737	4.17441e-10	Dry_Weight	Rh_LR	NA	Bacteria	Bacteroidetes	Chitinophagia	Chitinophagales	Chitinophagaceae	NA	NA
Zm00001eb240760	OTU2930	0.710006	2.14922e-08	Dry_Weight	Rh_LR	response to temperature stimulus	Bacteria	Bacteroidetes	Chitinophagia	Chitinophagales	Chitinophagaceae	NA	NA
Zm00001eb247330	OTU2930	-0.803621	3.82328e-11	Dry_Weight	Rh_LR	rhythmic process	Bacteria	Bacteroidetes	Chitinophagia	Chitinophagales	Chitinophagaceae	NA	NA
Zm00001eb247590	OTU2930	0.74736	2.14177e-09	Dry_Weight	Rh_LR	NA	Bacteria	Bacteroidetes	Chitinophagia	Chitinophagales	Chitinophagaceae	NA	NA
Zm00001eb253150	OTU2930	-0.747132	2.16448e-09	Dry_Weight	Rh_LR	NA	Bacteria	Bacteroidetes	Chitinophagia	Chitinophagales	Chitinophagaceae	NA	NA
Zm00001eb256510	OTU2930	-0.789365	1.28144e-10	Dry_Weight	Rh_LR	NA	Bacteria	Bacteroidetes	Chitinophagia	Chitinophagales	Chitinophagaceae	NA	NA
Zm00001eb257120	OTU2930	-0.769087	5.48044e-10	Dry_Weight	Rh_LR	NA	Bacteria	Bacteroidetes	Chitinophagia	Chitinophagales	Chitinophagaceae	NA	NA
Zm00001eb264980	OTU2930	0.709625	2.19555e-08	Dry_Weight	Rh_LR	NA	Bacteria	Bacteroidetes	Chitinophagia	Chitinophagales	Chitinophagaceae	NA	NA
Zm00001eb267260	OTU2930	0.736383	4.35913e-09	Dry_Weight	Rh_LR	NA	Bacteria	Bacteroidetes	Chitinophagia	Chitinophagales	Chitinophagaceae	NA	NA
Zm00001eb270400	OTU2930	0.774881	3.89278e-10	Dry_Weight	Rh_LR	NA	Bacteria	Bacteroidetes	Chitinophagia	Chitinophagales	Chitinophagaceae	NA	NA
Zm00001eb272520	OTU2930	0.816047	1.48194e-11	Dry_Weight	Rh_LR	NA	Bacteria	Bacteroidetes	Chitinophagia	Chitinophagales	Chitinophagaceae	NA	NA
Zm00001eb281410	OTU2930	-0.806975	2.90197e-11	Dry_Weight	Rh_LR	NA	Bacteria	Bacteroidetes	Chitinophagia	Chitinophagales	Chitinophagaceae	NA	NA
Zm00001eb281840	OTU2930	-0.724795	9.02402e-09	Dry_Weight	Rh_LR	NA	Bacteria	Bacteroidetes	Chitinophagia	Chitinophagales	Chitinophagaceae	NA	NA
Zm00001eb284350	OTU2930	-0.771984	4.56806e-10	Dry_Weight	Rh_LR	NA	Bacteria	Bacteroidetes	Chitinophagia	Chitinophagales	Chitinophagaceae	NA	NA
Zm00001eb285470	OTU2930	-0.744921	2.5253e-09	Dry_Weight	Rh_LR	NA	Bacteria	Bacteroidetes	Chitinophagia	Chitinophagales	Chitinophagaceae	NA	NA
Zm00001eb285930	OTU2930	0.767639	6.12674e-10	Dry_Weight	Rh_LR	NA	Bacteria	Bacteroidetes	Chitinophagia	Chitinophagales	Chitinophagaceae	NA	NA
Zm00001eb293310	OTU2930	0.804993	3.4067e-11	Dry_Weight	Rh_LR	NA	Bacteria	Bacteroidetes	Chitinophagia	Chitinophagales	Chitinophagaceae	NA	NA
Zm00001eb293820	OTU2930	0.746064	2.33625e-09	Dry_Weight	Rh_LR	NA	Bacteria	Bacteroidetes	Chitinophagia	Chitinophagales	Chitinophagaceae	NA	NA
Zm00001eb300740	OTU2930	-0.778845	3.01788e-10	Dry_Weight	Rh_LR	NA	Bacteria	Bacteroidetes	Chitinophagia	Chitinophagales	Chitinophagaceae	NA	NA
Zm00001eb301210	OTU2930	0.726091	8.35016e-09	Dry_Weight	Rh_LR	NA	Bacteria	Bacteroidetes	Chitinophagia	Chitinophagales	Chitinophagaceae	NA	NA
Zm00001eb305600	OTU2930	0.73928	3.67549e-09	Dry_Weight	Rh_LR	NA	Bacteria	Bacteroidetes	Chitinophagia	Chitinophagales	Chitinophagaceae	NA	NA
Zm00001eb305930	OTU2930	0.710616	2.07822e-08	Dry_Weight	Rh_LR	NA	Bacteria	Bacteroidetes	Chitinophagia	Chitinophagales	Chitinophagaceae	NA	NA
Zm00001eb309360	OTU2930	-0.773509	4.21758e-10	Dry_Weight	Rh_LR	regulation of DNA-templated transcription	Bacteria	Bacteroidetes	Chitinophagia	Chitinophagales	Chitinophagaceae	NA	NA
Zm00001eb312890	OTU2930	-0.741795	3.10422e-09	Dry_Weight	Rh_LR	NA	Bacteria	Bacteroidetes	Chitinophagia	Chitinophagales	Chitinophagaceae	NA	NA
Zm00001eb319460	OTU2930	0.809339	2.56371e-11	Dry_Weight	Rh_LR	NA	Bacteria	Bacteroidetes	Chitinophagia	Chitinophagales	Chitinophagaceae	NA	NA
Zm00001eb345250	OTU2930	0.752087	1.62862e-09	Dry_Weight	Rh_LR	NA	Bacteria	Bacteroidetes	Chitinophagia	Chitinophagales	Chitinophagaceae	NA	NA
Zm00001eb348660	OTU2930	0.737755	4.0143e-09	Dry_Weight	Rh_LR	NA	Bacteria	Bacteroidetes	Chitinophagia	Chitinophagales	Chitinophagaceae	NA	NA
Zm00001eb356050	OTU2930	0.721365	1.10922e-08	Dry_Weight	Rh_LR	NA	Bacteria	Bacteroidetes	Chitinophagia	Chitinophagales	Chitinophagaceae	NA	NA
Zm00001eb357950	OTU2930	0.719916	1.19561e-08	Dry_Weight	Rh_LR	NA	Bacteria	Bacteroidetes	Chitinophagia	Chitinophagales	Chitinophagaceae	NA	NA
Zm00001eb362240	OTU2930	-0.818029	1.37188e-11	Dry_Weight	Rh_LR	regulation of DNA-templated transcription	Bacteria	Bacteroidetes	Chitinophagia	Chitinophagales	Chitinophagaceae	NA	NA
Zm00001eb386520	OTU2930	-0.736535	4.32134e-09	Dry_Weight	Rh_LR	NA	Bacteria	Bacteroidetes	Chitinophagia	Chitinophagales	Chitinophagaceae	NA	NA
Zm00001eb387570	OTU2930	0.772823	4.32662e-10	Dry_Weight	Rh_LR	NA	Bacteria	Bacteroidetes	Chitinophagia	Chitinophagales	Chitinophagaceae	NA	NA
Zm00001eb388100	OTU2930	-0.817038	1.38372e-11	Dry_Weight	Rh_LR	NA	Bacteria	Bacteroidetes	Chitinophagia	Chitinophagales	Chitinophagaceae	NA	NA
Zm00001eb389820	OTU2930	0.740499	3.39377e-09	Dry_Weight	Rh_LR	NA	Bacteria	Bacteroidetes	Chitinophagia	Chitinophagales	Chitinophagaceae	NA	NA
Zm00001eb392400	OTU2930	0.834267	5.74817e-12	Dry_Weight	Rh_LR	circadian rhythm	Bacteria	Bacteroidetes	Chitinophagia	Chitinophagales	Chitinophagaceae	NA	NA
Zm00001eb394800	OTU2930	-0.827177	7.41932e-12	Dry_Weight	Rh_LR	NA	Bacteria	Bacteroidetes	Chitinophagia	Chitinophagales	Chitinophagaceae	NA	NA
Zm00001eb395610	OTU2930	0.703831	3.00925e-08	Dry_Weight	Rh_LR	NA	Bacteria	Bacteroidetes	Chitinophagia	Chitinophagales	Chitinophagaceae	NA	NA
Zm00001eb398860	OTU2930	0.702382	3.30026e-08	Dry_Weight	Rh_LR	NA	Bacteria	Bacteroidetes	Chitinophagia	Chitinophagales	Chitinophagaceae	NA	NA
Zm00001eb399360	OTU2930	-0.777168	3.32716e-10	Dry_Weight	Rh_LR	regulation of DNA-templated transcription	Bacteria	Bacteroidetes	Chitinophagia	Chitinophagales	Chitinophagaceae	NA	NA
Zm00001eb403760	OTU2930	-0.723118	1.00071e-08	Dry_Weight	Rh_LR	NA	Bacteria	Bacteroidetes	Chitinophagia	Chitinophagales	Chitinophagaceae	NA	NA
Zm00001eb404360	OTU2930	0.709396	2.21997e-08	Dry_Weight	Rh_LR	NA	Bacteria	Bacteroidetes	Chitinophagia	Chitinophagales	Chitinophagaceae	NA	NA
Zm00001eb415040	OTU2930	0.758338	1.11698e-09	Dry_Weight	Rh_LR	NA	Bacteria	Bacteroidetes	Chitinophagia	Chitinophagales	Chitinophagaceae	NA	NA
Zm00001eb415760	OTU2930	0.829236	6.85523e-12	Dry_Weight	Rh_LR	NA	Bacteria	Bacteroidetes	Chitinophagia	Chitinophagales	Chitinophagaceae	NA	NA
Zm00001eb431240	OTU2930	0.718468	1.29706e-08	Dry_Weight	Rh_LR	NA	Bacteria	Bacteroidetes	Chitinophagia	Chitinophagales	Chitinophagaceae	NA	NA
Zm00001eb434080	OTU2930	0.734401	4.98544e-09	Dry_Weight	Rh_LR	NA	Bacteria	Bacteroidetes	Chitinophagia	Chitinophagales	Chitinophagaceae	NA	NA
Dry_Weight	OTU3067	-0.732143	0.00191296	Dry_Weight	Rh_LR	DryBiomass	Bacteria	Bacteroidetes	Chitinophagia	Chitinophagales	Chitinophagaceae	Terrimonas	Terrimonas_pekingensis
Zm00001eb061380	OTU3067	-0.709777	2.17581e-08	Dry_Weight	Rh_LR	NA	Bacteria	Bacteroidetes	Chitinophagia	Chitinophagales	Chitinophagaceae	Terrimonas	Terrimonas_pekingensis
Zm00001eb095540	OTU3067	-0.700476	3.63077e-08	Dry_Weight	Rh_LR	NA	Bacteria	Bacteroidetes	Chitinophagia	Chitinophagales	Chitinophagaceae	Terrimonas	Terrimonas_pekingensis
Zm00001eb165460	OTU3067	-0.716104	1.50302e-08	Dry_Weight	Rh_LR	NA	Bacteria	Bacteroidetes	Chitinophagia	Chitinophagales	Chitinophagaceae	Terrimonas	Terrimonas_pekingensis
Zm00001eb220420	OTU3067	0.706194	2.63649e-08	Dry_Weight	Rh_LR	NA	Bacteria	Bacteroidetes	Chitinophagia	Chitinophagales	Chitinophagaceae	Terrimonas	Terrimonas_pekingensis
Zm00001eb364210	OTU3067	-0.710234	2.12298e-08	Dry_Weight	Rh_LR	NA	Bacteria	Bacteroidetes	Chitinophagia	Chitinophagales	Chitinophagaceae	Terrimonas	Terrimonas_pekingensis
Zm00001eb380520	OTU3067	-0.712064	1.9098e-08	Dry_Weight	Rh_LR	NA	Bacteria	Bacteroidetes	Chitinophagia	Chitinophagales	Chitinophagaceae	Terrimonas	Terrimonas_pekingensis
Zm00001eb415770	OTU3067	-0.738212	3.91174e-09	Dry_Weight	Rh_LR	NA	Bacteria	Bacteroidetes	Chitinophagia	Chitinophagales	Chitinophagaceae	Terrimonas	Terrimonas_pekingensis
Dry_Weight	OTU3121	-0.8	0.00034227	Dry_Weight	Rh_LR	DryBiomass	Bacteria	Proteobacteria	Betaproteobacteria	Burkholderiales	Not_Available	Rhizobacter	NA
Zm00001eb001120	OTU3121	0.741185	3.23585e-09	Dry_Weight	Rh_LR	NA	Bacteria	Proteobacteria	Betaproteobacteria	Burkholderiales	Not_Available	Rhizobacter	NA
Zm00001eb003960	OTU3121	-0.764056	7.78601e-10	Dry_Weight	Rh_LR	NA	Bacteria	Proteobacteria	Betaproteobacteria	Burkholderiales	Not_Available	Rhizobacter	NA
Zm00001eb005690	OTU3121	0.740576	3.37939e-09	Dry_Weight	Rh_LR	regulation of DNA-templated transcription	Bacteria	Proteobacteria	Betaproteobacteria	Burkholderiales	Not_Available	Rhizobacter	NA
Zm00001eb006310	OTU3121	0.713208	1.78944e-08	Dry_Weight	Rh_LR	response to temperature stimulus	Bacteria	Proteobacteria	Betaproteobacteria	Burkholderiales	Not_Available	Rhizobacter	NA
Zm00001eb008640	OTU3121	-0.715342	1.56817e-08	Dry_Weight	Rh_LR	NA	Bacteria	Proteobacteria	Betaproteobacteria	Burkholderiales	Not_Available	Rhizobacter	NA
Zm00001eb015910	OTU3121	-0.753993	1.46947e-09	Dry_Weight	Rh_LR	NA	Bacteria	Proteobacteria	Betaproteobacteria	Burkholderiales	Not_Available	Rhizobacter	NA
Zm00001eb018850	OTU3121	-0.796531	7.45037e-11	Dry_Weight	Rh_LR	rhythmic process	Bacteria	Proteobacteria	Betaproteobacteria	Burkholderiales	Not_Available	Rhizobacter	NA
Zm00001eb019280	OTU3121	0.790204	1.20551e-10	Dry_Weight	Rh_LR	response to temperature stimulus	Bacteria	Proteobacteria	Betaproteobacteria	Burkholderiales	Not_Available	Rhizobacter	NA
Zm00001eb020870	OTU3121	-0.706651	2.57186e-08	Dry_Weight	Rh_LR	NA	Bacteria	Proteobacteria	Betaproteobacteria	Burkholderiales	Not_Available	Rhizobacter	NA
Zm00001eb025790	OTU3121	-0.762988	8.2621e-10	Dry_Weight	Rh_LR	NA	Bacteria	Proteobacteria	Betaproteobacteria	Burkholderiales	Not_Available	Rhizobacter	NA
Zm00001eb027200	OTU3121	-0.751553	1.67806e-09	Dry_Weight	Rh_LR	NA	Bacteria	Proteobacteria	Betaproteobacteria	Burkholderiales	Not_Available	Rhizobacter	NA
Zm00001eb027960	OTU3121	0.831218	5.74817e-12	Dry_Weight	Rh_LR	circadian rhythm	Bacteria	Proteobacteria	Betaproteobacteria	Burkholderiales	Not_Available	Rhizobacter	NA
Zm00001eb028460	OTU3121	-0.709472	2.21547e-08	Dry_Weight	Rh_LR	NA	Bacteria	Proteobacteria	Betaproteobacteria	Burkholderiales	Not_Available	Rhizobacter	NA
Zm00001eb030680	OTU3121	-0.70688	2.54616e-08	Dry_Weight	Rh_LR	NA	Bacteria	Proteobacteria	Betaproteobacteria	Burkholderiales	Not_Available	Rhizobacter	NA
Zm00001eb033650	OTU3121	-0.797675	6.62284e-11	Dry_Weight	Rh_LR	NA	Bacteria	Proteobacteria	Betaproteobacteria	Burkholderiales	Not_Available	Rhizobacter	NA
Zm00001eb036040	OTU3121	0.707033	2.52622e-08	Dry_Weight	Rh_LR	NA	Bacteria	Proteobacteria	Betaproteobacteria	Burkholderiales	Not_Available	Rhizobacter	NA
Zm00001eb036710	OTU3121	-0.746369	2.28585e-09	Dry_Weight	Rh_LR	NA	Bacteria	Proteobacteria	Betaproteobacteria	Burkholderiales	Not_Available	Rhizobacter	NA
Zm00001eb049850	OTU3121	0.744235	2.65544e-09	Dry_Weight	Rh_LR	NA	Bacteria	Proteobacteria	Betaproteobacteria	Burkholderiales	Not_Available	Rhizobacter	NA
Zm00001eb050850	OTU3121	-0.707033	2.52622e-08	Dry_Weight	Rh_LR	NA	Bacteria	Proteobacteria	Betaproteobacteria	Burkholderiales	Not_Available	Rhizobacter	NA
Zm00001eb052600	OTU3121	-0.788596	1.36877e-10	Dry_Weight	Rh_LR	NA	Bacteria	Proteobacteria	Betaproteobacteria	Burkholderiales	Not_Available	Rhizobacter	NA
Zm00001eb060410	OTU3121	-0.717095	1.41727e-08	Dry_Weight	Rh_LR	NA	Bacteria	Proteobacteria	Betaproteobacteria	Burkholderiales	Not_Available	Rhizobacter	NA
Zm00001eb061380	OTU3121	-0.772823	4.32662e-10	Dry_Weight	Rh_LR	NA	Bacteria	Proteobacteria	Betaproteobacteria	Burkholderiales	Not_Available	Rhizobacter	NA
Zm00001eb068520	OTU3121	0.791881	1.05981e-10	Dry_Weight	Rh_LR	regulation of DNA-templated transcription	Bacteria	Proteobacteria	Betaproteobacteria	Burkholderiales	Not_Available	Rhizobacter	NA
Zm00001eb071800	OTU3121	0.791957	1.05981e-10	Dry_Weight	Rh_LR	NA	Bacteria	Proteobacteria	Betaproteobacteria	Burkholderiales	Not_Available	Rhizobacter	NA
Zm00001eb078440	OTU3121	-0.765352	7.17983e-10	Dry_Weight	Rh_LR	NA	Bacteria	Proteobacteria	Betaproteobacteria	Burkholderiales	Not_Available	Rhizobacter	NA
Zm00001eb079220	OTU3121	-0.735239	4.75216e-09	Dry_Weight	Rh_LR	NA	Bacteria	Proteobacteria	Betaproteobacteria	Burkholderiales	Not_Available	Rhizobacter	NA
Zm00001eb086370	OTU3121	0.744845	2.53584e-09	Dry_Weight	Rh_LR	regulation of DNA-templated transcription	Bacteria	Proteobacteria	Betaproteobacteria	Burkholderiales	Not_Available	Rhizobacter	NA
Zm00001eb095540	OTU3121	-0.729903	6.57862e-09	Dry_Weight	Rh_LR	NA	Bacteria	Proteobacteria	Betaproteobacteria	Burkholderiales	Not_Available	Rhizobacter	NA
Zm00001eb096070	OTU3121	-0.72449	9.1869e-09	Dry_Weight	Rh_LR	NA	Bacteria	Proteobacteria	Betaproteobacteria	Burkholderiales	Not_Available	Rhizobacter	NA
Zm00001eb096680	OTU3121	-0.725329	8.73131e-09	Dry_Weight	Rh_LR	NA	Bacteria	Proteobacteria	Betaproteobacteria	Burkholderiales	Not_Available	Rhizobacter	NA
Zm00001eb109440	OTU3121	0.73341	5.30937e-09	Dry_Weight	Rh_LR	circadian rhythm	Bacteria	Proteobacteria	Betaproteobacteria	Burkholderiales	Not_Available	Rhizobacter	NA
Zm00001eb119480	OTU3121	-0.711073	2.0305e-08	Dry_Weight	Rh_LR	NA	Bacteria	Proteobacteria	Betaproteobacteria	Burkholderiales	Not_Available	Rhizobacter	NA
Zm00001eb120740	OTU3121	0.704364	2.92863e-08	Dry_Weight	Rh_LR	NA	Bacteria	Proteobacteria	Betaproteobacteria	Burkholderiales	Not_Available	Rhizobacter	NA
Zm00001eb122890	OTU3121	0.743168	2.83688e-09	Dry_Weight	Rh_LR	NA	Bacteria	Proteobacteria	Betaproteobacteria	Burkholderiales	Not_Available	Rhizobacter	NA
Zm00001eb128290	OTU3121	-0.783724	2.02922e-10	Dry_Weight	Rh_LR	NA	Bacteria	Proteobacteria	Betaproteobacteria	Burkholderiales	Not_Available	Rhizobacter	NA
Zm00001eb135130	OTU3121	0.794321	9.09031e-11	Dry_Weight	Rh_LR	NA	Bacteria	Proteobacteria	Betaproteobacteria	Burkholderiales	Not_Available	Rhizobacter	NA
Zm00001eb139830	OTU3121	0.818639	1.37188e-11	Dry_Weight	Rh_LR	regulation of DNA-templated transcription	Bacteria	Proteobacteria	Betaproteobacteria	Burkholderiales	Not_Available	Rhizobacter	NA
Zm00001eb143520	OTU3121	0.833886	5.74817e-12	Dry_Weight	Rh_LR	regulation of DNA-templated transcription	Bacteria	Proteobacteria	Betaproteobacteria	Burkholderiales	Not_Available	Rhizobacter	NA
Zm00001eb144430	OTU3121	-0.77267	4.34048e-10	Dry_Weight	Rh_LR	NA	Bacteria	Proteobacteria	Betaproteobacteria	Burkholderiales	Not_Available	Rhizobacter	NA
Zm00001eb151720	OTU3121	-0.771222	4.7341e-10	Dry_Weight	Rh_LR	NA	Bacteria	Proteobacteria	Betaproteobacteria	Burkholderiales	Not_Available	Rhizobacter	NA
Zm00001eb154070	OTU3121	0.761921	8.79012e-10	Dry_Weight	Rh_LR	response to temperature stimulus	Bacteria	Proteobacteria	Betaproteobacteria	Burkholderiales	Not_Available	Rhizobacter	NA
Zm00001eb154950	OTU3121	0.815437	1.53912e-11	Dry_Weight	Rh_LR	NA	Bacteria	Proteobacteria	Betaproteobacteria	Burkholderiales	Not_Available	Rhizobacter	NA
Zm00001eb156310	OTU3121	0.722051	1.06892e-08	Dry_Weight	Rh_LR	NA	Bacteria	Proteobacteria	Betaproteobacteria	Burkholderiales	Not_Available	Rhizobacter	NA
Zm00001eb157890	OTU3121	0.700629	3.60198e-08	Dry_Weight	Rh_LR	NA	Bacteria	Proteobacteria	Betaproteobacteria	Burkholderiales	Not_Available	Rhizobacter	NA
Zm00001eb159390	OTU3121	0.736688	4.31178e-09	Dry_Weight	Rh_LR	response to temperature stimulus	Bacteria	Proteobacteria	Betaproteobacteria	Burkholderiales	Not_Available	Rhizobacter	NA
Zm00001eb160210	OTU3121	0.718468	1.29706e-08	Dry_Weight	Rh_LR	NA	Bacteria	Proteobacteria	Betaproteobacteria	Burkholderiales	Not_Available	Rhizobacter	NA
Zm00001eb161980	OTU3121	-0.756508	1.24856e-09	Dry_Weight	Rh_LR	NA	Bacteria	Proteobacteria	Betaproteobacteria	Burkholderiales	Not_Available	Rhizobacter	NA
Zm00001eb162650	OTU3121	-0.768172	5.87375e-10	Dry_Weight	Rh_LR	NA	Bacteria	Proteobacteria	Betaproteobacteria	Burkholderiales	Not_Available	Rhizobacter	NA
Zm00001eb163940	OTU3121	0.743396	2.79443e-09	Dry_Weight	Rh_LR	NA	Bacteria	Proteobacteria	Betaproteobacteria	Burkholderiales	Not_Available	Rhizobacter	NA
Zm00001eb165460	OTU3121	-0.84029	5.74817e-12	Dry_Weight	Rh_LR	NA	Bacteria	Proteobacteria	Betaproteobacteria	Burkholderiales	Not_Available	Rhizobacter	NA
Zm00001eb170150	OTU3121	0.764513	7.64058e-10	Dry_Weight	Rh_LR	NA	Bacteria	Proteobacteria	Betaproteobacteria	Burkholderiales	Not_Available	Rhizobacter	NA
Zm00001eb170920	OTU3121	-0.715723	1.53953e-08	Dry_Weight	Rh_LR	NA	Bacteria	Proteobacteria	Betaproteobacteria	Burkholderiales	Not_Available	Rhizobacter	NA
Zm00001eb172450	OTU3121	-0.81498	1.53912e-11	Dry_Weight	Rh_LR	NA	Bacteria	Proteobacteria	Betaproteobacteria	Burkholderiales	Not_Available	Rhizobacter	NA
Zm00001eb173100	OTU3121	-0.769468	5.39239e-10	Dry_Weight	Rh_LR	tryptophan biosynthetic process	Bacteria	Proteobacteria	Betaproteobacteria	Burkholderiales	Not_Available	Rhizobacter	NA
Zm00001eb173350	OTU3121	-0.771755	4.59228e-10	Dry_Weight	Rh_LR	NA	Bacteria	Proteobacteria	Betaproteobacteria	Burkholderiales	Not_Available	Rhizobacter	NA
Zm00001eb173820	OTU3121	0.787612	1.49373e-10	Dry_Weight	Rh_LR	NA	Bacteria	Proteobacteria	Betaproteobacteria	Burkholderiales	Not_Available	Rhizobacter	NA
Zm00001eb184870	OTU3121	0.803392	3.86744e-11	Dry_Weight	Rh_LR	rhythmic process	Bacteria	Proteobacteria	Betaproteobacteria	Burkholderiales	Not_Available	Rhizobacter	NA
Zm00001eb186370	OTU3121	0.757271	1.19313e-09	Dry_Weight	Rh_LR	NA	Bacteria	Proteobacteria	Betaproteobacteria	Burkholderiales	Not_Available	Rhizobacter	NA
Zm00001eb187260	OTU3121	-0.756432	1.25291e-09	Dry_Weight	Rh_LR	NA	Bacteria	Proteobacteria	Betaproteobacteria	Burkholderiales	Not_Available	Rhizobacter	NA
Zm00001eb189050	OTU3121	-0.730665	6.25832e-09	Dry_Weight	Rh_LR	NA	Bacteria	Proteobacteria	Betaproteobacteria	Burkholderiales	Not_Available	Rhizobacter	NA
Zm00001eb190950	OTU3121	-0.718544	1.29309e-08	Dry_Weight	Rh_LR	NA	Bacteria	Proteobacteria	Betaproteobacteria	Burkholderiales	Not_Available	Rhizobacter	NA
Zm00001eb191030	OTU3121	-0.734629	4.92058e-09	Dry_Weight	Rh_LR	NA	Bacteria	Proteobacteria	Betaproteobacteria	Burkholderiales	Not_Available	Rhizobacter	NA
Zm00001eb198620	OTU3121	0.775262	3.84884e-10	Dry_Weight	Rh_LR	NA	Bacteria	Proteobacteria	Betaproteobacteria	Burkholderiales	Not_Available	Rhizobacter	NA
Zm00001eb201600	OTU3121	0.766648	6.54917e-10	Dry_Weight	Rh_LR	NA	Bacteria	Proteobacteria	Betaproteobacteria	Burkholderiales	Not_Available	Rhizobacter	NA
Zm00001eb203860	OTU3121	-0.761845	8.79012e-10	Dry_Weight	Rh_LR	NA	Bacteria	Proteobacteria	Betaproteobacteria	Burkholderiales	Not_Available	Rhizobacter	NA
Zm00001eb205110	OTU3121	-0.728226	7.2287e-09	Dry_Weight	Rh_LR	NA	Bacteria	Proteobacteria	Betaproteobacteria	Burkholderiales	Not_Available	Rhizobacter	NA
Zm00001eb206930	OTU3121	-0.701163	3.50124e-08	Dry_Weight	Rh_LR	NA	Bacteria	Proteobacteria	Betaproteobacteria	Burkholderiales	Not_Available	Rhizobacter	NA
Zm00001eb215190	OTU3121	-0.710311	2.11609e-08	Dry_Weight	Rh_LR	NA	Bacteria	Proteobacteria	Betaproteobacteria	Burkholderiales	Not_Available	Rhizobacter	NA
Zm00001eb216550	OTU3121	-0.747818	2.10346e-09	Dry_Weight	Rh_LR	NA	Bacteria	Proteobacteria	Betaproteobacteria	Burkholderiales	Not_Available	Rhizobacter	NA
Zm00001eb220420	OTU3121	0.732571	5.58307e-09	Dry_Weight	Rh_LR	NA	Bacteria	Proteobacteria	Betaproteobacteria	Burkholderiales	Not_Available	Rhizobacter	NA
Zm00001eb222430	OTU3121	0.727082	7.81152e-09	Dry_Weight	Rh_LR	NA	Bacteria	Proteobacteria	Betaproteobacteria	Burkholderiales	Not_Available	Rhizobacter	NA
Zm00001eb228670	OTU3121	-0.768782	5.61845e-10	Dry_Weight	Rh_LR	NA	Bacteria	Proteobacteria	Betaproteobacteria	Burkholderiales	Not_Available	Rhizobacter	NA
Zm00001eb236900	OTU3121	-0.731123	6.0828e-09	Dry_Weight	Rh_LR	NA	Bacteria	Proteobacteria	Betaproteobacteria	Burkholderiales	Not_Available	Rhizobacter	NA
Zm00001eb240700	OTU3121	0.769163	5.48044e-10	Dry_Weight	Rh_LR	NA	Bacteria	Proteobacteria	Betaproteobacteria	Burkholderiales	Not_Available	Rhizobacter	NA
Zm00001eb241530	OTU3121	0.773737	4.17441e-10	Dry_Weight	Rh_LR	NA	Bacteria	Proteobacteria	Betaproteobacteria	Burkholderiales	Not_Available	Rhizobacter	NA
Zm00001eb247330	OTU3121	0.755213	1.34948e-09	Dry_Weight	Rh_LR	rhythmic process	Bacteria	Proteobacteria	Betaproteobacteria	Burkholderiales	Not_Available	Rhizobacter	NA
Zm00001eb253150	OTU3121	0.721974	1.07373e-08	Dry_Weight	Rh_LR	NA	Bacteria	Proteobacteria	Betaproteobacteria	Burkholderiales	Not_Available	Rhizobacter	NA
Zm00001eb256510	OTU3121	0.71214	1.90119e-08	Dry_Weight	Rh_LR	NA	Bacteria	Proteobacteria	Betaproteobacteria	Burkholderiales	Not_Available	Rhizobacter	NA
Zm00001eb257120	OTU3121	0.786087	1.64747e-10	Dry_Weight	Rh_LR	NA	Bacteria	Proteobacteria	Betaproteobacteria	Burkholderiales	Not_Available	Rhizobacter	NA
Zm00001eb267260	OTU3121	-0.713894	1.71122e-08	Dry_Weight	Rh_LR	NA	Bacteria	Proteobacteria	Betaproteobacteria	Burkholderiales	Not_Available	Rhizobacter	NA
Zm00001eb270390	OTU3121	-0.758719	1.09025e-09	Dry_Weight	Rh_LR	NA	Bacteria	Proteobacteria	Betaproteobacteria	Burkholderiales	Not_Available	Rhizobacter	NA
Zm00001eb270400	OTU3121	-0.75323	1.51951e-09	Dry_Weight	Rh_LR	NA	Bacteria	Proteobacteria	Betaproteobacteria	Burkholderiales	Not_Available	Rhizobacter	NA
Zm00001eb272430	OTU3121	0.716791	1.44724e-08	Dry_Weight	Rh_LR	regulation of DNA-templated transcription	Bacteria	Proteobacteria	Betaproteobacteria	Burkholderiales	Not_Available	Rhizobacter	NA
Zm00001eb272520	OTU3121	-0.74393	2.70695e-09	Dry_Weight	Rh_LR	NA	Bacteria	Proteobacteria	Betaproteobacteria	Burkholderiales	Not_Available	Rhizobacter	NA
Zm00001eb281410	OTU3121	0.827101	7.41932e-12	Dry_Weight	Rh_LR	NA	Bacteria	Proteobacteria	Betaproteobacteria	Burkholderiales	Not_Available	Rhizobacter	NA
Zm00001eb282900	OTU3121	-0.774957	3.88906e-10	Dry_Weight	Rh_LR	NA	Bacteria	Proteobacteria	Betaproteobacteria	Burkholderiales	Not_Available	Rhizobacter	NA
Zm00001eb283980	OTU3121	-0.720983	1.12241e-08	Dry_Weight	Rh_LR	NA	Bacteria	Proteobacteria	Betaproteobacteria	Burkholderiales	Not_Available	Rhizobacter	NA
Zm00001eb284230	OTU3121	0.82672	7.41932e-12	Dry_Weight	Rh_LR	NA	Bacteria	Proteobacteria	Betaproteobacteria	Burkholderiales	Not_Available	Rhizobacter	NA
Zm00001eb284350	OTU3121	0.810558	2.3029e-11	Dry_Weight	Rh_LR	NA	Bacteria	Proteobacteria	Betaproteobacteria	Burkholderiales	Not_Available	Rhizobacter	NA
Zm00001eb285470	OTU3121	0.789289	1.28144e-10	Dry_Weight	Rh_LR	NA	Bacteria	Proteobacteria	Betaproteobacteria	Burkholderiales	Not_Available	Rhizobacter	NA
Zm00001eb285930	OTU3121	-0.719078	1.25651e-08	Dry_Weight	Rh_LR	NA	Bacteria	Proteobacteria	Betaproteobacteria	Burkholderiales	Not_Available	Rhizobacter	NA
Zm00001eb293310	OTU3121	-0.72914	6.86464e-09	Dry_Weight	Rh_LR	NA	Bacteria	Proteobacteria	Betaproteobacteria	Burkholderiales	Not_Available	Rhizobacter	NA
Zm00001eb309360	OTU3121	0.712521	1.85873e-08	Dry_Weight	Rh_LR	regulation of DNA-templated transcription	Bacteria	Proteobacteria	Betaproteobacteria	Burkholderiales	Not_Available	Rhizobacter	NA
Zm00001eb312870	OTU3121	0.734324	4.99705e-09	Dry_Weight	Rh_LR	NA	Bacteria	Proteobacteria	Betaproteobacteria	Burkholderiales	Not_Available	Rhizobacter	NA
Zm00001eb319460	OTU3121	-0.77206	4.56031e-10	Dry_Weight	Rh_LR	NA	Bacteria	Proteobacteria	Betaproteobacteria	Burkholderiales	Not_Available	Rhizobacter	NA
Zm00001eb323620	OTU3121	-0.704669	2.88269e-08	Dry_Weight	Rh_LR	NA	Bacteria	Proteobacteria	Betaproteobacteria	Burkholderiales	Not_Available	Rhizobacter	NA
Zm00001eb329980	OTU3121	-0.720983	1.12241e-08	Dry_Weight	Rh_LR	NA	Bacteria	Proteobacteria	Betaproteobacteria	Burkholderiales	Not_Available	Rhizobacter	NA
Zm00001eb337810	OTU3121	-0.704746	2.8697e-08	Dry_Weight	Rh_LR	NA	Bacteria	Proteobacteria	Betaproteobacteria	Burkholderiales	Not_Available	Rhizobacter	NA
Zm00001eb341790	OTU3121	-0.757576	1.17445e-09	Dry_Weight	Rh_LR	rhythmic process	Bacteria	Proteobacteria	Betaproteobacteria	Burkholderiales	Not_Available	Rhizobacter	NA
Zm00001eb343610	OTU3121	-0.751477	1.68453e-09	Dry_Weight	Rh_LR	NA	Bacteria	Proteobacteria	Betaproteobacteria	Burkholderiales	Not_Available	Rhizobacter	NA
Zm00001eb345250	OTU3121	-0.773204	4.2948e-10	Dry_Weight	Rh_LR	NA	Bacteria	Proteobacteria	Betaproteobacteria	Burkholderiales	Not_Available	Rhizobacter	NA
Zm00001eb345420	OTU3121	-0.726549	8.11569e-09	Dry_Weight	Rh_LR	NA	Bacteria	Proteobacteria	Betaproteobacteria	Burkholderiales	Not_Available	Rhizobacter	NA
Zm00001eb348660	OTU3121	-0.757881	1.15709e-09	Dry_Weight	Rh_LR	NA	Bacteria	Proteobacteria	Betaproteobacteria	Burkholderiales	Not_Available	Rhizobacter	NA
Zm00001eb362240	OTU3121	0.815285	1.53912e-11	Dry_Weight	Rh_LR	regulation of DNA-templated transcription	Bacteria	Proteobacteria	Betaproteobacteria	Burkholderiales	Not_Available	Rhizobacter	NA
Zm00001eb373400	OTU3121	0.714961	1.60625e-08	Dry_Weight	Rh_LR	NA	Bacteria	Proteobacteria	Betaproteobacteria	Burkholderiales	Not_Available	Rhizobacter	NA
Zm00001eb380520	OTU3121	-0.758796	1.08669e-09	Dry_Weight	Rh_LR	NA	Bacteria	Proteobacteria	Betaproteobacteria	Burkholderiales	Not_Available	Rhizobacter	NA
Zm00001eb385600	OTU3121	-0.73158	5.91229e-09	Dry_Weight	Rh_LR	NA	Bacteria	Proteobacteria	Betaproteobacteria	Burkholderiales	Not_Available	Rhizobacter	NA
Zm00001eb386520	OTU3121	0.763979	7.78601e-10	Dry_Weight	Rh_LR	NA	Bacteria	Proteobacteria	Betaproteobacteria	Burkholderiales	Not_Available	Rhizobacter	NA
Zm00001eb387570	OTU3121	-0.751934	1.64625e-09	Dry_Weight	Rh_LR	NA	Bacteria	Proteobacteria	Betaproteobacteria	Burkholderiales	Not_Available	Rhizobacter	NA
Zm00001eb388100	OTU3121	0.730284	6.39855e-09	Dry_Weight	Rh_LR	NA	Bacteria	Proteobacteria	Betaproteobacteria	Burkholderiales	Not_Available	Rhizobacter	NA
Zm00001eb389780	OTU3121	-0.701163	3.50124e-08	Dry_Weight	Rh_LR	NA	Bacteria	Proteobacteria	Betaproteobacteria	Burkholderiales	Not_Available	Rhizobacter	NA
Zm00001eb392400	OTU3121	-0.826796	7.41932e-12	Dry_Weight	Rh_LR	circadian rhythm	Bacteria	Proteobacteria	Betaproteobacteria	Burkholderiales	Not_Available	Rhizobacter	NA
Zm00001eb394800	OTU3121	0.746751	2.2214e-09	Dry_Weight	Rh_LR	NA	Bacteria	Proteobacteria	Betaproteobacteria	Burkholderiales	Not_Available	Rhizobacter	NA
Zm00001eb395610	OTU3121	-0.759329	1.04149e-09	Dry_Weight	Rh_LR	NA	Bacteria	Proteobacteria	Betaproteobacteria	Burkholderiales	Not_Available	Rhizobacter	NA
Zm00001eb396520	OTU3121	0.750486	1.76682e-09	Dry_Weight	Rh_LR	NA	Bacteria	Proteobacteria	Betaproteobacteria	Burkholderiales	Not_Available	Rhizobacter	NA
Zm00001eb399360	OTU3121	0.770307	5.09998e-10	Dry_Weight	Rh_LR	regulation of DNA-templated transcription	Bacteria	Proteobacteria	Betaproteobacteria	Burkholderiales	Not_Available	Rhizobacter	NA
Zm00001eb403760	OTU3121	0.73684	4.27438e-09	Dry_Weight	Rh_LR	NA	Bacteria	Proteobacteria	Betaproteobacteria	Burkholderiales	Not_Available	Rhizobacter	NA
Zm00001eb404360	OTU3121	-0.757195	1.19721e-09	Dry_Weight	Rh_LR	NA	Bacteria	Proteobacteria	Betaproteobacteria	Burkholderiales	Not_Available	Rhizobacter	NA
Zm00001eb408520	OTU3121	0.721212	1.11249e-08	Dry_Weight	Rh_LR	NA	Bacteria	Proteobacteria	Betaproteobacteria	Burkholderiales	Not_Available	Rhizobacter	NA
Zm00001eb411050	OTU3121	-0.701772	3.3881e-08	Dry_Weight	Rh_LR	NA	Bacteria	Proteobacteria	Betaproteobacteria	Burkholderiales	Not_Available	Rhizobacter	NA
Zm00001eb415760	OTU3121	-0.739737	3.55793e-09	Dry_Weight	Rh_LR	NA	Bacteria	Proteobacteria	Betaproteobacteria	Burkholderiales	Not_Available	Rhizobacter	NA
Zm00001eb415770	OTU3121	-0.784486	1.90252e-10	Dry_Weight	Rh_LR	NA	Bacteria	Proteobacteria	Betaproteobacteria	Burkholderiales	Not_Available	Rhizobacter	NA
Zm00001eb428680	OTU3121	0.722813	1.02045e-08	Dry_Weight	Rh_LR	NA	Bacteria	Proteobacteria	Betaproteobacteria	Burkholderiales	Not_Available	Rhizobacter	NA
Zm00001eb431240	OTU3121	-0.794016	9.17382e-11	Dry_Weight	Rh_LR	NA	Bacteria	Proteobacteria	Betaproteobacteria	Burkholderiales	Not_Available	Rhizobacter	NA
Dry_Weight	OTU3122	-0.710714	0.00297899	Dry_Weight	Rh_LR	DryBiomass	Bacteria	Bacteroidetes	Chitinophagia	Chitinophagales	Chitinophagaceae	Niastella	Niastella_gongjuensis
Zm00001eb001120	OTU3122	0.701696	3.39975e-08	Dry_Weight	Rh_LR	NA	Bacteria	Bacteroidetes	Chitinophagia	Chitinophagales	Chitinophagaceae	Niastella	Niastella_gongjuensis
Zm00001eb003960	OTU3122	-0.705508	2.74918e-08	Dry_Weight	Rh_LR	NA	Bacteria	Bacteroidetes	Chitinophagia	Chitinophagales	Chitinophagaceae	Niastella	Niastella_gongjuensis
Zm00001eb005690	OTU3122	0.78037	2.63588e-10	Dry_Weight	Rh_LR	regulation of DNA-templated transcription	Bacteria	Bacteroidetes	Chitinophagia	Chitinophagales	Chitinophagaceae	Niastella	Niastella_gongjuensis
Zm00001eb018850	OTU3122	-0.703068	3.1552e-08	Dry_Weight	Rh_LR	rhythmic process	Bacteria	Bacteroidetes	Chitinophagia	Chitinophagales	Chitinophagaceae	Niastella	Niastella_gongjuensis
Zm00001eb025790	OTU3122	-0.778235	3.06933e-10	Dry_Weight	Rh_LR	NA	Bacteria	Bacteroidetes	Chitinophagia	Chitinophagales	Chitinophagaceae	Niastella	Niastella_gongjuensis
Zm00001eb027960	OTU3122	0.767181	6.31041e-10	Dry_Weight	Rh_LR	circadian rhythm	Bacteria	Bacteroidetes	Chitinophagia	Chitinophagales	Chitinophagaceae	Niastella	Niastella_gongjuensis
Zm00001eb031640	OTU3122	0.7158	1.53259e-08	Dry_Weight	Rh_LR	NA	Bacteria	Bacteroidetes	Chitinophagia	Chitinophagales	Chitinophagaceae	Niastella	Niastella_gongjuensis
Zm00001eb033650	OTU3122	-0.718315	1.30695e-08	Dry_Weight	Rh_LR	NA	Bacteria	Bacteroidetes	Chitinophagia	Chitinophagales	Chitinophagaceae	Niastella	Niastella_gongjuensis
Zm00001eb056550	OTU3122	-0.763979	7.78601e-10	Dry_Weight	Rh_LR	NA	Bacteria	Bacteroidetes	Chitinophagia	Chitinophagales	Chitinophagaceae	Niastella	Niastella_gongjuensis
Zm00001eb068520	OTU3122	0.700172	3.69291e-08	Dry_Weight	Rh_LR	regulation of DNA-templated transcription	Bacteria	Bacteroidetes	Chitinophagia	Chitinophagales	Chitinophagaceae	Niastella	Niastella_gongjuensis
Zm00001eb096070	OTU3122	-0.774805	3.89668e-10	Dry_Weight	Rh_LR	NA	Bacteria	Bacteroidetes	Chitinophagia	Chitinophagales	Chitinophagaceae	Niastella	Niastella_gongjuensis
Zm00001eb109440	OTU3122	0.706118	2.64845e-08	Dry_Weight	Rh_LR	circadian rhythm	Bacteria	Bacteroidetes	Chitinophagia	Chitinophagales	Chitinophagaceae	Niastella	Niastella_gongjuensis
Zm00001eb119480	OTU3122	-0.731351	5.99121e-09	Dry_Weight	Rh_LR	NA	Bacteria	Bacteroidetes	Chitinophagia	Chitinophagales	Chitinophagaceae	Niastella	Niastella_gongjuensis
Zm00001eb128290	OTU3122	-0.752239	1.6163e-09	Dry_Weight	Rh_LR	NA	Bacteria	Bacteroidetes	Chitinophagia	Chitinophagales	Chitinophagaceae	Niastella	Niastella_gongjuensis
Zm00001eb135130	OTU3122	0.719001	1.2622e-08	Dry_Weight	Rh_LR	NA	Bacteria	Bacteroidetes	Chitinophagia	Chitinophagales	Chitinophagaceae	Niastella	Niastella_gongjuensis
Zm00001eb139830	OTU3122	0.748123	2.05821e-09	Dry_Weight	Rh_LR	regulation of DNA-templated transcription	Bacteria	Bacteroidetes	Chitinophagia	Chitinophagales	Chitinophagaceae	Niastella	Niastella_gongjuensis
Zm00001eb143520	OTU3122	0.722203	1.06109e-08	Dry_Weight	Rh_LR	regulation of DNA-templated transcription	Bacteria	Bacteroidetes	Chitinophagia	Chitinophagales	Chitinophagaceae	Niastella	Niastella_gongjuensis
Zm00001eb154070	OTU3122	0.740881	3.30686e-09	Dry_Weight	Rh_LR	response to temperature stimulus	Bacteria	Bacteroidetes	Chitinophagia	Chitinophagales	Chitinophagaceae	Niastella	Niastella_gongjuensis
Zm00001eb154950	OTU3122	0.761235	9.16203e-10	Dry_Weight	Rh_LR	NA	Bacteria	Bacteroidetes	Chitinophagia	Chitinophagales	Chitinophagaceae	Niastella	Niastella_gongjuensis
Zm00001eb157890	OTU3122	0.7328	5.53186e-09	Dry_Weight	Rh_LR	NA	Bacteria	Bacteroidetes	Chitinophagia	Chitinophagales	Chitinophagaceae	Niastella	Niastella_gongjuensis
Zm00001eb159390	OTU3122	0.723575	9.67824e-09	Dry_Weight	Rh_LR	response to temperature stimulus	Bacteria	Bacteroidetes	Chitinophagia	Chitinophagales	Chitinophagaceae	Niastella	Niastella_gongjuensis
Zm00001eb162650	OTU3122	-0.715647	1.5465e-08	Dry_Weight	Rh_LR	NA	Bacteria	Bacteroidetes	Chitinophagia	Chitinophagales	Chitinophagaceae	Niastella	Niastella_gongjuensis
Zm00001eb165460	OTU3122	-0.719154	1.25084e-08	Dry_Weight	Rh_LR	NA	Bacteria	Bacteroidetes	Chitinophagia	Chitinophagales	Chitinophagaceae	Niastella	Niastella_gongjuensis
Zm00001eb172450	OTU3122	-0.711988	1.91844e-08	Dry_Weight	Rh_LR	NA	Bacteria	Bacteroidetes	Chitinophagia	Chitinophagales	Chitinophagaceae	Niastella	Niastella_gongjuensis
Zm00001eb184870	OTU3122	0.720983	1.12241e-08	Dry_Weight	Rh_LR	rhythmic process	Bacteria	Bacteroidetes	Chitinophagia	Chitinophagales	Chitinophagaceae	Niastella	Niastella_gongjuensis
Zm00001eb203860	OTU3122	-0.791195	1.11857e-10	Dry_Weight	Rh_LR	NA	Bacteria	Bacteroidetes	Chitinophagia	Chitinophagales	Chitinophagaceae	Niastella	Niastella_gongjuensis
Zm00001eb228970	OTU3122	-0.726015	8.37304e-09	Dry_Weight	Rh_LR	NA	Bacteria	Bacteroidetes	Chitinophagia	Chitinophagales	Chitinophagaceae	Niastella	Niastella_gongjuensis
Zm00001eb235360	OTU3122	0.700172	3.69291e-08	Dry_Weight	Rh_LR	NA	Bacteria	Bacteroidetes	Chitinophagia	Chitinophagales	Chitinophagaceae	Niastella	Niastella_gongjuensis
Zm00001eb237570	OTU3122	0.734782	4.87786e-09	Dry_Weight	Rh_LR	NA	Bacteria	Bacteroidetes	Chitinophagia	Chitinophagales	Chitinophagaceae	Niastella	Niastella_gongjuensis
Zm00001eb253150	OTU3122	0.734324	4.99705e-09	Dry_Weight	Rh_LR	NA	Bacteria	Bacteroidetes	Chitinophagia	Chitinophagales	Chitinophagaceae	Niastella	Niastella_gongjuensis
Zm00001eb257120	OTU3122	0.753612	1.50157e-09	Dry_Weight	Rh_LR	NA	Bacteria	Bacteroidetes	Chitinophagia	Chitinophagales	Chitinophagaceae	Niastella	Niastella_gongjuensis
Zm00001eb280850	OTU3122	-0.706423	2.60701e-08	Dry_Weight	Rh_LR	NA	Bacteria	Bacteroidetes	Chitinophagia	Chitinophagales	Chitinophagaceae	Niastella	Niastella_gongjuensis
Zm00001eb281410	OTU3122	0.725176	8.79481e-09	Dry_Weight	Rh_LR	NA	Bacteria	Bacteroidetes	Chitinophagia	Chitinophagales	Chitinophagaceae	Niastella	Niastella_gongjuensis
Zm00001eb282900	OTU3122	-0.75628	1.26169e-09	Dry_Weight	Rh_LR	NA	Bacteria	Bacteroidetes	Chitinophagia	Chitinophagales	Chitinophagaceae	Niastella	Niastella_gongjuensis
Zm00001eb283870	OTU3122	-0.734629	4.92058e-09	Dry_Weight	Rh_LR	NA	Bacteria	Bacteroidetes	Chitinophagia	Chitinophagales	Chitinophagaceae	Niastella	Niastella_gongjuensis
Zm00001eb284350	OTU3122	0.754908	1.37283e-09	Dry_Weight	Rh_LR	NA	Bacteria	Bacteroidetes	Chitinophagia	Chitinophagales	Chitinophagaceae	Niastella	Niastella_gongjuensis
Zm00001eb291140	OTU3122	-0.737984	3.97103e-09	Dry_Weight	Rh_LR	NA	Bacteria	Bacteroidetes	Chitinophagia	Chitinophagales	Chitinophagaceae	Niastella	Niastella_gongjuensis
Zm00001eb292320	OTU3122	-0.733257	5.35612e-09	Dry_Weight	Rh_LR	NA	Bacteria	Bacteroidetes	Chitinophagia	Chitinophagales	Chitinophagaceae	Niastella	Niastella_gongjuensis
Zm00001eb305600	OTU3122	-0.703831	3.00925e-08	Dry_Weight	Rh_LR	NA	Bacteria	Bacteroidetes	Chitinophagia	Chitinophagales	Chitinophagaceae	Niastella	Niastella_gongjuensis
Zm00001eb329550	OTU3122	0.710539	2.08497e-08	Dry_Weight	Rh_LR	NA	Bacteria	Bacteroidetes	Chitinophagia	Chitinophagales	Chitinophagaceae	Niastella	Niastella_gongjuensis
Zm00001eb345420	OTU3122	-0.747437	2.13954e-09	Dry_Weight	Rh_LR	NA	Bacteria	Bacteroidetes	Chitinophagia	Chitinophagales	Chitinophagaceae	Niastella	Niastella_gongjuensis
Zm00001eb348660	OTU3122	-0.712903	1.82205e-08	Dry_Weight	Rh_LR	NA	Bacteria	Bacteroidetes	Chitinophagia	Chitinophagales	Chitinophagaceae	Niastella	Niastella_gongjuensis
Zm00001eb362240	OTU3122	0.742863	2.87799e-09	Dry_Weight	Rh_LR	regulation of DNA-templated transcription	Bacteria	Bacteroidetes	Chitinophagia	Chitinophagales	Chitinophagaceae	Niastella	Niastella_gongjuensis
Zm00001eb373400	OTU3122	0.747055	2.17342e-09	Dry_Weight	Rh_LR	NA	Bacteria	Bacteroidetes	Chitinophagia	Chitinophagales	Chitinophagaceae	Niastella	Niastella_gongjuensis
Zm00001eb385600	OTU3122	-0.750562	1.76682e-09	Dry_Weight	Rh_LR	NA	Bacteria	Bacteroidetes	Chitinophagia	Chitinophagales	Chitinophagaceae	Niastella	Niastella_gongjuensis
Zm00001eb389780	OTU3122	-0.73562	4.63055e-09	Dry_Weight	Rh_LR	NA	Bacteria	Bacteroidetes	Chitinophagia	Chitinophagales	Chitinophagaceae	Niastella	Niastella_gongjuensis
Zm00001eb392400	OTU3122	-0.753154	1.52519e-09	Dry_Weight	Rh_LR	circadian rhythm	Bacteria	Bacteroidetes	Chitinophagia	Chitinophagales	Chitinophagaceae	Niastella	Niastella_gongjuensis
Zm00001eb399360	OTU3122	0.737984	3.97103e-09	Dry_Weight	Rh_LR	regulation of DNA-templated transcription	Bacteria	Bacteroidetes	Chitinophagia	Chitinophagales	Chitinophagaceae	Niastella	Niastella_gongjuensis
Zm00001eb408000	OTU3122	0.720983	1.12241e-08	Dry_Weight	Rh_LR	NA	Bacteria	Bacteroidetes	Chitinophagia	Chitinophagales	Chitinophagaceae	Niastella	Niastella_gongjuensis
Dry_Weight	OTU3152	-0.803571	0.000307265	Dry_Weight	Rh_LR	DryBiomass	Bacteria	Proteobacteria	Betaproteobacteria	Burkholderiales	Not_Available	Methylibium	Methylibium_petroleiphilum
Zm00001eb071800	OTU3152	0.710692	2.07416e-08	Dry_Weight	Rh_LR	NA	Bacteria	Proteobacteria	Betaproteobacteria	Burkholderiales	Not_Available	Methylibium	Methylibium_petroleiphilum
Zm00001eb078440	OTU3152	-0.702077	3.35289e-08	Dry_Weight	Rh_LR	NA	Bacteria	Proteobacteria	Betaproteobacteria	Burkholderiales	Not_Available	Methylibium	Methylibium_petroleiphilum
Zm00001eb111520	OTU3152	-0.720907	1.12575e-08	Dry_Weight	Rh_LR	NA	Bacteria	Proteobacteria	Betaproteobacteria	Burkholderiales	Not_Available	Methylibium	Methylibium_petroleiphilum
Zm00001eb135130	OTU3152	0.73097	6.12527e-09	Dry_Weight	Rh_LR	NA	Bacteria	Proteobacteria	Betaproteobacteria	Burkholderiales	Not_Available	Methylibium	Methylibium_petroleiphilum
Zm00001eb165460	OTU3152	-0.74797	2.08071e-09	Dry_Weight	Rh_LR	NA	Bacteria	Proteobacteria	Betaproteobacteria	Burkholderiales	Not_Available	Methylibium	Methylibium_petroleiphilum
Zm00001eb172450	OTU3152	-0.731656	5.89757e-09	Dry_Weight	Rh_LR	NA	Bacteria	Proteobacteria	Betaproteobacteria	Burkholderiales	Not_Available	Methylibium	Methylibium_petroleiphilum
Zm00001eb257120	OTU3152	0.721593	1.0946e-08	Dry_Weight	Rh_LR	NA	Bacteria	Proteobacteria	Betaproteobacteria	Burkholderiales	Not_Available	Methylibium	Methylibium_petroleiphilum
Zm00001eb281410	OTU3152	0.705355	2.77414e-08	Dry_Weight	Rh_LR	NA	Bacteria	Proteobacteria	Betaproteobacteria	Burkholderiales	Not_Available	Methylibium	Methylibium_petroleiphilum
Zm00001eb284230	OTU3152	0.703526	3.06752e-08	Dry_Weight	Rh_LR	NA	Bacteria	Proteobacteria	Betaproteobacteria	Burkholderiales	Not_Available	Methylibium	Methylibium_petroleiphilum
Zm00001eb362240	OTU3152	0.709548	2.20549e-08	Dry_Weight	Rh_LR	regulation of DNA-templated transcription	Bacteria	Proteobacteria	Betaproteobacteria	Burkholderiales	Not_Available	Methylibium	Methylibium_petroleiphilum
Zm00001eb380520	OTU3152	-0.729674	6.65682e-09	Dry_Weight	Rh_LR	NA	Bacteria	Proteobacteria	Betaproteobacteria	Burkholderiales	Not_Available	Methylibium	Methylibium_petroleiphilum
Zm00001eb392400	OTU3152	-0.732342	5.65724e-09	Dry_Weight	Rh_LR	circadian rhythm	Bacteria	Proteobacteria	Betaproteobacteria	Burkholderiales	Not_Available	Methylibium	Methylibium_petroleiphilum
Zm00001eb415770	OTU3152	-0.735925	4.52203e-09	Dry_Weight	Rh_LR	NA	Bacteria	Proteobacteria	Betaproteobacteria	Burkholderiales	Not_Available	Methylibium	Methylibium_petroleiphilum
Zm00001eb431240	OTU3152	-0.72449	9.1869e-09	Dry_Weight	Rh_LR	NA	Bacteria	Proteobacteria	Betaproteobacteria	Burkholderiales	Not_Available	Methylibium	Methylibium_petroleiphilum
Dry_Weight	OTU318	0.728571	0.00206521	Dry_Weight	Rh_LR	DryBiomass	Bacteria	Acidobacteria	Blastocatellia	Not_Available	Not_Available	NA	NA
Zm00001eb003960	OTU318	0.766038	6.84836e-10	Dry_Weight	Rh_LR	NA	Bacteria	Acidobacteria	Blastocatellia	Not_Available	Not_Available	NA	NA
Zm00001eb018850	OTU318	0.806747	2.90197e-11	Dry_Weight	Rh_LR	rhythmic process	Bacteria	Acidobacteria	Blastocatellia	Not_Available	Not_Available	NA	NA
Zm00001eb025790	OTU318	0.709396	2.21997e-08	Dry_Weight	Rh_LR	NA	Bacteria	Acidobacteria	Blastocatellia	Not_Available	Not_Available	NA	NA
Zm00001eb027200	OTU318	0.743625	2.75262e-09	Dry_Weight	Rh_LR	NA	Bacteria	Acidobacteria	Blastocatellia	Not_Available	Not_Available	NA	NA
Zm00001eb027960	OTU318	-0.728988	6.90094e-09	Dry_Weight	Rh_LR	circadian rhythm	Bacteria	Acidobacteria	Blastocatellia	Not_Available	Not_Available	NA	NA
Zm00001eb028460	OTU318	0.794702	8.8194e-11	Dry_Weight	Rh_LR	NA	Bacteria	Acidobacteria	Blastocatellia	Not_Available	Not_Available	NA	NA
Zm00001eb033650	OTU318	0.767486	6.15554e-10	Dry_Weight	Rh_LR	NA	Bacteria	Acidobacteria	Blastocatellia	Not_Available	Not_Available	NA	NA
Zm00001eb036710	OTU318	0.726167	8.31301e-09	Dry_Weight	Rh_LR	NA	Bacteria	Acidobacteria	Blastocatellia	Not_Available	Not_Available	NA	NA
Zm00001eb049850	OTU318	-0.749419	1.90074e-09	Dry_Weight	Rh_LR	NA	Bacteria	Acidobacteria	Blastocatellia	Not_Available	Not_Available	NA	NA
Zm00001eb052600	OTU318	0.745266	2.46218e-09	Dry_Weight	Rh_LR	NA	Bacteria	Acidobacteria	Blastocatellia	Not_Available	Not_Available	NA	NA
Zm00001eb066910	OTU318	0.702611	3.25241e-08	Dry_Weight	Rh_LR	NA	Bacteria	Acidobacteria	Blastocatellia	Not_Available	Not_Available	NA	NA
Zm00001eb068520	OTU318	-0.738898	3.75496e-09	Dry_Weight	Rh_LR	regulation of DNA-templated transcription	Bacteria	Acidobacteria	Blastocatellia	Not_Available	Not_Available	NA	NA
Zm00001eb071800	OTU318	-0.760701	9.4817e-10	Dry_Weight	Rh_LR	NA	Bacteria	Acidobacteria	Blastocatellia	Not_Available	Not_Available	NA	NA
Zm00001eb079220	OTU318	0.774423	3.99703e-10	Dry_Weight	Rh_LR	NA	Bacteria	Acidobacteria	Blastocatellia	Not_Available	Not_Available	NA	NA
Zm00001eb084940	OTU318	-0.751401	1.68585e-09	Dry_Weight	Rh_LR	NA	Bacteria	Acidobacteria	Blastocatellia	Not_Available	Not_Available	NA	NA
Zm00001eb086370	OTU318	-0.721746	1.08654e-08	Dry_Weight	Rh_LR	regulation of DNA-templated transcription	Bacteria	Acidobacteria	Blastocatellia	Not_Available	Not_Available	NA	NA
Zm00001eb093490	OTU318	0.73745	4.08437e-09	Dry_Weight	Rh_LR	NA	Bacteria	Acidobacteria	Blastocatellia	Not_Available	Not_Available	NA	NA
Zm00001eb096070	OTU318	0.717858	1.34683e-08	Dry_Weight	Rh_LR	NA	Bacteria	Acidobacteria	Blastocatellia	Not_Available	Not_Available	NA	NA
Zm00001eb096680	OTU318	0.750029	1.81995e-09	Dry_Weight	Rh_LR	NA	Bacteria	Acidobacteria	Blastocatellia	Not_Available	Not_Available	NA	NA
Zm00001eb103370	OTU318	0.783495	2.06098e-10	Dry_Weight	Rh_LR	NA	Bacteria	Acidobacteria	Blastocatellia	Not_Available	Not_Available	NA	NA
Zm00001eb109440	OTU318	-0.705203	2.79613e-08	Dry_Weight	Rh_LR	circadian rhythm	Bacteria	Acidobacteria	Blastocatellia	Not_Available	Not_Available	NA	NA
Zm00001eb120740	OTU318	-0.706804	2.55469e-08	Dry_Weight	Rh_LR	NA	Bacteria	Acidobacteria	Blastocatellia	Not_Available	Not_Available	NA	NA
Zm00001eb128290	OTU318	0.741643	3.1321e-09	Dry_Weight	Rh_LR	NA	Bacteria	Acidobacteria	Blastocatellia	Not_Available	Not_Available	NA	NA
Zm00001eb135130	OTU318	-0.723423	9.78139e-09	Dry_Weight	Rh_LR	NA	Bacteria	Acidobacteria	Blastocatellia	Not_Available	Not_Available	NA	NA
Zm00001eb139130	OTU318	-0.714885	1.61353e-08	Dry_Weight	Rh_LR	NA	Bacteria	Acidobacteria	Blastocatellia	Not_Available	Not_Available	NA	NA
Zm00001eb139830	OTU318	-0.765809	6.96842e-10	Dry_Weight	Rh_LR	regulation of DNA-templated transcription	Bacteria	Acidobacteria	Blastocatellia	Not_Available	Not_Available	NA	NA
Zm00001eb143520	OTU318	-0.747132	2.16448e-09	Dry_Weight	Rh_LR	regulation of DNA-templated transcription	Bacteria	Acidobacteria	Blastocatellia	Not_Available	Not_Available	NA	NA
Zm00001eb144430	OTU318	0.774119	4.09567e-10	Dry_Weight	Rh_LR	NA	Bacteria	Acidobacteria	Blastocatellia	Not_Available	Not_Available	NA	NA
Zm00001eb154070	OTU318	-0.72045	1.15842e-08	Dry_Weight	Rh_LR	response to temperature stimulus	Bacteria	Acidobacteria	Blastocatellia	Not_Available	Not_Available	NA	NA
Zm00001eb154950	OTU318	-0.803164	3.88871e-11	Dry_Weight	Rh_LR	NA	Bacteria	Acidobacteria	Blastocatellia	Not_Available	Not_Available	NA	NA
Zm00001eb159390	OTU318	-0.707795	2.41739e-08	Dry_Weight	Rh_LR	response to temperature stimulus	Bacteria	Acidobacteria	Blastocatellia	Not_Available	Not_Available	NA	NA
Zm00001eb161980	OTU318	0.817801	1.37188e-11	Dry_Weight	Rh_LR	NA	Bacteria	Acidobacteria	Blastocatellia	Not_Available	Not_Available	NA	NA
Zm00001eb162650	OTU318	0.787307	1.51392e-10	Dry_Weight	Rh_LR	NA	Bacteria	Acidobacteria	Blastocatellia	Not_Available	Not_Available	NA	NA
Zm00001eb165460	OTU318	0.747742	2.11201e-09	Dry_Weight	Rh_LR	NA	Bacteria	Acidobacteria	Blastocatellia	Not_Available	Not_Available	NA	NA
Zm00001eb170150	OTU318	-0.807814	2.90197e-11	Dry_Weight	Rh_LR	NA	Bacteria	Acidobacteria	Blastocatellia	Not_Available	Not_Available	NA	NA
Zm00001eb172450	OTU318	0.747513	2.13792e-09	Dry_Weight	Rh_LR	NA	Bacteria	Acidobacteria	Blastocatellia	Not_Available	Not_Available	NA	NA
Zm00001eb173100	OTU318	0.769621	5.37002e-10	Dry_Weight	Rh_LR	tryptophan biosynthetic process	Bacteria	Acidobacteria	Blastocatellia	Not_Available	Not_Available	NA	NA
Zm00001eb179810	OTU318	0.716181	1.50047e-08	Dry_Weight	Rh_LR	NA	Bacteria	Acidobacteria	Blastocatellia	Not_Available	Not_Available	NA	NA
Zm00001eb184870	OTU318	-0.773128	4.30084e-10	Dry_Weight	Rh_LR	rhythmic process	Bacteria	Acidobacteria	Blastocatellia	Not_Available	Not_Available	NA	NA
Zm00001eb186370	OTU318	-0.762912	8.28606e-10	Dry_Weight	Rh_LR	NA	Bacteria	Acidobacteria	Blastocatellia	Not_Available	Not_Available	NA	NA
Zm00001eb187260	OTU318	0.725176	8.79481e-09	Dry_Weight	Rh_LR	NA	Bacteria	Acidobacteria	Blastocatellia	Not_Available	Not_Available	NA	NA
Zm00001eb187880	OTU318	-0.755517	1.32572e-09	Dry_Weight	Rh_LR	NA	Bacteria	Acidobacteria	Blastocatellia	Not_Available	Not_Available	NA	NA
Zm00001eb189080	OTU318	-0.7174	1.38788e-08	Dry_Weight	Rh_LR	NA	Bacteria	Acidobacteria	Blastocatellia	Not_Available	Not_Available	NA	NA
Zm00001eb190950	OTU318	0.725024	8.88881e-09	Dry_Weight	Rh_LR	NA	Bacteria	Acidobacteria	Blastocatellia	Not_Available	Not_Available	NA	NA
Zm00001eb191030	OTU318	0.753688	1.49609e-09	Dry_Weight	Rh_LR	NA	Bacteria	Acidobacteria	Blastocatellia	Not_Available	Not_Available	NA	NA
Zm00001eb198620	OTU318	-0.717782	1.35294e-08	Dry_Weight	Rh_LR	NA	Bacteria	Acidobacteria	Blastocatellia	Not_Available	Not_Available	NA	NA
Zm00001eb201600	OTU318	-0.704059	2.97204e-08	Dry_Weight	Rh_LR	NA	Bacteria	Acidobacteria	Blastocatellia	Not_Available	Not_Available	NA	NA
Zm00001eb203860	OTU318	0.780827	2.55367e-10	Dry_Weight	Rh_LR	NA	Bacteria	Acidobacteria	Blastocatellia	Not_Available	Not_Available	NA	NA
Zm00001eb209350	OTU318	-0.703373	3.08852e-08	Dry_Weight	Rh_LR	NA	Bacteria	Acidobacteria	Blastocatellia	Not_Available	Not_Available	NA	NA
Zm00001eb215190	OTU318	0.728226	7.2287e-09	Dry_Weight	Rh_LR	NA	Bacteria	Acidobacteria	Blastocatellia	Not_Available	Not_Available	NA	NA
Zm00001eb216550	OTU318	0.779226	2.9235e-10	Dry_Weight	Rh_LR	NA	Bacteria	Acidobacteria	Blastocatellia	Not_Available	Not_Available	NA	NA
Zm00001eb223670	OTU318	0.739889	3.5277e-09	Dry_Weight	Rh_LR	NA	Bacteria	Acidobacteria	Blastocatellia	Not_Available	Not_Available	NA	NA
Zm00001eb228670	OTU318	0.795464	8.30353e-11	Dry_Weight	Rh_LR	NA	Bacteria	Acidobacteria	Blastocatellia	Not_Available	Not_Available	NA	NA
Zm00001eb240700	OTU318	-0.733943	5.12838e-09	Dry_Weight	Rh_LR	NA	Bacteria	Acidobacteria	Blastocatellia	Not_Available	Not_Available	NA	NA
Zm00001eb247330	OTU318	-0.710768	2.06482e-08	Dry_Weight	Rh_LR	rhythmic process	Bacteria	Acidobacteria	Blastocatellia	Not_Available	Not_Available	NA	NA
Zm00001eb249130	OTU318	0.71519	1.5846e-08	Dry_Weight	Rh_LR	NA	Bacteria	Acidobacteria	Blastocatellia	Not_Available	Not_Available	NA	NA
Zm00001eb253150	OTU318	-0.708176	2.36616e-08	Dry_Weight	Rh_LR	NA	Bacteria	Acidobacteria	Blastocatellia	Not_Available	Not_Available	NA	NA
Zm00001eb256510	OTU318	-0.778235	3.06933e-10	Dry_Weight	Rh_LR	NA	Bacteria	Acidobacteria	Blastocatellia	Not_Available	Not_Available	NA	NA
Zm00001eb257120	OTU318	-0.750486	1.76682e-09	Dry_Weight	Rh_LR	NA	Bacteria	Acidobacteria	Blastocatellia	Not_Available	Not_Available	NA	NA
Zm00001eb264980	OTU318	0.718163	1.31884e-08	Dry_Weight	Rh_LR	NA	Bacteria	Acidobacteria	Blastocatellia	Not_Available	Not_Available	NA	NA
Zm00001eb267260	OTU318	0.729522	6.70144e-09	Dry_Weight	Rh_LR	NA	Bacteria	Acidobacteria	Blastocatellia	Not_Available	Not_Available	NA	NA
Zm00001eb269610	OTU318	0.728759	7.00646e-09	Dry_Weight	Rh_LR	NA	Bacteria	Acidobacteria	Blastocatellia	Not_Available	Not_Available	NA	NA
Zm00001eb270400	OTU318	0.751401	1.68585e-09	Dry_Weight	Rh_LR	NA	Bacteria	Acidobacteria	Blastocatellia	Not_Available	Not_Available	NA	NA
Zm00001eb272520	OTU318	0.764437	7.66074e-10	Dry_Weight	Rh_LR	NA	Bacteria	Acidobacteria	Blastocatellia	Not_Available	Not_Available	NA	NA
Zm00001eb281410	OTU318	-0.725176	8.79481e-09	Dry_Weight	Rh_LR	NA	Bacteria	Acidobacteria	Blastocatellia	Not_Available	Not_Available	NA	NA
Zm00001eb284350	OTU318	-0.745836	2.37787e-09	Dry_Weight	Rh_LR	NA	Bacteria	Acidobacteria	Blastocatellia	Not_Available	Not_Available	NA	NA
Zm00001eb285470	OTU318	-0.761845	8.79012e-10	Dry_Weight	Rh_LR	NA	Bacteria	Acidobacteria	Blastocatellia	Not_Available	Not_Available	NA	NA
Zm00001eb293310	OTU318	0.789899	1.22334e-10	Dry_Weight	Rh_LR	NA	Bacteria	Acidobacteria	Blastocatellia	Not_Available	Not_Available	NA	NA
Zm00001eb319460	OTU318	0.813989	1.64434e-11	Dry_Weight	Rh_LR	NA	Bacteria	Acidobacteria	Blastocatellia	Not_Available	Not_Available	NA	NA
Zm00001eb343610	OTU318	0.711683	1.95596e-08	Dry_Weight	Rh_LR	NA	Bacteria	Acidobacteria	Blastocatellia	Not_Available	Not_Available	NA	NA
Zm00001eb348660	OTU318	0.701163	3.50124e-08	Dry_Weight	Rh_LR	NA	Bacteria	Acidobacteria	Blastocatellia	Not_Available	Not_Available	NA	NA
Zm00001eb356050	OTU318	0.721517	1.09953e-08	Dry_Weight	Rh_LR	NA	Bacteria	Acidobacteria	Blastocatellia	Not_Available	Not_Available	NA	NA
Zm00001eb357950	OTU318	0.761235	9.16203e-10	Dry_Weight	Rh_LR	NA	Bacteria	Acidobacteria	Blastocatellia	Not_Available	Not_Available	NA	NA
Zm00001eb362240	OTU318	-0.791652	1.07498e-10	Dry_Weight	Rh_LR	regulation of DNA-templated transcription	Bacteria	Acidobacteria	Blastocatellia	Not_Available	Not_Available	NA	NA
Zm00001eb386520	OTU318	-0.752697	1.57003e-09	Dry_Weight	Rh_LR	NA	Bacteria	Acidobacteria	Blastocatellia	Not_Available	Not_Available	NA	NA
Zm00001eb387570	OTU318	0.813379	1.7338e-11	Dry_Weight	Rh_LR	NA	Bacteria	Acidobacteria	Blastocatellia	Not_Available	Not_Available	NA	NA
Zm00001eb388100	OTU318	-0.718315	1.30695e-08	Dry_Weight	Rh_LR	NA	Bacteria	Acidobacteria	Blastocatellia	Not_Available	Not_Available	NA	NA
Zm00001eb389820	OTU318	0.732037	5.769e-09	Dry_Weight	Rh_LR	NA	Bacteria	Acidobacteria	Blastocatellia	Not_Available	Not_Available	NA	NA
Zm00001eb392400	OTU318	0.810253	2.33961e-11	Dry_Weight	Rh_LR	circadian rhythm	Bacteria	Acidobacteria	Blastocatellia	Not_Available	Not_Available	NA	NA
Zm00001eb394800	OTU318	-0.750562	1.76682e-09	Dry_Weight	Rh_LR	NA	Bacteria	Acidobacteria	Blastocatellia	Not_Available	Not_Available	NA	NA
Zm00001eb403760	OTU318	-0.719687	1.2101e-08	Dry_Weight	Rh_LR	NA	Bacteria	Acidobacteria	Blastocatellia	Not_Available	Not_Available	NA	NA
Zm00001eb413000	OTU318	0.75163	1.67162e-09	Dry_Weight	Rh_LR	NA	Bacteria	Acidobacteria	Blastocatellia	Not_Available	Not_Available	NA	NA
Zm00001eb413010	OTU318	0.713208	1.78944e-08	Dry_Weight	Rh_LR	NA	Bacteria	Acidobacteria	Blastocatellia	Not_Available	Not_Available	NA	NA
Zm00001eb415190	OTU318	-0.727768	7.45135e-09	Dry_Weight	Rh_LR	NA	Bacteria	Acidobacteria	Blastocatellia	Not_Available	Not_Available	NA	NA
Zm00001eb415760	OTU318	0.774957	3.88906e-10	Dry_Weight	Rh_LR	NA	Bacteria	Acidobacteria	Blastocatellia	Not_Available	Not_Available	NA	NA
Zm00001eb431240	OTU318	0.713894	1.71122e-08	Dry_Weight	Rh_LR	NA	Bacteria	Acidobacteria	Blastocatellia	Not_Available	Not_Available	NA	NA
P_concentration	OTU329	0.889286	9.19297e-06	P_concentration	Rh_LR	P_concentration	Bacteria	Acidobacteria	Blastocatellia	Not_Available	Not_Available	Blastocatella	Blastocatella_fastidiosa
Zm00001eb034810	OTU329	-0.762877	4.82775e-10	P_concentration	Rh_LR	NA	Bacteria	Acidobacteria	Blastocatellia	Not_Available	Not_Available	Blastocatella	Blastocatella_fastidiosa
Zm00001eb086660	OTU329	-0.705432	2.56721e-08	P_concentration	Rh_LR	NA	Bacteria	Acidobacteria	Blastocatellia	Not_Available	Not_Available	Blastocatella	Blastocatella_fastidiosa
Zm00001eb099420	OTU329	-0.746099	1.8606e-09	P_concentration	Rh_LR	NA	Bacteria	Acidobacteria	Blastocatellia	Not_Available	Not_Available	Blastocatella	Blastocatella_fastidiosa
Zm00001eb148590	OTU329	-0.863084	3.0704e-14	P_concentration	Rh_LR	NA	Bacteria	Acidobacteria	Blastocatellia	Not_Available	Not_Available	Blastocatella	Blastocatella_fastidiosa
Zm00001eb162710	OTU329	-0.767029	3.78682e-10	P_concentration	Rh_LR	cellular response to cold and phosphate starvation	Bacteria	Acidobacteria	Blastocatellia	Not_Available	Not_Available	Blastocatella	Blastocatella_fastidiosa
Zm00001eb172590	OTU329	-0.782733	1.09517e-10	P_concentration	Rh_LR	phosphate ion homeostasis	Bacteria	Acidobacteria	Blastocatellia	Not_Available	Not_Available	Blastocatella	Blastocatella_fastidiosa
Zm00001eb294450	OTU329	-0.725253	8.15847e-09	P_concentration	Rh_LR	NA	Bacteria	Acidobacteria	Blastocatellia	Not_Available	Not_Available	Blastocatella	Blastocatella_fastidiosa
Zm00001eb313970	OTU329	-0.767404	3.78682e-10	P_concentration	Rh_LR	NA	Bacteria	Acidobacteria	Blastocatellia	Not_Available	Not_Available	Blastocatella	Blastocatella_fastidiosa
Zm00001eb350770	OTU329	-0.797827	3.66169e-11	P_concentration	Rh_LR	NA	Bacteria	Acidobacteria	Blastocatellia	Not_Available	Not_Available	Blastocatella	Blastocatella_fastidiosa
Zm00001eb361620	OTU329	-0.732724	4.98095e-09	P_concentration	Rh_LR	NA	Bacteria	Acidobacteria	Blastocatellia	Not_Available	Not_Available	Blastocatella	Blastocatella_fastidiosa
Zm00001eb365580	OTU329	-0.742863	2.40173e-09	P_concentration	Rh_LR	NA	Bacteria	Acidobacteria	Blastocatellia	Not_Available	Not_Available	Blastocatella	Blastocatella_fastidiosa
Zm00001eb386270	OTU329	-0.803774	2.05108e-11	P_concentration	Rh_LR	cellular response to cold and phosphate starvation	Bacteria	Acidobacteria	Blastocatellia	Not_Available	Not_Available	Blastocatella	Blastocatella_fastidiosa
Zm00001eb406610	OTU329	-0.700896	3.02662e-08	P_concentration	Rh_LR	NA	Bacteria	Acidobacteria	Blastocatellia	Not_Available	Not_Available	Blastocatella	Blastocatella_fastidiosa
Zm00001eb406660	OTU329	-0.703004	2.77024e-08	P_concentration	Rh_LR	NA	Bacteria	Acidobacteria	Blastocatellia	Not_Available	Not_Available	Blastocatella	Blastocatella_fastidiosa
Zm00001eb429440	OTU329	-0.775415	1.87954e-10	P_concentration	Rh_LR	glucose-6-phosphate transport	Bacteria	Acidobacteria	Blastocatellia	Not_Available	Not_Available	Blastocatella	Blastocatella_fastidiosa
Dry_Weight	OTU3311	-0.789286	0.000467327	Dry_Weight	Rh_LR	DryBiomass	Bacteria	Bacteroidetes	Chitinophagia	Chitinophagales	Chitinophagaceae	Niastella	NA
Zm00001eb005690	OTU3311	0.717019	1.42368e-08	Dry_Weight	Rh_LR	regulation of DNA-templated transcription	Bacteria	Bacteroidetes	Chitinophagia	Chitinophagales	Chitinophagaceae	Niastella	NA
Zm00001eb018850	OTU3311	-0.712979	1.81384e-08	Dry_Weight	Rh_LR	rhythmic process	Bacteria	Bacteroidetes	Chitinophagia	Chitinophagales	Chitinophagaceae	Niastella	NA
Zm00001eb027200	OTU3311	-0.725329	8.73131e-09	Dry_Weight	Rh_LR	NA	Bacteria	Bacteroidetes	Chitinophagia	Chitinophagales	Chitinophagaceae	Niastella	NA
Zm00001eb027960	OTU3311	0.72106	1.12241e-08	Dry_Weight	Rh_LR	circadian rhythm	Bacteria	Bacteroidetes	Chitinophagia	Chitinophagales	Chitinophagaceae	Niastella	NA
Zm00001eb056550	OTU3311	-0.711607	1.96226e-08	Dry_Weight	Rh_LR	NA	Bacteria	Bacteroidetes	Chitinophagia	Chitinophagales	Chitinophagaceae	Niastella	NA
Zm00001eb096070	OTU3311	-0.71458	1.63627e-08	Dry_Weight	Rh_LR	NA	Bacteria	Bacteroidetes	Chitinophagia	Chitinophagales	Chitinophagaceae	Niastella	NA
Zm00001eb109440	OTU3311	0.741109	3.24961e-09	Dry_Weight	Rh_LR	circadian rhythm	Bacteria	Bacteroidetes	Chitinophagia	Chitinophagales	Chitinophagaceae	Niastella	NA
Zm00001eb128290	OTU3311	-0.715571	1.55134e-08	Dry_Weight	Rh_LR	NA	Bacteria	Bacteroidetes	Chitinophagia	Chitinophagales	Chitinophagaceae	Niastella	NA
Zm00001eb139830	OTU3311	0.756737	1.23117e-09	Dry_Weight	Rh_LR	regulation of DNA-templated transcription	Bacteria	Bacteroidetes	Chitinophagia	Chitinophagales	Chitinophagaceae	Niastella	NA
Zm00001eb154070	OTU3311	0.716486	1.47361e-08	Dry_Weight	Rh_LR	response to temperature stimulus	Bacteria	Bacteroidetes	Chitinophagia	Chitinophagales	Chitinophagaceae	Niastella	NA
Zm00001eb154950	OTU3311	0.740271	3.44538e-09	Dry_Weight	Rh_LR	NA	Bacteria	Bacteroidetes	Chitinophagia	Chitinophagales	Chitinophagaceae	Niastella	NA
Zm00001eb156930	OTU3311	0.706804	2.55469e-08	Dry_Weight	Rh_LR	NA	Bacteria	Bacteroidetes	Chitinophagia	Chitinophagales	Chitinophagaceae	Niastella	NA
Zm00001eb159390	OTU3311	0.71275	1.83371e-08	Dry_Weight	Rh_LR	response to temperature stimulus	Bacteria	Bacteroidetes	Chitinophagia	Chitinophagales	Chitinophagaceae	Niastella	NA
Zm00001eb162650	OTU3311	-0.754908	1.37283e-09	Dry_Weight	Rh_LR	NA	Bacteria	Bacteroidetes	Chitinophagia	Chitinophagales	Chitinophagaceae	Niastella	NA
Zm00001eb165460	OTU3311	-0.721822	1.08512e-08	Dry_Weight	Rh_LR	NA	Bacteria	Bacteroidetes	Chitinophagia	Chitinophagales	Chitinophagaceae	Niastella	NA
Zm00001eb172450	OTU3311	-0.701849	3.38379e-08	Dry_Weight	Rh_LR	NA	Bacteria	Bacteroidetes	Chitinophagia	Chitinophagales	Chitinophagaceae	Niastella	NA
Zm00001eb184870	OTU3311	0.700705	3.59335e-08	Dry_Weight	Rh_LR	rhythmic process	Bacteria	Bacteroidetes	Chitinophagia	Chitinophagales	Chitinophagaceae	Niastella	NA
Zm00001eb187260	OTU3311	-0.707033	2.52622e-08	Dry_Weight	Rh_LR	NA	Bacteria	Bacteroidetes	Chitinophagia	Chitinophagales	Chitinophagaceae	Niastella	NA
Zm00001eb203860	OTU3311	-0.765123	7.27072e-10	Dry_Weight	Rh_LR	NA	Bacteria	Bacteroidetes	Chitinophagia	Chitinophagales	Chitinophagaceae	Niastella	NA
Zm00001eb253150	OTU3311	0.761083	9.24011e-10	Dry_Weight	Rh_LR	NA	Bacteria	Bacteroidetes	Chitinophagia	Chitinophagales	Chitinophagaceae	Niastella	NA
Zm00001eb257120	OTU3311	0.749038	1.94464e-09	Dry_Weight	Rh_LR	NA	Bacteria	Bacteroidetes	Chitinophagia	Chitinophagales	Chitinophagaceae	Niastella	NA
Zm00001eb281410	OTU3311	0.705279	2.78671e-08	Dry_Weight	Rh_LR	NA	Bacteria	Bacteroidetes	Chitinophagia	Chitinophagales	Chitinophagaceae	Niastella	NA
Zm00001eb282900	OTU3311	-0.725786	8.50049e-09	Dry_Weight	Rh_LR	NA	Bacteria	Bacteroidetes	Chitinophagia	Chitinophagales	Chitinophagaceae	Niastella	NA
Zm00001eb284350	OTU3311	0.746064	2.33625e-09	Dry_Weight	Rh_LR	NA	Bacteria	Bacteroidetes	Chitinophagia	Chitinophagales	Chitinophagaceae	Niastella	NA
Zm00001eb292320	OTU3311	-0.705889	2.68774e-08	Dry_Weight	Rh_LR	NA	Bacteria	Bacteroidetes	Chitinophagia	Chitinophagales	Chitinophagaceae	Niastella	NA
Zm00001eb352210	OTU3311	-0.72388	9.56006e-09	Dry_Weight	Rh_LR	NA	Bacteria	Bacteroidetes	Chitinophagia	Chitinophagales	Chitinophagaceae	Niastella	NA
Zm00001eb362240	OTU3311	0.714732	1.62374e-08	Dry_Weight	Rh_LR	regulation of DNA-templated transcription	Bacteria	Bacteroidetes	Chitinophagia	Chitinophagales	Chitinophagaceae	Niastella	NA
Zm00001eb373400	OTU3311	0.733943	5.12838e-09	Dry_Weight	Rh_LR	NA	Bacteria	Bacteroidetes	Chitinophagia	Chitinophagales	Chitinophagaceae	Niastella	NA
Zm00001eb375040	OTU3311	0.761997	8.79012e-10	Dry_Weight	Rh_LR	NA	Bacteria	Bacteroidetes	Chitinophagia	Chitinophagales	Chitinophagaceae	Niastella	NA
Zm00001eb392400	OTU3311	-0.750943	1.7467e-09	Dry_Weight	Rh_LR	circadian rhythm	Bacteria	Bacteroidetes	Chitinophagia	Chitinophagales	Chitinophagaceae	Niastella	NA
Zm00001eb408000	OTU3311	0.741948	3.07954e-09	Dry_Weight	Rh_LR	NA	Bacteria	Bacteroidetes	Chitinophagia	Chitinophagales	Chitinophagaceae	Niastella	NA
Zm00001eb431240	OTU3311	-0.707871	2.40937e-08	Dry_Weight	Rh_LR	NA	Bacteria	Bacteroidetes	Chitinophagia	Chitinophagales	Chitinophagaceae	Niastella	NA
Dry_Weight	OTU3395	0.742857	0.00150949	Dry_Weight	Rh_LR	DryBiomass	Bacteria	Gemmatimonadetes	Gemmatimonadetes	Gemmatimonadales	Gemmatimonadaceae	Gemmatimonas	NA
Zm00001eb008640	OTU3395	0.713817	1.71666e-08	Dry_Weight	Rh_LR	NA	Bacteria	Gemmatimonadetes	Gemmatimonadetes	Gemmatimonadales	Gemmatimonadaceae	Gemmatimonas	NA
Zm00001eb018850	OTU3395	0.722279	1.05635e-08	Dry_Weight	Rh_LR	rhythmic process	Bacteria	Gemmatimonadetes	Gemmatimonadetes	Gemmatimonadales	Gemmatimonadaceae	Gemmatimonas	NA
Zm00001eb019280	OTU3395	-0.742481	2.9538e-09	Dry_Weight	Rh_LR	response to temperature stimulus	Bacteria	Gemmatimonadetes	Gemmatimonadetes	Gemmatimonadales	Gemmatimonadaceae	Gemmatimonas	NA
Zm00001eb025790	OTU3395	0.747589	2.12923e-09	Dry_Weight	Rh_LR	NA	Bacteria	Gemmatimonadetes	Gemmatimonadetes	Gemmatimonadales	Gemmatimonadaceae	Gemmatimonas	NA
Zm00001eb027960	OTU3395	-0.744235	2.65544e-09	Dry_Weight	Rh_LR	circadian rhythm	Bacteria	Gemmatimonadetes	Gemmatimonadetes	Gemmatimonadales	Gemmatimonadaceae	Gemmatimonas	NA
Zm00001eb033650	OTU3395	0.77267	4.34048e-10	Dry_Weight	Rh_LR	NA	Bacteria	Gemmatimonadetes	Gemmatimonadetes	Gemmatimonadales	Gemmatimonadaceae	Gemmatimonas	NA
Zm00001eb036710	OTU3395	0.741567	3.14541e-09	Dry_Weight	Rh_LR	NA	Bacteria	Gemmatimonadetes	Gemmatimonadetes	Gemmatimonadales	Gemmatimonadaceae	Gemmatimonas	NA
Zm00001eb061380	OTU3395	0.750791	1.75499e-09	Dry_Weight	Rh_LR	NA	Bacteria	Gemmatimonadetes	Gemmatimonadetes	Gemmatimonadales	Gemmatimonadaceae	Gemmatimonas	NA
Zm00001eb071800	OTU3395	-0.701315	3.47723e-08	Dry_Weight	Rh_LR	NA	Bacteria	Gemmatimonadetes	Gemmatimonadetes	Gemmatimonadales	Gemmatimonadaceae	Gemmatimonas	NA
Zm00001eb078440	OTU3395	0.737907	3.97103e-09	Dry_Weight	Rh_LR	NA	Bacteria	Gemmatimonadetes	Gemmatimonadetes	Gemmatimonadales	Gemmatimonadaceae	Gemmatimonas	NA
Zm00001eb122890	OTU3395	-0.81902	1.35803e-11	Dry_Weight	Rh_LR	NA	Bacteria	Gemmatimonadetes	Gemmatimonadetes	Gemmatimonadales	Gemmatimonadaceae	Gemmatimonas	NA
Zm00001eb128290	OTU3395	0.720907	1.12575e-08	Dry_Weight	Rh_LR	NA	Bacteria	Gemmatimonadetes	Gemmatimonadetes	Gemmatimonadales	Gemmatimonadaceae	Gemmatimonas	NA
Zm00001eb139830	OTU3395	-0.759329	1.04149e-09	Dry_Weight	Rh_LR	regulation of DNA-templated transcription	Bacteria	Gemmatimonadetes	Gemmatimonadetes	Gemmatimonadales	Gemmatimonadaceae	Gemmatimonas	NA
Zm00001eb143520	OTU3395	-0.834801	5.74817e-12	Dry_Weight	Rh_LR	regulation of DNA-templated transcription	Bacteria	Gemmatimonadetes	Gemmatimonadetes	Gemmatimonadales	Gemmatimonadaceae	Gemmatimonas	NA
Zm00001eb154950	OTU3395	-0.748656	1.99534e-09	Dry_Weight	Rh_LR	NA	Bacteria	Gemmatimonadetes	Gemmatimonadetes	Gemmatimonadales	Gemmatimonadaceae	Gemmatimonas	NA
Zm00001eb163940	OTU3395	-0.744616	2.5809e-09	Dry_Weight	Rh_LR	NA	Bacteria	Gemmatimonadetes	Gemmatimonadetes	Gemmatimonadales	Gemmatimonadaceae	Gemmatimonas	NA
Zm00001eb165460	OTU3395	0.81902	1.35803e-11	Dry_Weight	Rh_LR	NA	Bacteria	Gemmatimonadetes	Gemmatimonadetes	Gemmatimonadales	Gemmatimonadaceae	Gemmatimonas	NA
Zm00001eb170150	OTU3395	-0.731275	6.01777e-09	Dry_Weight	Rh_LR	NA	Bacteria	Gemmatimonadetes	Gemmatimonadetes	Gemmatimonadales	Gemmatimonadaceae	Gemmatimonas	NA
Zm00001eb172450	OTU3395	0.748504	2.0058e-09	Dry_Weight	Rh_LR	NA	Bacteria	Gemmatimonadetes	Gemmatimonadetes	Gemmatimonadales	Gemmatimonadaceae	Gemmatimonas	NA
Zm00001eb173820	OTU3395	-0.78746	1.50373e-10	Dry_Weight	Rh_LR	NA	Bacteria	Gemmatimonadetes	Gemmatimonadetes	Gemmatimonadales	Gemmatimonadaceae	Gemmatimonas	NA
Zm00001eb184870	OTU3395	-0.737907	3.97103e-09	Dry_Weight	Rh_LR	rhythmic process	Bacteria	Gemmatimonadetes	Gemmatimonadetes	Gemmatimonadales	Gemmatimonadaceae	Gemmatimonas	NA
Zm00001eb186370	OTU3395	-0.718544	1.29309e-08	Dry_Weight	Rh_LR	NA	Bacteria	Gemmatimonadetes	Gemmatimonadetes	Gemmatimonadales	Gemmatimonadaceae	Gemmatimonas	NA
Zm00001eb187260	OTU3395	0.771374	4.6891e-10	Dry_Weight	Rh_LR	NA	Bacteria	Gemmatimonadetes	Gemmatimonadetes	Gemmatimonadales	Gemmatimonadaceae	Gemmatimonas	NA
Zm00001eb190950	OTU3395	0.709777	2.17581e-08	Dry_Weight	Rh_LR	NA	Bacteria	Gemmatimonadetes	Gemmatimonadetes	Gemmatimonadales	Gemmatimonadaceae	Gemmatimonas	NA
Zm00001eb201600	OTU3395	-0.736611	4.31178e-09	Dry_Weight	Rh_LR	NA	Bacteria	Gemmatimonadetes	Gemmatimonadetes	Gemmatimonadales	Gemmatimonadaceae	Gemmatimonas	NA
Zm00001eb205110	OTU3395	0.720602	1.14977e-08	Dry_Weight	Rh_LR	NA	Bacteria	Gemmatimonadetes	Gemmatimonadetes	Gemmatimonadales	Gemmatimonadaceae	Gemmatimonas	NA
Zm00001eb220420	OTU3395	-0.731046	6.10977e-09	Dry_Weight	Rh_LR	NA	Bacteria	Gemmatimonadetes	Gemmatimonadetes	Gemmatimonadales	Gemmatimonadaceae	Gemmatimonas	NA
Zm00001eb228670	OTU3395	0.701544	3.43422e-08	Dry_Weight	Rh_LR	NA	Bacteria	Gemmatimonadetes	Gemmatimonadetes	Gemmatimonadales	Gemmatimonadaceae	Gemmatimonas	NA
Zm00001eb241530	OTU3395	-0.742939	2.87291e-09	Dry_Weight	Rh_LR	NA	Bacteria	Gemmatimonadetes	Gemmatimonadetes	Gemmatimonadales	Gemmatimonadaceae	Gemmatimonas	NA
Zm00001eb281410	OTU3395	-0.781208	2.4944e-10	Dry_Weight	Rh_LR	NA	Bacteria	Gemmatimonadetes	Gemmatimonadetes	Gemmatimonadales	Gemmatimonadaceae	Gemmatimonas	NA
Zm00001eb283510	OTU3395	0.710006	2.14922e-08	Dry_Weight	Rh_LR	NA	Bacteria	Gemmatimonadetes	Gemmatimonadetes	Gemmatimonadales	Gemmatimonadaceae	Gemmatimonas	NA
Zm00001eb284230	OTU3395	-0.804231	3.67139e-11	Dry_Weight	Rh_LR	NA	Bacteria	Gemmatimonadetes	Gemmatimonadetes	Gemmatimonadales	Gemmatimonadaceae	Gemmatimonas	NA
Zm00001eb284350	OTU3395	-0.762379	8.60746e-10	Dry_Weight	Rh_LR	NA	Bacteria	Gemmatimonadetes	Gemmatimonadetes	Gemmatimonadales	Gemmatimonadaceae	Gemmatimonas	NA
Zm00001eb319460	OTU3395	0.704593	2.89247e-08	Dry_Weight	Rh_LR	NA	Bacteria	Gemmatimonadetes	Gemmatimonadetes	Gemmatimonadales	Gemmatimonadaceae	Gemmatimonas	NA
Zm00001eb345250	OTU3395	0.748504	2.0058e-09	Dry_Weight	Rh_LR	NA	Bacteria	Gemmatimonadetes	Gemmatimonadetes	Gemmatimonadales	Gemmatimonadaceae	Gemmatimonas	NA
Zm00001eb362240	OTU3395	-0.759558	1.02733e-09	Dry_Weight	Rh_LR	regulation of DNA-templated transcription	Bacteria	Gemmatimonadetes	Gemmatimonadetes	Gemmatimonadales	Gemmatimonadaceae	Gemmatimonas	NA
Zm00001eb392400	OTU3395	0.750181	1.8003e-09	Dry_Weight	Rh_LR	circadian rhythm	Bacteria	Gemmatimonadetes	Gemmatimonadetes	Gemmatimonadales	Gemmatimonadaceae	Gemmatimonas	NA
Zm00001eb395610	OTU3395	0.704212	2.95189e-08	Dry_Weight	Rh_LR	NA	Bacteria	Gemmatimonadetes	Gemmatimonadetes	Gemmatimonadales	Gemmatimonadaceae	Gemmatimonas	NA
Zm00001eb415770	OTU3395	0.740423	3.40822e-09	Dry_Weight	Rh_LR	NA	Bacteria	Gemmatimonadetes	Gemmatimonadetes	Gemmatimonadales	Gemmatimonadaceae	Gemmatimonas	NA
Zm00001eb431240	OTU3395	0.712826	1.82786e-08	Dry_Weight	Rh_LR	NA	Bacteria	Gemmatimonadetes	Gemmatimonadetes	Gemmatimonadales	Gemmatimonadaceae	Gemmatimonas	NA
Dry_Weight	OTU3398	0.796429	0.000380468	Dry_Weight	Rh_LR	DryBiomass	Bacteria	Gemmatimonadetes	Gemmatimonadetes	Gemmatimonadales	Gemmatimonadaceae	Gemmatimonas	Gemmatimonas_aurantiaca
Zm00001eb003960	OTU3398	0.73097	6.12527e-09	Dry_Weight	Rh_LR	NA	Bacteria	Gemmatimonadetes	Gemmatimonadetes	Gemmatimonadales	Gemmatimonadaceae	Gemmatimonas	Gemmatimonas_aurantiaca
Zm00001eb005690	OTU3398	-0.752087	1.62862e-09	Dry_Weight	Rh_LR	regulation of DNA-templated transcription	Bacteria	Gemmatimonadetes	Gemmatimonadetes	Gemmatimonadales	Gemmatimonadaceae	Gemmatimonas	Gemmatimonas_aurantiaca
Zm00001eb006310	OTU3398	-0.760015	9.95681e-10	Dry_Weight	Rh_LR	response to temperature stimulus	Bacteria	Gemmatimonadetes	Gemmatimonadetes	Gemmatimonadales	Gemmatimonadaceae	Gemmatimonas	Gemmatimonas_aurantiaca
Zm00001eb018850	OTU3398	0.766876	6.46905e-10	Dry_Weight	Rh_LR	rhythmic process	Bacteria	Gemmatimonadetes	Gemmatimonadetes	Gemmatimonadales	Gemmatimonadaceae	Gemmatimonas	Gemmatimonas_aurantiaca
Zm00001eb019280	OTU3398	-0.734477	4.96371e-09	Dry_Weight	Rh_LR	response to temperature stimulus	Bacteria	Gemmatimonadetes	Gemmatimonadetes	Gemmatimonadales	Gemmatimonadaceae	Gemmatimonas	Gemmatimonas_aurantiaca
Zm00001eb020870	OTU3398	0.710616	2.07822e-08	Dry_Weight	Rh_LR	NA	Bacteria	Gemmatimonadetes	Gemmatimonadetes	Gemmatimonadales	Gemmatimonadaceae	Gemmatimonas	Gemmatimonas_aurantiaca
Zm00001eb025790	OTU3398	0.790128	1.20551e-10	Dry_Weight	Rh_LR	NA	Bacteria	Gemmatimonadetes	Gemmatimonadetes	Gemmatimonadales	Gemmatimonadaceae	Gemmatimonas	Gemmatimonas_aurantiaca
Zm00001eb026550	OTU3398	0.703907	2.99902e-08	Dry_Weight	Rh_LR	NA	Bacteria	Gemmatimonadetes	Gemmatimonadetes	Gemmatimonadales	Gemmatimonadaceae	Gemmatimonas	Gemmatimonas_aurantiaca
Zm00001eb027200	OTU3398	0.767486	6.15554e-10	Dry_Weight	Rh_LR	NA	Bacteria	Gemmatimonadetes	Gemmatimonadetes	Gemmatimonadales	Gemmatimonadaceae	Gemmatimonas	Gemmatimonas_aurantiaca
Zm00001eb027960	OTU3398	-0.787841	1.47162e-10	Dry_Weight	Rh_LR	circadian rhythm	Bacteria	Gemmatimonadetes	Gemmatimonadetes	Gemmatimonadales	Gemmatimonadaceae	Gemmatimonas	Gemmatimonas_aurantiaca
Zm00001eb033650	OTU3398	0.755213	1.34948e-09	Dry_Weight	Rh_LR	NA	Bacteria	Gemmatimonadetes	Gemmatimonadetes	Gemmatimonadales	Gemmatimonadaceae	Gemmatimonas	Gemmatimonas_aurantiaca
Zm00001eb036710	OTU3398	0.769392	5.40384e-10	Dry_Weight	Rh_LR	NA	Bacteria	Gemmatimonadetes	Gemmatimonadetes	Gemmatimonadales	Gemmatimonadaceae	Gemmatimonas	Gemmatimonas_aurantiaca
Zm00001eb052600	OTU3398	0.754878	1.37283e-09	Dry_Weight	Rh_LR	NA	Bacteria	Gemmatimonadetes	Gemmatimonadetes	Gemmatimonadales	Gemmatimonadaceae	Gemmatimonas	Gemmatimonas_aurantiaca
Zm00001eb061380	OTU3398	0.807052	2.90197e-11	Dry_Weight	Rh_LR	NA	Bacteria	Gemmatimonadetes	Gemmatimonadetes	Gemmatimonadales	Gemmatimonadaceae	Gemmatimonas	Gemmatimonas_aurantiaca
Zm00001eb068520	OTU3398	-0.710158	2.12989e-08	Dry_Weight	Rh_LR	regulation of DNA-templated transcription	Bacteria	Gemmatimonadetes	Gemmatimonadetes	Gemmatimonadales	Gemmatimonadaceae	Gemmatimonas	Gemmatimonas_aurantiaca
Zm00001eb071800	OTU3398	-0.728073	7.29356e-09	Dry_Weight	Rh_LR	NA	Bacteria	Gemmatimonadetes	Gemmatimonadetes	Gemmatimonadales	Gemmatimonadaceae	Gemmatimonas	Gemmatimonas_aurantiaca
Zm00001eb078440	OTU3398	0.758872	1.08315e-09	Dry_Weight	Rh_LR	NA	Bacteria	Gemmatimonadetes	Gemmatimonadetes	Gemmatimonadales	Gemmatimonadaceae	Gemmatimonas	Gemmatimonas_aurantiaca
Zm00001eb096680	OTU3398	0.733181	5.37966e-09	Dry_Weight	Rh_LR	NA	Bacteria	Gemmatimonadetes	Gemmatimonadetes	Gemmatimonadales	Gemmatimonadaceae	Gemmatimonas	Gemmatimonas_aurantiaca
Zm00001eb109440	OTU3398	-0.730513	6.30219e-09	Dry_Weight	Rh_LR	circadian rhythm	Bacteria	Gemmatimonadetes	Gemmatimonadetes	Gemmatimonadales	Gemmatimonadaceae	Gemmatimonas	Gemmatimonas_aurantiaca
Zm00001eb115000	OTU3398	0.719306	1.24144e-08	Dry_Weight	Rh_LR	NA	Bacteria	Gemmatimonadetes	Gemmatimonadetes	Gemmatimonadales	Gemmatimonadaceae	Gemmatimonas	Gemmatimonas_aurantiaca
Zm00001eb122890	OTU3398	-0.806899	2.90197e-11	Dry_Weight	Rh_LR	NA	Bacteria	Gemmatimonadetes	Gemmatimonadetes	Gemmatimonadales	Gemmatimonadaceae	Gemmatimonas	Gemmatimonas_aurantiaca
Zm00001eb128290	OTU3398	0.752925	1.54743e-09	Dry_Weight	Rh_LR	NA	Bacteria	Gemmatimonadetes	Gemmatimonadetes	Gemmatimonadales	Gemmatimonadaceae	Gemmatimonas	Gemmatimonas_aurantiaca
Zm00001eb135130	OTU3398	-0.728607	7.06922e-09	Dry_Weight	Rh_LR	NA	Bacteria	Gemmatimonadetes	Gemmatimonadetes	Gemmatimonadales	Gemmatimonadaceae	Gemmatimonas	Gemmatimonas_aurantiaca
Zm00001eb139830	OTU3398	-0.801029	4.74324e-11	Dry_Weight	Rh_LR	regulation of DNA-templated transcription	Bacteria	Gemmatimonadetes	Gemmatimonadetes	Gemmatimonadales	Gemmatimonadaceae	Gemmatimonas	Gemmatimonas_aurantiaca
Zm00001eb143520	OTU3398	-0.837317	5.74817e-12	Dry_Weight	Rh_LR	regulation of DNA-templated transcription	Bacteria	Gemmatimonadetes	Gemmatimonadetes	Gemmatimonadales	Gemmatimonadaceae	Gemmatimonas	Gemmatimonas_aurantiaca
Zm00001eb144430	OTU3398	0.71862	1.28914e-08	Dry_Weight	Rh_LR	NA	Bacteria	Gemmatimonadetes	Gemmatimonadetes	Gemmatimonadales	Gemmatimonadaceae	Gemmatimonas	Gemmatimonas_aurantiaca
Zm00001eb151720	OTU3398	0.707109	2.52079e-08	Dry_Weight	Rh_LR	NA	Bacteria	Gemmatimonadetes	Gemmatimonadetes	Gemmatimonadales	Gemmatimonadaceae	Gemmatimonas	Gemmatimonas_aurantiaca
Zm00001eb154070	OTU3398	-0.748275	2.03594e-09	Dry_Weight	Rh_LR	response to temperature stimulus	Bacteria	Gemmatimonadetes	Gemmatimonadetes	Gemmatimonadales	Gemmatimonadaceae	Gemmatimonas	Gemmatimonas_aurantiaca
Zm00001eb154950	OTU3398	-0.809034	2.60629e-11	Dry_Weight	Rh_LR	NA	Bacteria	Gemmatimonadetes	Gemmatimonadetes	Gemmatimonadales	Gemmatimonadaceae	Gemmatimonas	Gemmatimonas_aurantiaca
Zm00001eb162650	OTU3398	0.771527	4.67163e-10	Dry_Weight	Rh_LR	NA	Bacteria	Gemmatimonadetes	Gemmatimonadetes	Gemmatimonadales	Gemmatimonadaceae	Gemmatimonas	Gemmatimonas_aurantiaca
Zm00001eb163940	OTU3398	-0.778235	3.06933e-10	Dry_Weight	Rh_LR	NA	Bacteria	Gemmatimonadetes	Gemmatimonadetes	Gemmatimonadales	Gemmatimonadaceae	Gemmatimonas	Gemmatimonas_aurantiaca
Zm00001eb165460	OTU3398	0.831065	5.74817e-12	Dry_Weight	Rh_LR	NA	Bacteria	Gemmatimonadetes	Gemmatimonadetes	Gemmatimonadales	Gemmatimonadaceae	Gemmatimonas	Gemmatimonas_aurantiaca
Zm00001eb170150	OTU3398	-0.773356	4.25596e-10	Dry_Weight	Rh_LR	NA	Bacteria	Gemmatimonadetes	Gemmatimonadetes	Gemmatimonadales	Gemmatimonadaceae	Gemmatimonas	Gemmatimonas_aurantiaca
Zm00001eb172450	OTU3398	0.75445	1.4184e-09	Dry_Weight	Rh_LR	NA	Bacteria	Gemmatimonadetes	Gemmatimonadetes	Gemmatimonadales	Gemmatimonadaceae	Gemmatimonas	Gemmatimonas_aurantiaca
Zm00001eb173350	OTU3398	0.70345	3.0814e-08	Dry_Weight	Rh_LR	NA	Bacteria	Gemmatimonadetes	Gemmatimonadetes	Gemmatimonadales	Gemmatimonadaceae	Gemmatimonas	Gemmatimonas_aurantiaca
Zm00001eb173820	OTU3398	-0.749876	1.83448e-09	Dry_Weight	Rh_LR	NA	Bacteria	Gemmatimonadetes	Gemmatimonadetes	Gemmatimonadales	Gemmatimonadaceae	Gemmatimonas	Gemmatimonas_aurantiaca
Zm00001eb176380	OTU3398	0.738441	3.84438e-09	Dry_Weight	Rh_LR	NA	Bacteria	Gemmatimonadetes	Gemmatimonadetes	Gemmatimonadales	Gemmatimonadaceae	Gemmatimonas	Gemmatimonas_aurantiaca
Zm00001eb184870	OTU3398	-0.792796	1.00225e-10	Dry_Weight	Rh_LR	rhythmic process	Bacteria	Gemmatimonadetes	Gemmatimonadetes	Gemmatimonadales	Gemmatimonadaceae	Gemmatimonas	Gemmatimonas_aurantiaca
Zm00001eb187260	OTU3398	0.769545	5.38112e-10	Dry_Weight	Rh_LR	NA	Bacteria	Gemmatimonadetes	Gemmatimonadetes	Gemmatimonadales	Gemmatimonadaceae	Gemmatimonas	Gemmatimonas_aurantiaca
Zm00001eb189050	OTU3398	0.75384	1.48021e-09	Dry_Weight	Rh_LR	NA	Bacteria	Gemmatimonadetes	Gemmatimonadetes	Gemmatimonadales	Gemmatimonadaceae	Gemmatimonas	Gemmatimonas_aurantiaca
Zm00001eb189080	OTU3398	-0.700781	3.57721e-08	Dry_Weight	Rh_LR	NA	Bacteria	Gemmatimonadetes	Gemmatimonadetes	Gemmatimonadales	Gemmatimonadaceae	Gemmatimonas	Gemmatimonas_aurantiaca
Zm00001eb190950	OTU3398	0.755899	1.28414e-09	Dry_Weight	Rh_LR	NA	Bacteria	Gemmatimonadetes	Gemmatimonadetes	Gemmatimonadales	Gemmatimonadaceae	Gemmatimonas	Gemmatimonas_aurantiaca
Zm00001eb191030	OTU3398	0.710158	2.12989e-08	Dry_Weight	Rh_LR	NA	Bacteria	Gemmatimonadetes	Gemmatimonadetes	Gemmatimonadales	Gemmatimonadaceae	Gemmatimonas	Gemmatimonas_aurantiaca
Zm00001eb191420	OTU3398	0.776939	3.38175e-10	Dry_Weight	Rh_LR	NA	Bacteria	Gemmatimonadetes	Gemmatimonadetes	Gemmatimonadales	Gemmatimonadaceae	Gemmatimonas	Gemmatimonas_aurantiaca
Zm00001eb201600	OTU3398	-0.708557	2.33307e-08	Dry_Weight	Rh_LR	NA	Bacteria	Gemmatimonadetes	Gemmatimonadetes	Gemmatimonadales	Gemmatimonadaceae	Gemmatimonas	Gemmatimonas_aurantiaca
Zm00001eb203860	OTU3398	0.715418	1.56325e-08	Dry_Weight	Rh_LR	NA	Bacteria	Gemmatimonadetes	Gemmatimonadetes	Gemmatimonadales	Gemmatimonadaceae	Gemmatimonas	Gemmatimonas_aurantiaca
Zm00001eb205110	OTU3398	0.780903	2.55367e-10	Dry_Weight	Rh_LR	NA	Bacteria	Gemmatimonadetes	Gemmatimonadetes	Gemmatimonadales	Gemmatimonadaceae	Gemmatimonas	Gemmatimonas_aurantiaca
Zm00001eb220420	OTU3398	-0.745531	2.41761e-09	Dry_Weight	Rh_LR	NA	Bacteria	Gemmatimonadetes	Gemmatimonadetes	Gemmatimonadales	Gemmatimonadaceae	Gemmatimonas	Gemmatimonas_aurantiaca
Zm00001eb223670	OTU3398	0.725786	8.50049e-09	Dry_Weight	Rh_LR	NA	Bacteria	Gemmatimonadetes	Gemmatimonadetes	Gemmatimonadales	Gemmatimonadaceae	Gemmatimonas	Gemmatimonas_aurantiaca
Zm00001eb228670	OTU3398	0.742863	2.87799e-09	Dry_Weight	Rh_LR	NA	Bacteria	Gemmatimonadetes	Gemmatimonadetes	Gemmatimonadales	Gemmatimonadaceae	Gemmatimonas	Gemmatimonas_aurantiaca
Zm00001eb228970	OTU3398	0.725481	8.66842e-09	Dry_Weight	Rh_LR	NA	Bacteria	Gemmatimonadetes	Gemmatimonadetes	Gemmatimonadales	Gemmatimonadaceae	Gemmatimonas	Gemmatimonas_aurantiaca
Zm00001eb235360	OTU3398	-0.757652	1.17445e-09	Dry_Weight	Rh_LR	NA	Bacteria	Gemmatimonadetes	Gemmatimonadetes	Gemmatimonadales	Gemmatimonadaceae	Gemmatimonas	Gemmatimonas_aurantiaca
Zm00001eb240700	OTU3398	-0.744159	2.66653e-09	Dry_Weight	Rh_LR	NA	Bacteria	Gemmatimonadetes	Gemmatimonadetes	Gemmatimonadales	Gemmatimonadaceae	Gemmatimonas	Gemmatimonas_aurantiaca
Zm00001eb241530	OTU3398	-0.749266	1.92148e-09	Dry_Weight	Rh_LR	NA	Bacteria	Gemmatimonadetes	Gemmatimonadetes	Gemmatimonadales	Gemmatimonadaceae	Gemmatimonas	Gemmatimonas_aurantiaca
Zm00001eb247330	OTU3398	-0.772823	4.32662e-10	Dry_Weight	Rh_LR	rhythmic process	Bacteria	Gemmatimonadetes	Gemmatimonadetes	Gemmatimonadales	Gemmatimonadaceae	Gemmatimonas	Gemmatimonas_aurantiaca
Zm00001eb257120	OTU3398	-0.730513	6.30219e-09	Dry_Weight	Rh_LR	NA	Bacteria	Gemmatimonadetes	Gemmatimonadetes	Gemmatimonadales	Gemmatimonadaceae	Gemmatimonas	Gemmatimonas_aurantiaca
Zm00001eb257380	OTU3398	-0.707566	2.45041e-08	Dry_Weight	Rh_LR	NA	Bacteria	Gemmatimonadetes	Gemmatimonadetes	Gemmatimonadales	Gemmatimonadaceae	Gemmatimonas	Gemmatimonas_aurantiaca
Zm00001eb267230	OTU3398	0.701772	3.3881e-08	Dry_Weight	Rh_LR	NA	Bacteria	Gemmatimonadetes	Gemmatimonadetes	Gemmatimonadales	Gemmatimonadaceae	Gemmatimonas	Gemmatimonas_aurantiaca
Zm00001eb270400	OTU3398	0.729522	6.70144e-09	Dry_Weight	Rh_LR	NA	Bacteria	Gemmatimonadetes	Gemmatimonadetes	Gemmatimonadales	Gemmatimonadaceae	Gemmatimonas	Gemmatimonas_aurantiaca
Zm00001eb280850	OTU3398	0.710768	2.06482e-08	Dry_Weight	Rh_LR	NA	Bacteria	Gemmatimonadetes	Gemmatimonadetes	Gemmatimonadales	Gemmatimonadaceae	Gemmatimonas	Gemmatimonas_aurantiaca
Zm00001eb281410	OTU3398	-0.812312	1.89269e-11	Dry_Weight	Rh_LR	NA	Bacteria	Gemmatimonadetes	Gemmatimonadetes	Gemmatimonadales	Gemmatimonadaceae	Gemmatimonas	Gemmatimonas_aurantiaca
Zm00001eb282900	OTU3398	0.70871	2.31494e-08	Dry_Weight	Rh_LR	NA	Bacteria	Gemmatimonadetes	Gemmatimonadetes	Gemmatimonadales	Gemmatimonadaceae	Gemmatimonas	Gemmatimonas_aurantiaca
Zm00001eb284230	OTU3398	-0.778159	3.07046e-10	Dry_Weight	Rh_LR	NA	Bacteria	Gemmatimonadetes	Gemmatimonadetes	Gemmatimonadales	Gemmatimonadaceae	Gemmatimonas	Gemmatimonas_aurantiaca
Zm00001eb284350	OTU3398	-0.816123	1.48194e-11	Dry_Weight	Rh_LR	NA	Bacteria	Gemmatimonadetes	Gemmatimonadetes	Gemmatimonadales	Gemmatimonadaceae	Gemmatimonas	Gemmatimonas_aurantiaca
Zm00001eb285470	OTU3398	-0.78441	1.90252e-10	Dry_Weight	Rh_LR	NA	Bacteria	Gemmatimonadetes	Gemmatimonadetes	Gemmatimonadales	Gemmatimonadaceae	Gemmatimonas	Gemmatimonas_aurantiaca
Zm00001eb285790	OTU3398	-0.702001	3.36071e-08	Dry_Weight	Rh_LR	NA	Bacteria	Gemmatimonadetes	Gemmatimonadetes	Gemmatimonadales	Gemmatimonadaceae	Gemmatimonas	Gemmatimonas_aurantiaca
Zm00001eb285930	OTU3398	0.720069	1.18486e-08	Dry_Weight	Rh_LR	NA	Bacteria	Gemmatimonadetes	Gemmatimonadetes	Gemmatimonadales	Gemmatimonadaceae	Gemmatimonas	Gemmatimonas_aurantiaca
Zm00001eb292320	OTU3398	0.700629	3.60198e-08	Dry_Weight	Rh_LR	NA	Bacteria	Gemmatimonadetes	Gemmatimonadetes	Gemmatimonadales	Gemmatimonadaceae	Gemmatimonas	Gemmatimonas_aurantiaca
Zm00001eb293310	OTU3398	0.706956	2.53766e-08	Dry_Weight	Rh_LR	NA	Bacteria	Gemmatimonadetes	Gemmatimonadetes	Gemmatimonadales	Gemmatimonadaceae	Gemmatimonas	Gemmatimonas_aurantiaca
Zm00001eb293820	OTU3398	0.773051	4.30704e-10	Dry_Weight	Rh_LR	NA	Bacteria	Gemmatimonadetes	Gemmatimonadetes	Gemmatimonadales	Gemmatimonadaceae	Gemmatimonas	Gemmatimonas_aurantiaca
Zm00001eb298260	OTU3398	-0.713817	1.71666e-08	Dry_Weight	Rh_LR	NA	Bacteria	Gemmatimonadetes	Gemmatimonadetes	Gemmatimonadales	Gemmatimonadaceae	Gemmatimonas	Gemmatimonas_aurantiaca
Zm00001eb305600	OTU3398	0.750334	1.78085e-09	Dry_Weight	Rh_LR	NA	Bacteria	Gemmatimonadetes	Gemmatimonadetes	Gemmatimonadales	Gemmatimonadaceae	Gemmatimonas	Gemmatimonas_aurantiaca
Zm00001eb309360	OTU3398	-0.702763	3.22324e-08	Dry_Weight	Rh_LR	regulation of DNA-templated transcription	Bacteria	Gemmatimonadetes	Gemmatimonadetes	Gemmatimonadales	Gemmatimonadaceae	Gemmatimonas	Gemmatimonas_aurantiaca
Zm00001eb312870	OTU3398	-0.702001	3.36071e-08	Dry_Weight	Rh_LR	NA	Bacteria	Gemmatimonadetes	Gemmatimonadetes	Gemmatimonadales	Gemmatimonadaceae	Gemmatimonas	Gemmatimonas_aurantiaca
Zm00001eb319460	OTU3398	0.756737	1.23117e-09	Dry_Weight	Rh_LR	NA	Bacteria	Gemmatimonadetes	Gemmatimonadetes	Gemmatimonadales	Gemmatimonadaceae	Gemmatimonas	Gemmatimonas_aurantiaca
Zm00001eb329980	OTU3398	0.7158	1.53259e-08	Dry_Weight	Rh_LR	NA	Bacteria	Gemmatimonadetes	Gemmatimonadetes	Gemmatimonadales	Gemmatimonadaceae	Gemmatimonas	Gemmatimonas_aurantiaca
Zm00001eb343610	OTU3398	0.704441	2.91872e-08	Dry_Weight	Rh_LR	NA	Bacteria	Gemmatimonadetes	Gemmatimonadetes	Gemmatimonadales	Gemmatimonadaceae	Gemmatimonas	Gemmatimonas_aurantiaca
Zm00001eb345250	OTU3398	0.781513	2.45557e-10	Dry_Weight	Rh_LR	NA	Bacteria	Gemmatimonadetes	Gemmatimonadetes	Gemmatimonadales	Gemmatimonadaceae	Gemmatimonas	Gemmatimonas_aurantiaca
Zm00001eb362240	OTU3398	-0.833429	5.74817e-12	Dry_Weight	Rh_LR	regulation of DNA-templated transcription	Bacteria	Gemmatimonadetes	Gemmatimonadetes	Gemmatimonadales	Gemmatimonadaceae	Gemmatimonas	Gemmatimonas_aurantiaca
Zm00001eb386520	OTU3398	-0.708405	2.34563e-08	Dry_Weight	Rh_LR	NA	Bacteria	Gemmatimonadetes	Gemmatimonadetes	Gemmatimonadales	Gemmatimonadaceae	Gemmatimonas	Gemmatimonas_aurantiaca
Zm00001eb388100	OTU3398	-0.75041	1.77381e-09	Dry_Weight	Rh_LR	NA	Bacteria	Gemmatimonadetes	Gemmatimonadetes	Gemmatimonadales	Gemmatimonadaceae	Gemmatimonas	Gemmatimonas_aurantiaca
Zm00001eb392400	OTU3398	0.792872	1.00225e-10	Dry_Weight	Rh_LR	circadian rhythm	Bacteria	Gemmatimonadetes	Gemmatimonadetes	Gemmatimonadales	Gemmatimonadaceae	Gemmatimonas	Gemmatimonas_aurantiaca
Zm00001eb394800	OTU3398	-0.750791	1.75499e-09	Dry_Weight	Rh_LR	NA	Bacteria	Gemmatimonadetes	Gemmatimonadetes	Gemmatimonadales	Gemmatimonadaceae	Gemmatimonas	Gemmatimonas_aurantiaca
Zm00001eb395610	OTU3398	0.753459	1.50764e-09	Dry_Weight	Rh_LR	NA	Bacteria	Gemmatimonadetes	Gemmatimonadetes	Gemmatimonadales	Gemmatimonadaceae	Gemmatimonas	Gemmatimonas_aurantiaca
Zm00001eb403760	OTU3398	-0.766343	6.7138e-10	Dry_Weight	Rh_LR	NA	Bacteria	Gemmatimonadetes	Gemmatimonadetes	Gemmatimonadales	Gemmatimonadaceae	Gemmatimonas	Gemmatimonas_aurantiaca
Zm00001eb404360	OTU3398	0.75323	1.51951e-09	Dry_Weight	Rh_LR	NA	Bacteria	Gemmatimonadetes	Gemmatimonadetes	Gemmatimonadales	Gemmatimonadaceae	Gemmatimonas	Gemmatimonas_aurantiaca
Zm00001eb404710	OTU3398	0.705051	2.8183e-08	Dry_Weight	Rh_LR	NA	Bacteria	Gemmatimonadetes	Gemmatimonadetes	Gemmatimonadales	Gemmatimonadaceae	Gemmatimonas	Gemmatimonas_aurantiaca
Zm00001eb415040	OTU3398	0.764361	7.68111e-10	Dry_Weight	Rh_LR	NA	Bacteria	Gemmatimonadetes	Gemmatimonadetes	Gemmatimonadales	Gemmatimonadaceae	Gemmatimonas	Gemmatimonas_aurantiaca
Zm00001eb415770	OTU3398	0.721288	1.10922e-08	Dry_Weight	Rh_LR	NA	Bacteria	Gemmatimonadetes	Gemmatimonadetes	Gemmatimonadales	Gemmatimonadaceae	Gemmatimonas	Gemmatimonas_aurantiaca
Zm00001eb431240	OTU3398	0.786164	1.64747e-10	Dry_Weight	Rh_LR	NA	Bacteria	Gemmatimonadetes	Gemmatimonadetes	Gemmatimonadales	Gemmatimonadaceae	Gemmatimonas	Gemmatimonas_aurantiaca
Dry_Weight	OTU3612	0.789286	0.000467327	Dry_Weight	Rh_LR	DryBiomass	Bacteria	Proteobacteria	Betaproteobacteria	Nitrosomonadales	Sterolibacteriaceae	NA	NA
Zm00001eb018850	OTU3612	0.704136	2.96194e-08	Dry_Weight	Rh_LR	rhythmic process	Bacteria	Proteobacteria	Betaproteobacteria	Nitrosomonadales	Sterolibacteriaceae	NA	NA
Zm00001eb019280	OTU3612	-0.721288	1.10922e-08	Dry_Weight	Rh_LR	response to temperature stimulus	Bacteria	Proteobacteria	Betaproteobacteria	Nitrosomonadales	Sterolibacteriaceae	NA	NA
Zm00001eb027960	OTU3612	-0.721746	1.08654e-08	Dry_Weight	Rh_LR	circadian rhythm	Bacteria	Proteobacteria	Betaproteobacteria	Nitrosomonadales	Sterolibacteriaceae	NA	NA
Zm00001eb071800	OTU3612	-0.700858	3.56113e-08	Dry_Weight	Rh_LR	NA	Bacteria	Proteobacteria	Betaproteobacteria	Nitrosomonadales	Sterolibacteriaceae	NA	NA
Zm00001eb172450	OTU3612	0.701315	3.47723e-08	Dry_Weight	Rh_LR	NA	Bacteria	Proteobacteria	Betaproteobacteria	Nitrosomonadales	Sterolibacteriaceae	NA	NA
Zm00001eb272520	OTU3612	0.70566	2.72444e-08	Dry_Weight	Rh_LR	NA	Bacteria	Proteobacteria	Betaproteobacteria	Nitrosomonadales	Sterolibacteriaceae	NA	NA
Zm00001eb319460	OTU3612	0.706575	2.58051e-08	Dry_Weight	Rh_LR	NA	Bacteria	Proteobacteria	Betaproteobacteria	Nitrosomonadales	Sterolibacteriaceae	NA	NA
Zm00001eb392400	OTU3612	0.710387	2.10656e-08	Dry_Weight	Rh_LR	circadian rhythm	Bacteria	Proteobacteria	Betaproteobacteria	Nitrosomonadales	Sterolibacteriaceae	NA	NA
Zm00001eb415760	OTU3612	0.709167	2.25027e-08	Dry_Weight	Rh_LR	NA	Bacteria	Proteobacteria	Betaproteobacteria	Nitrosomonadales	Sterolibacteriaceae	NA	NA
Dry_Weight	OTU3803	-0.746429	0.00139141	Dry_Weight	Rh_LR	DryBiomass	Bacteria	Proteobacteria	Betaproteobacteria	Burkholderiales	Burkholderiaceae	NA	NA
Zm00001eb003960	OTU3803	-0.755975	1.27959e-09	Dry_Weight	Rh_LR	NA	Bacteria	Proteobacteria	Betaproteobacteria	Burkholderiales	Burkholderiaceae	NA	NA
Zm00001eb005690	OTU3803	0.736535	4.32134e-09	Dry_Weight	Rh_LR	regulation of DNA-templated transcription	Bacteria	Proteobacteria	Betaproteobacteria	Burkholderiales	Burkholderiaceae	NA	NA
Zm00001eb006310	OTU3803	0.732952	5.47268e-09	Dry_Weight	Rh_LR	response to temperature stimulus	Bacteria	Proteobacteria	Betaproteobacteria	Burkholderiales	Burkholderiaceae	NA	NA
Zm00001eb018850	OTU3803	-0.781437	2.45557e-10	Dry_Weight	Rh_LR	rhythmic process	Bacteria	Proteobacteria	Betaproteobacteria	Burkholderiales	Burkholderiaceae	NA	NA
Zm00001eb025790	OTU3803	-0.750486	1.76682e-09	Dry_Weight	Rh_LR	NA	Bacteria	Proteobacteria	Betaproteobacteria	Burkholderiales	Burkholderiaceae	NA	NA
Zm00001eb027200	OTU3803	-0.738746	3.7788e-09	Dry_Weight	Rh_LR	NA	Bacteria	Proteobacteria	Betaproteobacteria	Burkholderiales	Burkholderiaceae	NA	NA
Zm00001eb027960	OTU3803	0.819097	1.35803e-11	Dry_Weight	Rh_LR	circadian rhythm	Bacteria	Proteobacteria	Betaproteobacteria	Burkholderiales	Burkholderiaceae	NA	NA
Zm00001eb031640	OTU3803	0.743549	2.76419e-09	Dry_Weight	Rh_LR	NA	Bacteria	Proteobacteria	Betaproteobacteria	Burkholderiales	Burkholderiaceae	NA	NA
Zm00001eb033650	OTU3803	-0.747437	2.13954e-09	Dry_Weight	Rh_LR	NA	Bacteria	Proteobacteria	Betaproteobacteria	Burkholderiales	Burkholderiaceae	NA	NA
Zm00001eb056550	OTU3803	-0.719687	1.2101e-08	Dry_Weight	Rh_LR	NA	Bacteria	Proteobacteria	Betaproteobacteria	Burkholderiales	Burkholderiaceae	NA	NA
Zm00001eb064920	OTU3803	-0.760854	9.38359e-10	Dry_Weight	Rh_LR	NA	Bacteria	Proteobacteria	Betaproteobacteria	Burkholderiales	Burkholderiaceae	NA	NA
Zm00001eb068520	OTU3803	0.738593	3.81143e-09	Dry_Weight	Rh_LR	regulation of DNA-templated transcription	Bacteria	Proteobacteria	Betaproteobacteria	Burkholderiales	Burkholderiaceae	NA	NA
Zm00001eb071800	OTU3803	0.72693	7.88156e-09	Dry_Weight	Rh_LR	NA	Bacteria	Proteobacteria	Betaproteobacteria	Burkholderiales	Burkholderiaceae	NA	NA
Zm00001eb079220	OTU3803	-0.731504	5.93847e-09	Dry_Weight	Rh_LR	NA	Bacteria	Proteobacteria	Betaproteobacteria	Burkholderiales	Burkholderiaceae	NA	NA
Zm00001eb086370	OTU3803	0.718391	1.30294e-08	Dry_Weight	Rh_LR	regulation of DNA-templated transcription	Bacteria	Proteobacteria	Betaproteobacteria	Burkholderiales	Burkholderiaceae	NA	NA
Zm00001eb096070	OTU3803	-0.775186	3.85202e-10	Dry_Weight	Rh_LR	NA	Bacteria	Proteobacteria	Betaproteobacteria	Burkholderiales	Burkholderiaceae	NA	NA
Zm00001eb096680	OTU3803	-0.765352	7.17983e-10	Dry_Weight	Rh_LR	NA	Bacteria	Proteobacteria	Betaproteobacteria	Burkholderiales	Burkholderiaceae	NA	NA
Zm00001eb128290	OTU3803	-0.74919	1.92916e-09	Dry_Weight	Rh_LR	NA	Bacteria	Proteobacteria	Betaproteobacteria	Burkholderiales	Burkholderiaceae	NA	NA
Zm00001eb135130	OTU3803	0.714808	1.62084e-08	Dry_Weight	Rh_LR	NA	Bacteria	Proteobacteria	Betaproteobacteria	Burkholderiales	Burkholderiaceae	NA	NA
Zm00001eb139830	OTU3803	0.806899	2.90197e-11	Dry_Weight	Rh_LR	regulation of DNA-templated transcription	Bacteria	Proteobacteria	Betaproteobacteria	Burkholderiales	Burkholderiaceae	NA	NA
Zm00001eb143520	OTU3803	0.799428	5.63761e-11	Dry_Weight	Rh_LR	regulation of DNA-templated transcription	Bacteria	Proteobacteria	Betaproteobacteria	Burkholderiales	Burkholderiaceae	NA	NA
Zm00001eb154070	OTU3803	0.774042	4.10038e-10	Dry_Weight	Rh_LR	response to temperature stimulus	Bacteria	Proteobacteria	Betaproteobacteria	Burkholderiales	Burkholderiaceae	NA	NA
Zm00001eb154950	OTU3803	0.821002	1.18334e-11	Dry_Weight	Rh_LR	NA	Bacteria	Proteobacteria	Betaproteobacteria	Burkholderiales	Burkholderiaceae	NA	NA
Zm00001eb159390	OTU3803	0.778693	3.04203e-10	Dry_Weight	Rh_LR	response to temperature stimulus	Bacteria	Proteobacteria	Betaproteobacteria	Burkholderiales	Burkholderiaceae	NA	NA
Zm00001eb161980	OTU3803	-0.719535	1.22108e-08	Dry_Weight	Rh_LR	NA	Bacteria	Proteobacteria	Betaproteobacteria	Burkholderiales	Burkholderiaceae	NA	NA
Zm00001eb162650	OTU3803	-0.77145	4.68029e-10	Dry_Weight	Rh_LR	NA	Bacteria	Proteobacteria	Betaproteobacteria	Burkholderiales	Burkholderiaceae	NA	NA
Zm00001eb165460	OTU3803	-0.710234	2.12298e-08	Dry_Weight	Rh_LR	NA	Bacteria	Proteobacteria	Betaproteobacteria	Burkholderiales	Burkholderiaceae	NA	NA
Zm00001eb170150	OTU3803	0.759787	1.01081e-09	Dry_Weight	Rh_LR	NA	Bacteria	Proteobacteria	Betaproteobacteria	Burkholderiales	Burkholderiaceae	NA	NA
Zm00001eb184870	OTU3803	0.799276	5.65765e-11	Dry_Weight	Rh_LR	rhythmic process	Bacteria	Proteobacteria	Betaproteobacteria	Burkholderiales	Burkholderiaceae	NA	NA
Zm00001eb187880	OTU3803	0.728836	6.97531e-09	Dry_Weight	Rh_LR	NA	Bacteria	Proteobacteria	Betaproteobacteria	Burkholderiales	Burkholderiaceae	NA	NA
Zm00001eb189050	OTU3803	-0.773509	4.21758e-10	Dry_Weight	Rh_LR	NA	Bacteria	Proteobacteria	Betaproteobacteria	Burkholderiales	Burkholderiaceae	NA	NA
Zm00001eb189080	OTU3803	0.708405	2.34563e-08	Dry_Weight	Rh_LR	NA	Bacteria	Proteobacteria	Betaproteobacteria	Burkholderiales	Burkholderiaceae	NA	NA
Zm00001eb203860	OTU3803	-0.817419	1.37188e-11	Dry_Weight	Rh_LR	NA	Bacteria	Proteobacteria	Betaproteobacteria	Burkholderiales	Burkholderiaceae	NA	NA
Zm00001eb216550	OTU3803	-0.708481	2.34076e-08	Dry_Weight	Rh_LR	NA	Bacteria	Proteobacteria	Betaproteobacteria	Burkholderiales	Burkholderiaceae	NA	NA
Zm00001eb228970	OTU3803	-0.714732	1.62374e-08	Dry_Weight	Rh_LR	NA	Bacteria	Proteobacteria	Betaproteobacteria	Burkholderiales	Burkholderiaceae	NA	NA
Zm00001eb235360	OTU3803	0.716638	1.46037e-08	Dry_Weight	Rh_LR	NA	Bacteria	Proteobacteria	Betaproteobacteria	Burkholderiales	Burkholderiaceae	NA	NA
Zm00001eb240700	OTU3803	0.708405	2.34563e-08	Dry_Weight	Rh_LR	NA	Bacteria	Proteobacteria	Betaproteobacteria	Burkholderiales	Burkholderiaceae	NA	NA
Zm00001eb247330	OTU3803	0.760168	9.89366e-10	Dry_Weight	Rh_LR	rhythmic process	Bacteria	Proteobacteria	Betaproteobacteria	Burkholderiales	Burkholderiaceae	NA	NA
Zm00001eb247590	OTU3803	-0.735087	4.79366e-09	Dry_Weight	Rh_LR	NA	Bacteria	Proteobacteria	Betaproteobacteria	Burkholderiales	Burkholderiaceae	NA	NA
Zm00001eb253150	OTU3803	0.747665	2.1206e-09	Dry_Weight	Rh_LR	NA	Bacteria	Proteobacteria	Betaproteobacteria	Burkholderiales	Burkholderiaceae	NA	NA
Zm00001eb257120	OTU3803	0.745607	2.40759e-09	Dry_Weight	Rh_LR	NA	Bacteria	Proteobacteria	Betaproteobacteria	Burkholderiales	Burkholderiaceae	NA	NA
Zm00001eb267260	OTU3803	-0.700476	3.63077e-08	Dry_Weight	Rh_LR	NA	Bacteria	Proteobacteria	Betaproteobacteria	Burkholderiales	Burkholderiaceae	NA	NA
Zm00001eb272520	OTU3803	-0.723652	9.63494e-09	Dry_Weight	Rh_LR	NA	Bacteria	Proteobacteria	Betaproteobacteria	Burkholderiales	Burkholderiaceae	NA	NA
Zm00001eb281410	OTU3803	0.719154	1.25084e-08	Dry_Weight	Rh_LR	NA	Bacteria	Proteobacteria	Betaproteobacteria	Burkholderiales	Burkholderiaceae	NA	NA
Zm00001eb281840	OTU3803	0.766114	6.83139e-10	Dry_Weight	Rh_LR	NA	Bacteria	Proteobacteria	Betaproteobacteria	Burkholderiales	Burkholderiaceae	NA	NA
Zm00001eb282120	OTU3803	-0.761616	8.90891e-10	Dry_Weight	Rh_LR	NA	Bacteria	Proteobacteria	Betaproteobacteria	Burkholderiales	Burkholderiaceae	NA	NA
Zm00001eb282900	OTU3803	-0.729979	6.54953e-09	Dry_Weight	Rh_LR	NA	Bacteria	Proteobacteria	Betaproteobacteria	Burkholderiales	Burkholderiaceae	NA	NA
Zm00001eb284350	OTU3803	0.793711	9.37771e-11	Dry_Weight	Rh_LR	NA	Bacteria	Proteobacteria	Betaproteobacteria	Burkholderiales	Burkholderiaceae	NA	NA
Zm00001eb300740	OTU3803	0.719687	1.2101e-08	Dry_Weight	Rh_LR	NA	Bacteria	Proteobacteria	Betaproteobacteria	Burkholderiales	Burkholderiaceae	NA	NA
Zm00001eb305600	OTU3803	-0.730665	6.25832e-09	Dry_Weight	Rh_LR	NA	Bacteria	Proteobacteria	Betaproteobacteria	Burkholderiales	Burkholderiaceae	NA	NA
Zm00001eb309360	OTU3803	0.735544	4.65071e-09	Dry_Weight	Rh_LR	regulation of DNA-templated transcription	Bacteria	Proteobacteria	Betaproteobacteria	Burkholderiales	Burkholderiaceae	NA	NA
Zm00001eb319460	OTU3803	-0.728454	7.11982e-09	Dry_Weight	Rh_LR	NA	Bacteria	Proteobacteria	Betaproteobacteria	Burkholderiales	Burkholderiaceae	NA	NA
Zm00001eb342070	OTU3803	0.743091	2.84883e-09	Dry_Weight	Rh_LR	NA	Bacteria	Proteobacteria	Betaproteobacteria	Burkholderiales	Burkholderiaceae	NA	NA
Zm00001eb343610	OTU3803	-0.760625	9.51171e-10	Dry_Weight	Rh_LR	NA	Bacteria	Proteobacteria	Betaproteobacteria	Burkholderiales	Burkholderiaceae	NA	NA
Zm00001eb345420	OTU3803	-0.713131	1.79514e-08	Dry_Weight	Rh_LR	NA	Bacteria	Proteobacteria	Betaproteobacteria	Burkholderiales	Burkholderiaceae	NA	NA
Zm00001eb362240	OTU3803	0.801791	4.40005e-11	Dry_Weight	Rh_LR	regulation of DNA-templated transcription	Bacteria	Proteobacteria	Betaproteobacteria	Burkholderiales	Burkholderiaceae	NA	NA
Zm00001eb389780	OTU3803	-0.702306	3.31515e-08	Dry_Weight	Rh_LR	NA	Bacteria	Proteobacteria	Betaproteobacteria	Burkholderiales	Burkholderiaceae	NA	NA
Zm00001eb392050	OTU3803	-0.702687	3.23779e-08	Dry_Weight	Rh_LR	NA	Bacteria	Proteobacteria	Betaproteobacteria	Burkholderiales	Burkholderiaceae	NA	NA
Zm00001eb392400	OTU3803	-0.756127	1.27058e-09	Dry_Weight	Rh_LR	circadian rhythm	Bacteria	Proteobacteria	Betaproteobacteria	Burkholderiales	Burkholderiaceae	NA	NA
Zm00001eb395610	OTU3803	-0.724643	9.12036e-09	Dry_Weight	Rh_LR	NA	Bacteria	Proteobacteria	Betaproteobacteria	Burkholderiales	Burkholderiaceae	NA	NA
Zm00001eb399360	OTU3803	0.724033	9.49977e-09	Dry_Weight	Rh_LR	regulation of DNA-templated transcription	Bacteria	Proteobacteria	Betaproteobacteria	Burkholderiales	Burkholderiaceae	NA	NA
Zm00001eb413000	OTU3803	-0.792415	1.02166e-10	Dry_Weight	Rh_LR	NA	Bacteria	Proteobacteria	Betaproteobacteria	Burkholderiales	Burkholderiaceae	NA	NA
Zm00001eb415040	OTU3803	-0.715876	1.52782e-08	Dry_Weight	Rh_LR	NA	Bacteria	Proteobacteria	Betaproteobacteria	Burkholderiales	Burkholderiaceae	NA	NA
Zm00001eb415760	OTU3803	-0.721288	1.10922e-08	Dry_Weight	Rh_LR	NA	Bacteria	Proteobacteria	Betaproteobacteria	Burkholderiales	Burkholderiaceae	NA	NA
Dry_Weight	OTU3939	0.714286	0.00277438	Dry_Weight	Rh_LR	DryBiomass	Bacteria	Acidobacteria	Blastocatellia	Not_Available	Not_Available	Stenotrophobacter	Stenotrophobacter_roseus
Zm00001eb056550	OTU3939	0.709091	2.26046e-08	Dry_Weight	Rh_LR	NA	Bacteria	Acidobacteria	Blastocatellia	Not_Available	Not_Available	Stenotrophobacter	Stenotrophobacter_roseus
Zm00001eb154950	OTU3939	-0.706346	2.61883e-08	Dry_Weight	Rh_LR	NA	Bacteria	Acidobacteria	Blastocatellia	Not_Available	Not_Available	Stenotrophobacter	Stenotrophobacter_roseus
Zm00001eb228970	OTU3939	0.700172	3.69291e-08	Dry_Weight	Rh_LR	NA	Bacteria	Acidobacteria	Blastocatellia	Not_Available	Not_Available	Stenotrophobacter	Stenotrophobacter_roseus
Zm00001eb244000	OTU3939	-0.740118	3.48293e-09	Dry_Weight	Rh_LR	NA	Bacteria	Acidobacteria	Blastocatellia	Not_Available	Not_Available	Stenotrophobacter	Stenotrophobacter_roseus
Dry_Weight	OTU4108	0.896429	6.06614e-06	Dry_Weight	Rh_LR	DryBiomass	Bacteria	Gemmatimonadetes	Gemmatimonadetes	Gemmatimonadales	Gemmatimonadaceae	Gemmatimonas	NA
Zm00001eb003960	OTU4108	0.720374	1.16189e-08	Dry_Weight	Rh_LR	NA	Bacteria	Gemmatimonadetes	Gemmatimonadetes	Gemmatimonadales	Gemmatimonadaceae	Gemmatimonas	NA
Zm00001eb019280	OTU4108	-0.72045	1.15842e-08	Dry_Weight	Rh_LR	response to temperature stimulus	Bacteria	Gemmatimonadetes	Gemmatimonadetes	Gemmatimonadales	Gemmatimonadaceae	Gemmatimonas	NA
Zm00001eb025790	OTU4108	0.738822	3.7711e-09	Dry_Weight	Rh_LR	NA	Bacteria	Gemmatimonadetes	Gemmatimonadetes	Gemmatimonadales	Gemmatimonadaceae	Gemmatimonas	NA
Zm00001eb033650	OTU4108	0.75628	1.26169e-09	Dry_Weight	Rh_LR	NA	Bacteria	Gemmatimonadetes	Gemmatimonadetes	Gemmatimonadales	Gemmatimonadaceae	Gemmatimonas	NA
Zm00001eb052600	OTU4108	0.711395	1.99156e-08	Dry_Weight	Rh_LR	NA	Bacteria	Gemmatimonadetes	Gemmatimonadetes	Gemmatimonadales	Gemmatimonadaceae	Gemmatimonas	NA
Zm00001eb061380	OTU4108	0.745683	2.40391e-09	Dry_Weight	Rh_LR	NA	Bacteria	Gemmatimonadetes	Gemmatimonadetes	Gemmatimonadales	Gemmatimonadaceae	Gemmatimonas	NA
Zm00001eb064090	OTU4108	0.738975	3.74741e-09	Dry_Weight	Rh_LR	NA	Bacteria	Gemmatimonadetes	Gemmatimonadetes	Gemmatimonadales	Gemmatimonadaceae	Gemmatimonas	NA
Zm00001eb143520	OTU4108	-0.705584	2.73679e-08	Dry_Weight	Rh_LR	regulation of DNA-templated transcription	Bacteria	Gemmatimonadetes	Gemmatimonadetes	Gemmatimonadales	Gemmatimonadaceae	Gemmatimonas	NA
Zm00001eb154950	OTU4108	-0.730589	6.2861e-09	Dry_Weight	Rh_LR	NA	Bacteria	Gemmatimonadetes	Gemmatimonadetes	Gemmatimonadales	Gemmatimonadaceae	Gemmatimonas	NA
Zm00001eb165460	OTU4108	0.771908	4.57598e-10	Dry_Weight	Rh_LR	NA	Bacteria	Gemmatimonadetes	Gemmatimonadetes	Gemmatimonadales	Gemmatimonadaceae	Gemmatimonas	NA
Zm00001eb170150	OTU4108	-0.711302	2.00061e-08	Dry_Weight	Rh_LR	NA	Bacteria	Gemmatimonadetes	Gemmatimonadetes	Gemmatimonadales	Gemmatimonadaceae	Gemmatimonas	NA
Zm00001eb172450	OTU4108	0.701772	3.3881e-08	Dry_Weight	Rh_LR	NA	Bacteria	Gemmatimonadetes	Gemmatimonadetes	Gemmatimonadales	Gemmatimonadaceae	Gemmatimonas	NA
Zm00001eb176380	OTU4108	0.701849	3.38379e-08	Dry_Weight	Rh_LR	NA	Bacteria	Gemmatimonadetes	Gemmatimonadetes	Gemmatimonadales	Gemmatimonadaceae	Gemmatimonas	NA
Zm00001eb190950	OTU4108	0.749952	1.8272e-09	Dry_Weight	Rh_LR	NA	Bacteria	Gemmatimonadetes	Gemmatimonadetes	Gemmatimonadales	Gemmatimonadaceae	Gemmatimonas	NA
Zm00001eb205110	OTU4108	0.814904	1.53912e-11	Dry_Weight	Rh_LR	NA	Bacteria	Gemmatimonadetes	Gemmatimonadetes	Gemmatimonadales	Gemmatimonadaceae	Gemmatimonas	NA
Zm00001eb270400	OTU4108	0.728607	7.06922e-09	Dry_Weight	Rh_LR	NA	Bacteria	Gemmatimonadetes	Gemmatimonadetes	Gemmatimonadales	Gemmatimonadaceae	Gemmatimonas	NA
Zm00001eb293820	OTU4108	0.711302	2.00061e-08	Dry_Weight	Rh_LR	NA	Bacteria	Gemmatimonadetes	Gemmatimonadetes	Gemmatimonadales	Gemmatimonadaceae	Gemmatimonas	NA
Zm00001eb305600	OTU4108	0.719154	1.25084e-08	Dry_Weight	Rh_LR	NA	Bacteria	Gemmatimonadetes	Gemmatimonadetes	Gemmatimonadales	Gemmatimonadaceae	Gemmatimonas	NA
Zm00001eb319460	OTU4108	0.700324	3.66362e-08	Dry_Weight	Rh_LR	NA	Bacteria	Gemmatimonadetes	Gemmatimonadetes	Gemmatimonadales	Gemmatimonadaceae	Gemmatimonas	NA
Zm00001eb345250	OTU4108	0.721288	1.10922e-08	Dry_Weight	Rh_LR	NA	Bacteria	Gemmatimonadetes	Gemmatimonadetes	Gemmatimonadales	Gemmatimonadaceae	Gemmatimonas	NA
Zm00001eb386520	OTU4108	-0.734477	4.96371e-09	Dry_Weight	Rh_LR	NA	Bacteria	Gemmatimonadetes	Gemmatimonadetes	Gemmatimonadales	Gemmatimonadaceae	Gemmatimonas	NA
Zm00001eb404360	OTU4108	0.717324	1.39417e-08	Dry_Weight	Rh_LR	NA	Bacteria	Gemmatimonadetes	Gemmatimonadetes	Gemmatimonadales	Gemmatimonadaceae	Gemmatimonas	NA
Zm00001eb404750	OTU4108	0.708329	2.35339e-08	Dry_Weight	Rh_LR	NA	Bacteria	Gemmatimonadetes	Gemmatimonadetes	Gemmatimonadales	Gemmatimonadaceae	Gemmatimonas	NA
Zm00001eb415040	OTU4108	0.772594	4.34764e-10	Dry_Weight	Rh_LR	NA	Bacteria	Gemmatimonadetes	Gemmatimonadetes	Gemmatimonadales	Gemmatimonadaceae	Gemmatimonas	NA
Dry_Weight	OTU4332	0.864286	3.24337e-05	Dry_Weight	Rh_LR	DryBiomass	Bacteria	Acidobacteria	Blastocatellia	Not_Available	Not_Available	Stenotrophobacter	Stenotrophobacter_terrae
Zm00001eb005690	OTU4332	-0.708786	2.30451e-08	Dry_Weight	Rh_LR	regulation of DNA-templated transcription	Bacteria	Acidobacteria	Blastocatellia	Not_Available	Not_Available	Stenotrophobacter	Stenotrophobacter_terrae
Zm00001eb027200	OTU4332	0.708176	2.36616e-08	Dry_Weight	Rh_LR	NA	Bacteria	Acidobacteria	Blastocatellia	Not_Available	Not_Available	Stenotrophobacter	Stenotrophobacter_terrae
Zm00001eb056550	OTU4332	0.71214	1.90119e-08	Dry_Weight	Rh_LR	NA	Bacteria	Acidobacteria	Blastocatellia	Not_Available	Not_Available	Stenotrophobacter	Stenotrophobacter_terrae
Zm00001eb096070	OTU4332	0.723804	9.56006e-09	Dry_Weight	Rh_LR	NA	Bacteria	Acidobacteria	Blastocatellia	Not_Available	Not_Available	Stenotrophobacter	Stenotrophobacter_terrae
Zm00001eb109440	OTU4332	-0.73745	4.08437e-09	Dry_Weight	Rh_LR	circadian rhythm	Bacteria	Acidobacteria	Blastocatellia	Not_Available	Not_Available	Stenotrophobacter	Stenotrophobacter_terrae
Zm00001eb139830	OTU4332	-0.738746	3.7788e-09	Dry_Weight	Rh_LR	regulation of DNA-templated transcription	Bacteria	Acidobacteria	Blastocatellia	Not_Available	Not_Available	Stenotrophobacter	Stenotrophobacter_terrae
Zm00001eb143520	OTU4332	-0.73501	4.81456e-09	Dry_Weight	Rh_LR	regulation of DNA-templated transcription	Bacteria	Acidobacteria	Blastocatellia	Not_Available	Not_Available	Stenotrophobacter	Stenotrophobacter_terrae
Zm00001eb154070	OTU4332	-0.724338	9.28493e-09	Dry_Weight	Rh_LR	response to temperature stimulus	Bacteria	Acidobacteria	Blastocatellia	Not_Available	Not_Available	Stenotrophobacter	Stenotrophobacter_terrae
Zm00001eb154950	OTU4332	-0.762683	8.39588e-10	Dry_Weight	Rh_LR	NA	Bacteria	Acidobacteria	Blastocatellia	Not_Available	Not_Available	Stenotrophobacter	Stenotrophobacter_terrae
Zm00001eb159390	OTU4332	-0.720297	1.16715e-08	Dry_Weight	Rh_LR	response to temperature stimulus	Bacteria	Acidobacteria	Blastocatellia	Not_Available	Not_Available	Stenotrophobacter	Stenotrophobacter_terrae
Zm00001eb165460	OTU4332	0.707947	2.40138e-08	Dry_Weight	Rh_LR	NA	Bacteria	Acidobacteria	Blastocatellia	Not_Available	Not_Available	Stenotrophobacter	Stenotrophobacter_terrae
Zm00001eb184870	OTU4332	-0.716409	1.48028e-08	Dry_Weight	Rh_LR	rhythmic process	Bacteria	Acidobacteria	Blastocatellia	Not_Available	Not_Available	Stenotrophobacter	Stenotrophobacter_terrae
Zm00001eb203860	OTU4332	0.732342	5.65724e-09	Dry_Weight	Rh_LR	NA	Bacteria	Acidobacteria	Blastocatellia	Not_Available	Not_Available	Stenotrophobacter	Stenotrophobacter_terrae
Zm00001eb237570	OTU4332	-0.701086	3.51705e-08	Dry_Weight	Rh_LR	NA	Bacteria	Acidobacteria	Blastocatellia	Not_Available	Not_Available	Stenotrophobacter	Stenotrophobacter_terrae
Zm00001eb253150	OTU4332	-0.700858	3.56113e-08	Dry_Weight	Rh_LR	NA	Bacteria	Acidobacteria	Blastocatellia	Not_Available	Not_Available	Stenotrophobacter	Stenotrophobacter_terrae
Zm00001eb284350	OTU4332	-0.745607	2.40759e-09	Dry_Weight	Rh_LR	NA	Bacteria	Acidobacteria	Blastocatellia	Not_Available	Not_Available	Stenotrophobacter	Stenotrophobacter_terrae
Zm00001eb292320	OTU4332	0.71275	1.83371e-08	Dry_Weight	Rh_LR	NA	Bacteria	Acidobacteria	Blastocatellia	Not_Available	Not_Available	Stenotrophobacter	Stenotrophobacter_terrae
Zm00001eb300740	OTU4332	-0.70566	2.72444e-08	Dry_Weight	Rh_LR	NA	Bacteria	Acidobacteria	Blastocatellia	Not_Available	Not_Available	Stenotrophobacter	Stenotrophobacter_terrae
Zm00001eb362240	OTU4332	-0.706194	2.63649e-08	Dry_Weight	Rh_LR	regulation of DNA-templated transcription	Bacteria	Acidobacteria	Blastocatellia	Not_Available	Not_Available	Stenotrophobacter	Stenotrophobacter_terrae
Zm00001eb392400	OTU4332	0.704059	2.97204e-08	Dry_Weight	Rh_LR	circadian rhythm	Bacteria	Acidobacteria	Blastocatellia	Not_Available	Not_Available	Stenotrophobacter	Stenotrophobacter_terrae
Zm00001eb399360	OTU4332	-0.708176	2.36616e-08	Dry_Weight	Rh_LR	regulation of DNA-templated transcription	Bacteria	Acidobacteria	Blastocatellia	Not_Available	Not_Available	Stenotrophobacter	Stenotrophobacter_terrae
P_concentration	OTU4569	-0.8	0.00034227	P_concentration	Rh_LR	P_concentration	Bacteria	Acidobacteria	Acidobacteriia	Acidobacteriales	Acidobacteriaceae	NA	NA
Zm00001eb148590	OTU4569	0.739585	3.01496e-09	P_concentration	Rh_LR	NA	Bacteria	Acidobacteria	Acidobacteriia	Acidobacteriales	Acidobacteriaceae	NA	NA
Zm00001eb172590	OTU4569	0.752773	1.12125e-09	P_concentration	Rh_LR	phosphate ion homeostasis	Bacteria	Acidobacteria	Acidobacteriia	Acidobacteriales	Acidobacteriaceae	NA	NA
Zm00001eb361620	OTU4569	0.728674	6.62563e-09	P_concentration	Rh_LR	NA	Bacteria	Acidobacteria	Acidobacteriia	Acidobacteriales	Acidobacteriaceae	NA	NA
Dry_Weight	OTU470	0.710714	0.00297899	Dry_Weight	Rh_LR	DryBiomass	Bacteria	Acidobacteria	Blastocatellia	Not_Available	Not_Available	Blastocatella	Blastocatella_fastidiosa
Zm00001eb005690	OTU470	-0.704288	2.93859e-08	Dry_Weight	Rh_LR	regulation of DNA-templated transcription	Bacteria	Acidobacteria	Blastocatellia	Not_Available	Not_Available	Blastocatella	Blastocatella_fastidiosa
Zm00001eb018850	OTU470	0.707795	2.41739e-08	Dry_Weight	Rh_LR	rhythmic process	Bacteria	Acidobacteria	Blastocatellia	Not_Available	Not_Available	Blastocatella	Blastocatella_fastidiosa
Zm00001eb027960	OTU470	-0.716104	1.50302e-08	Dry_Weight	Rh_LR	circadian rhythm	Bacteria	Acidobacteria	Blastocatellia	Not_Available	Not_Available	Blastocatella	Blastocatella_fastidiosa
Zm00001eb139830	OTU470	-0.754374	1.42355e-09	Dry_Weight	Rh_LR	regulation of DNA-templated transcription	Bacteria	Acidobacteria	Blastocatellia	Not_Available	Not_Available	Blastocatella	Blastocatella_fastidiosa
Zm00001eb150510	OTU470	-0.753307	1.51884e-09	Dry_Weight	Rh_LR	NA	Bacteria	Acidobacteria	Blastocatellia	Not_Available	Not_Available	Blastocatella	Blastocatella_fastidiosa
Zm00001eb153940	OTU470	0.704288	2.93859e-08	Dry_Weight	Rh_LR	NA	Bacteria	Acidobacteria	Blastocatellia	Not_Available	Not_Available	Blastocatella	Blastocatella_fastidiosa
Zm00001eb154950	OTU470	-0.712826	1.82786e-08	Dry_Weight	Rh_LR	NA	Bacteria	Acidobacteria	Blastocatellia	Not_Available	Not_Available	Blastocatella	Blastocatella_fastidiosa
Zm00001eb161980	OTU470	0.709243	2.2429e-08	Dry_Weight	Rh_LR	NA	Bacteria	Acidobacteria	Blastocatellia	Not_Available	Not_Available	Blastocatella	Blastocatella_fastidiosa
Zm00001eb179810	OTU470	0.708176	2.36616e-08	Dry_Weight	Rh_LR	NA	Bacteria	Acidobacteria	Blastocatellia	Not_Available	Not_Available	Blastocatella	Blastocatella_fastidiosa
Zm00001eb184870	OTU470	-0.732723	5.55617e-09	Dry_Weight	Rh_LR	rhythmic process	Bacteria	Acidobacteria	Blastocatellia	Not_Available	Not_Available	Blastocatella	Blastocatella_fastidiosa
Zm00001eb191030	OTU470	0.72571	8.53851e-09	Dry_Weight	Rh_LR	NA	Bacteria	Acidobacteria	Blastocatellia	Not_Available	Not_Available	Blastocatella	Blastocatella_fastidiosa
Zm00001eb216550	OTU470	0.716257	1.49371e-08	Dry_Weight	Rh_LR	NA	Bacteria	Acidobacteria	Blastocatellia	Not_Available	Not_Available	Blastocatella	Blastocatella_fastidiosa
Zm00001eb228670	OTU470	0.706651	2.57186e-08	Dry_Weight	Rh_LR	NA	Bacteria	Acidobacteria	Blastocatellia	Not_Available	Not_Available	Blastocatella	Blastocatella_fastidiosa
Zm00001eb253150	OTU470	-0.703373	3.08852e-08	Dry_Weight	Rh_LR	NA	Bacteria	Acidobacteria	Blastocatellia	Not_Available	Not_Available	Blastocatella	Blastocatella_fastidiosa
Zm00001eb272520	OTU470	0.741872	3.09258e-09	Dry_Weight	Rh_LR	NA	Bacteria	Acidobacteria	Blastocatellia	Not_Available	Not_Available	Blastocatella	Blastocatella_fastidiosa
Zm00001eb284230	OTU470	-0.715495	1.5562e-08	Dry_Weight	Rh_LR	NA	Bacteria	Acidobacteria	Blastocatellia	Not_Available	Not_Available	Blastocatella	Blastocatella_fastidiosa
Zm00001eb285930	OTU470	0.733715	5.20669e-09	Dry_Weight	Rh_LR	NA	Bacteria	Acidobacteria	Blastocatellia	Not_Available	Not_Available	Blastocatella	Blastocatella_fastidiosa
Zm00001eb301210	OTU470	0.704441	2.91872e-08	Dry_Weight	Rh_LR	NA	Bacteria	Acidobacteria	Blastocatellia	Not_Available	Not_Available	Blastocatella	Blastocatella_fastidiosa
Zm00001eb319460	OTU470	0.703983	2.9855e-08	Dry_Weight	Rh_LR	NA	Bacteria	Acidobacteria	Blastocatellia	Not_Available	Not_Available	Blastocatella	Blastocatella_fastidiosa
Zm00001eb345420	OTU470	0.714504	1.6437e-08	Dry_Weight	Rh_LR	NA	Bacteria	Acidobacteria	Blastocatellia	Not_Available	Not_Available	Blastocatella	Blastocatella_fastidiosa
Zm00001eb362240	OTU470	-0.715571	1.55134e-08	Dry_Weight	Rh_LR	regulation of DNA-templated transcription	Bacteria	Acidobacteria	Blastocatellia	Not_Available	Not_Available	Blastocatella	Blastocatella_fastidiosa
Zm00001eb375040	OTU470	-0.702077	3.35289e-08	Dry_Weight	Rh_LR	NA	Bacteria	Acidobacteria	Blastocatellia	Not_Available	Not_Available	Blastocatella	Blastocatella_fastidiosa
Zm00001eb392400	OTU470	0.710616	2.07822e-08	Dry_Weight	Rh_LR	circadian rhythm	Bacteria	Acidobacteria	Blastocatellia	Not_Available	Not_Available	Blastocatella	Blastocatella_fastidiosa
Zm00001eb395610	OTU470	0.704822	2.86001e-08	Dry_Weight	Rh_LR	NA	Bacteria	Acidobacteria	Blastocatellia	Not_Available	Not_Available	Blastocatella	Blastocatella_fastidiosa
Zm00001eb399360	OTU470	-0.711149	2.02136e-08	Dry_Weight	Rh_LR	regulation of DNA-templated transcription	Bacteria	Acidobacteria	Blastocatellia	Not_Available	Not_Available	Blastocatella	Blastocatella_fastidiosa
Zm00001eb415190	OTU470	-0.701925	3.37223e-08	Dry_Weight	Rh_LR	NA	Bacteria	Acidobacteria	Blastocatellia	Not_Available	Not_Available	Blastocatella	Blastocatella_fastidiosa
Dry_Weight	OTU504	0.796429	0.000380468	Dry_Weight	Rh_LR	DryBiomass	Bacteria	Acidobacteria	Blastocatellia	Not_Available	Not_Available	Blastocatella	Blastocatella_fastidiosa
Zm00001eb003960	OTU504	0.764185	7.77641e-10	Dry_Weight	Rh_LR	NA	Bacteria	Acidobacteria	Blastocatellia	Not_Available	Not_Available	Blastocatella	Blastocatella_fastidiosa
Zm00001eb018850	OTU504	0.74402	2.69232e-09	Dry_Weight	Rh_LR	rhythmic process	Bacteria	Acidobacteria	Blastocatellia	Not_Available	Not_Available	Blastocatella	Blastocatella_fastidiosa
Zm00001eb025790	OTU504	0.708685	2.31639e-08	Dry_Weight	Rh_LR	NA	Bacteria	Acidobacteria	Blastocatellia	Not_Available	Not_Available	Blastocatella	Blastocatella_fastidiosa
Zm00001eb027200	OTU504	0.786598	1.60379e-10	Dry_Weight	Rh_LR	NA	Bacteria	Acidobacteria	Blastocatellia	Not_Available	Not_Available	Blastocatella	Blastocatella_fastidiosa
Zm00001eb027960	OTU504	-0.703577	3.05927e-08	Dry_Weight	Rh_LR	circadian rhythm	Bacteria	Acidobacteria	Blastocatellia	Not_Available	Not_Available	Blastocatella	Blastocatella_fastidiosa
Zm00001eb028460	OTU504	0.7335	5.27998e-09	Dry_Weight	Rh_LR	NA	Bacteria	Acidobacteria	Blastocatellia	Not_Available	Not_Available	Blastocatella	Blastocatella_fastidiosa
Zm00001eb030010	OTU504	-0.704187	2.95398e-08	Dry_Weight	Rh_LR	NA	Bacteria	Acidobacteria	Blastocatellia	Not_Available	Not_Available	Blastocatella	Blastocatella_fastidiosa
Zm00001eb049850	OTU504	-0.752825	1.55664e-09	Dry_Weight	Rh_LR	NA	Bacteria	Acidobacteria	Blastocatellia	Not_Available	Not_Available	Blastocatella	Blastocatella_fastidiosa
Zm00001eb051130	OTU504	-0.728583	7.07059e-09	Dry_Weight	Rh_LR	NA	Bacteria	Acidobacteria	Blastocatellia	Not_Available	Not_Available	Blastocatella	Blastocatella_fastidiosa
Zm00001eb066910	OTU504	0.721721	1.08692e-08	Dry_Weight	Rh_LR	NA	Bacteria	Acidobacteria	Blastocatellia	Not_Available	Not_Available	Blastocatella	Blastocatella_fastidiosa
Zm00001eb071800	OTU504	-0.764871	7.41541e-10	Dry_Weight	Rh_LR	NA	Bacteria	Acidobacteria	Blastocatellia	Not_Available	Not_Available	Blastocatella	Blastocatella_fastidiosa
Zm00001eb079220	OTU504	0.714593	1.63627e-08	Dry_Weight	Rh_LR	NA	Bacteria	Acidobacteria	Blastocatellia	Not_Available	Not_Available	Blastocatella	Blastocatella_fastidiosa
Zm00001eb084940	OTU504	-0.781947	2.38727e-10	Dry_Weight	Rh_LR	NA	Bacteria	Acidobacteria	Blastocatellia	Not_Available	Not_Available	Blastocatella	Blastocatella_fastidiosa
Zm00001eb096680	OTU504	0.714708	1.62459e-08	Dry_Weight	Rh_LR	NA	Bacteria	Acidobacteria	Blastocatellia	Not_Available	Not_Available	Blastocatella	Blastocatella_fastidiosa
Zm00001eb109440	OTU504	-0.711696	1.95596e-08	Dry_Weight	Rh_LR	circadian rhythm	Bacteria	Acidobacteria	Blastocatellia	Not_Available	Not_Available	Blastocatella	Blastocatella_fastidiosa
Zm00001eb128290	OTU504	0.722522	1.0389e-08	Dry_Weight	Rh_LR	NA	Bacteria	Acidobacteria	Blastocatellia	Not_Available	Not_Available	Blastocatella	Blastocatella_fastidiosa
Zm00001eb139830	OTU504	-0.715356	1.56817e-08	Dry_Weight	Rh_LR	regulation of DNA-templated transcription	Bacteria	Acidobacteria	Blastocatellia	Not_Available	Not_Available	Blastocatella	Blastocatella_fastidiosa
Zm00001eb144430	OTU504	0.714746	1.62374e-08	Dry_Weight	Rh_LR	NA	Bacteria	Acidobacteria	Blastocatellia	Not_Available	Not_Available	Blastocatella	Blastocatella_fastidiosa
Zm00001eb154950	OTU504	-0.727248	7.7334e-09	Dry_Weight	Rh_LR	NA	Bacteria	Acidobacteria	Blastocatellia	Not_Available	Not_Available	Blastocatella	Blastocatella_fastidiosa
Zm00001eb159390	OTU504	-0.728506	7.10221e-09	Dry_Weight	Rh_LR	response to temperature stimulus	Bacteria	Acidobacteria	Blastocatellia	Not_Available	Not_Available	Blastocatella	Blastocatella_fastidiosa
Zm00001eb160120	OTU504	-0.732661	5.56956e-09	Dry_Weight	Rh_LR	NA	Bacteria	Acidobacteria	Blastocatellia	Not_Available	Not_Available	Blastocatella	Blastocatella_fastidiosa
Zm00001eb161980	OTU504	0.72904	6.88395e-09	Dry_Weight	Rh_LR	NA	Bacteria	Acidobacteria	Blastocatellia	Not_Available	Not_Available	Blastocatella	Blastocatella_fastidiosa
Zm00001eb162650	OTU504	0.763498	8.00843e-10	Dry_Weight	Rh_LR	NA	Bacteria	Acidobacteria	Blastocatellia	Not_Available	Not_Available	Blastocatella	Blastocatella_fastidiosa
Zm00001eb170150	OTU504	-0.707427	2.46724e-08	Dry_Weight	Rh_LR	NA	Bacteria	Acidobacteria	Blastocatellia	Not_Available	Not_Available	Blastocatella	Blastocatella_fastidiosa
Zm00001eb189050	OTU504	0.726944	7.88156e-09	Dry_Weight	Rh_LR	NA	Bacteria	Acidobacteria	Blastocatellia	Not_Available	Not_Available	Blastocatella	Blastocatella_fastidiosa
Zm00001eb189080	OTU504	-0.702053	3.35533e-08	Dry_Weight	Rh_LR	NA	Bacteria	Acidobacteria	Blastocatellia	Not_Available	Not_Available	Blastocatella	Blastocatella_fastidiosa
Zm00001eb203860	OTU504	0.732318	5.65757e-09	Dry_Weight	Rh_LR	NA	Bacteria	Acidobacteria	Blastocatellia	Not_Available	Not_Available	Blastocatella	Blastocatella_fastidiosa
Zm00001eb215190	OTU504	0.746879	2.20196e-09	Dry_Weight	Rh_LR	NA	Bacteria	Acidobacteria	Blastocatellia	Not_Available	Not_Available	Blastocatella	Blastocatella_fastidiosa
[truncated: 280 more rows]

## Sheet: Table S9
Supplemental Table 9 Detailed list of GO terms of DE genes significantly correlated with ASVs. GO significance was controlled at FDR adjusted P value <0.05. GO, gene ontology.
[truncated: 41 more rows]

[truncated: 1 more sheets: Table S10]
